# Supplementary material for: The Gut Bacteria Dysbiosis Contributes to Chronic Graft-Versus-Host Disease Associated With a Treg/Th1 Ratio Imbalance
Source: Front Microbiol. 2022 Sep 8;13:813576. doi: 10.3389/fmicb.2022.813576 (PMC9493085; doi:10.3389/fmicb.2022.813576)
Supplement: Supplementary file 1 [file Data_Sheet_1.zip]

Archive with 1,152 entries (1,014 files):
- P101SC18090073-01-B1-3-4_result/
- P101SC18090073-01-B1-3-4_result/02.OTUanalysis/
- P101SC18090073-01-B1-3-4_result/02.OTUanalysis/OTUs.fasta
- P101SC18090073-01-B1-3-4_result/02.OTUanalysis/OTUs.tax_assignments.txt
- P101SC18090073-01-B1-3-4_result/02.OTUanalysis/OTUs.tre
- P101SC18090073-01-B1-3-4_result/02.OTUanalysis/genus_evolutionary_tree/
- P101SC18090073-01-B1-3-4_result/02.OTUanalysis/genus_evolutionary_tree/genus_100.tree.pdf
- P101SC18090073-01-B1-3-4_result/02.OTUanalysis/genus_evolutionary_tree/genus_100.tree.png
- P101SC18090073-01-B1-3-4_result/02.OTUanalysis/genus_evolutionary_tree/genus_100.tree.svg
- P101SC18090073-01-B1-3-4_result/02.OTUanalysis/genus_evolutionary_tree_group/
- P101SC18090073-01-B1-3-4_result/02.OTUanalysis/genus_evolutionary_tree_group/genus_group_100.tree.pdf
- P101SC18090073-01-B1-3-4_result/02.OTUanalysis/genus_evolutionary_tree_group/genus_group_100.tree.png
- P101SC18090073-01-B1-3-4_result/02.OTUanalysis/genus_evolutionary_tree_group/genus_group_100.tree.svg
- P101SC18090073-01-B1-3-4_result/02.OTUanalysis/otu_table_even.biom
- P101SC18090073-01-B1-3-4_result/02.OTUanalysis/taxa_abundance/
- P101SC18090073-01-B1-3-4_result/02.OTUanalysis/taxa_abundance/Absolute/
- P101SC18090073-01-B1-3-4_result/02.OTUanalysis/taxa_abundance/Absolute/otu_table.c.absolute.xls
- P101SC18090073-01-B1-3-4_result/02.OTUanalysis/taxa_abundance/Absolute/otu_table.f.absolute.xls
- P101SC18090073-01-B1-3-4_result/02.OTUanalysis/taxa_abundance/Absolute/otu_table.g.absolute.xls
- P101SC18090073-01-B1-3-4_result/02.OTUanalysis/taxa_abundance/Absolute/otu_table.k.absolute.xls
- P101SC18090073-01-B1-3-4_result/02.OTUanalysis/taxa_abundance/Absolute/otu_table.o.absolute.xls
- P101SC18090073-01-B1-3-4_result/02.OTUanalysis/taxa_abundance/Absolute/otu_table.p.absolute.xls
- P101SC18090073-01-B1-3-4_result/02.OTUanalysis/taxa_abundance/Absolute/otu_table.s.absolute.xls
- P101SC18090073-01-B1-3-4_result/02.OTUanalysis/taxa_abundance/Absolute/otu_table.txt
- P101SC18090073-01-B1-3-4_result/02.OTUanalysis/taxa_abundance/Evenabs/
- P101SC18090073-01-B1-3-4_result/02.OTUanalysis/taxa_abundance/Evenabs/otu_table.absolute.xls
- P101SC18090073-01-B1-3-4_result/02.OTUanalysis/taxa_abundance/Evenabs/otu_table.c.absolute.xls
- P101SC18090073-01-B1-3-4_result/02.OTUanalysis/taxa_abundance/Evenabs/otu_table.f.absolute.xls
- P101SC18090073-01-B1-3-4_result/02.OTUanalysis/taxa_abundance/Evenabs/otu_table.g.absolute.xls
- P101SC18090073-01-B1-3-4_result/02.OTUanalysis/taxa_abundance/Evenabs/otu_table.k.absolute.xls
- P101SC18090073-01-B1-3-4_result/02.OTUanalysis/taxa_abundance/Evenabs/otu_table.o.absolute.xls
- P101SC18090073-01-B1-3-4_result/02.OTUanalysis/taxa_abundance/Evenabs/otu_table.p.absolute.xls
- P101SC18090073-01-B1-3-4_result/02.OTUanalysis/taxa_abundance/Evenabs/otu_table.s.absolute.xls
- P101SC18090073-01-B1-3-4_result/02.OTUanalysis/taxa_abundance/Relative/
- P101SC18090073-01-B1-3-4_result/02.OTUanalysis/taxa_abundance/Relative/otu_table.c.relative.xls
- P101SC18090073-01-B1-3-4_result/02.OTUanalysis/taxa_abundance/Relative/otu_table.f.relative.xls
- P101SC18090073-01-B1-3-4_result/02.OTUanalysis/taxa_abundance/Relative/otu_table.g.relative.xls
- P101SC18090073-01-B1-3-4_result/02.OTUanalysis/taxa_abundance/Relative/otu_table.k.relative.xls
- P101SC18090073-01-B1-3-4_result/02.OTUanalysis/taxa_abundance/Relative/otu_table.o.relative.xls
- P101SC18090073-01-B1-3-4_result/02.OTUanalysis/taxa_abundance/Relative/otu_table.p.relative.xls
- P101SC18090073-01-B1-3-4_result/02.OTUanalysis/taxa_abundance/Relative/otu_table.relative.xls
- P101SC18090073-01-B1-3-4_result/02.OTUanalysis/taxa_abundance/Relative/otu_table.s.relative.xls
- P101SC18090073-01-B1-3-4_result/02.OTUanalysis/taxa_abundance/Relative_group/
- P101SC18090073-01-B1-3-4_result/02.OTUanalysis/taxa_abundance/Relative_group/otu_table_group.c.relative.xls
- P101SC18090073-01-B1-3-4_result/02.OTUanalysis/taxa_abundance/Relative_group/otu_table_group.f.relative.xls
- P101SC18090073-01-B1-3-4_result/02.OTUanalysis/taxa_abundance/Relative_group/otu_table_group.g.relative.xls
- P101SC18090073-01-B1-3-4_result/02.OTUanalysis/taxa_abundance/Relative_group/otu_table_group.o.relative.xls
- P101SC18090073-01-B1-3-4_result/02.OTUanalysis/taxa_abundance/Relative_group/otu_table_group.p.relative.xls
- P101SC18090073-01-B1-3-4_result/02.OTUanalysis/taxa_abundance/Relative_group/otu_table_group.relative.xls
- P101SC18090073-01-B1-3-4_result/02.OTUanalysis/taxa_abundance/Relative_group/otu_table_group.s.relative.xls
- P101SC18090073-01-B1-3-4_result/02.OTUanalysis/taxa_heatmap/
- P101SC18090073-01-B1-3-4_result/02.OTUanalysis/taxa_heatmap/cluster/
- P101SC18090073-01-B1-3-4_result/02.OTUanalysis/taxa_heatmap/cluster/cluster.c.pdf
- P101SC18090073-01-B1-3-4_result/02.OTUanalysis/taxa_heatmap/cluster/cluster.c.png
- P101SC18090073-01-B1-3-4_result/02.OTUanalysis/taxa_heatmap/cluster/cluster.c.txt
- P101SC18090073-01-B1-3-4_result/02.OTUanalysis/taxa_heatmap/cluster/cluster.f.pdf
- P101SC18090073-01-B1-3-4_result/02.OTUanalysis/taxa_heatmap/cluster/cluster.f.png
- P101SC18090073-01-B1-3-4_result/02.OTUanalysis/taxa_heatmap/cluster/cluster.f.txt
- P101SC18090073-01-B1-3-4_result/02.OTUanalysis/taxa_heatmap/cluster/cluster.g.pdf
- P101SC18090073-01-B1-3-4_result/02.OTUanalysis/taxa_heatmap/cluster/cluster.g.png
- P101SC18090073-01-B1-3-4_result/02.OTUanalysis/taxa_heatmap/cluster/cluster.g.txt
- P101SC18090073-01-B1-3-4_result/02.OTUanalysis/taxa_heatmap/cluster/cluster.o.pdf
- P101SC18090073-01-B1-3-4_result/02.OTUanalysis/taxa_heatmap/cluster/cluster.o.png
- P101SC18090073-01-B1-3-4_result/02.OTUanalysis/taxa_heatmap/cluster/cluster.o.txt
- P101SC18090073-01-B1-3-4_result/02.OTUanalysis/taxa_heatmap/cluster/cluster.p.pdf
- P101SC18090073-01-B1-3-4_result/02.OTUanalysis/taxa_heatmap/cluster/cluster.p.png
- P101SC18090073-01-B1-3-4_result/02.OTUanalysis/taxa_heatmap/cluster/cluster.p.txt
- P101SC18090073-01-B1-3-4_result/02.OTUanalysis/taxa_heatmap/cluster_group/
- P101SC18090073-01-B1-3-4_result/02.OTUanalysis/taxa_heatmap/cluster_group/cluster.c.pdf
- P101SC18090073-01-B1-3-4_result/02.OTUanalysis/taxa_heatmap/cluster_group/cluster.c.png
- P101SC18090073-01-B1-3-4_result/02.OTUanalysis/taxa_heatmap/cluster_group/cluster.c.txt
- P101SC18090073-01-B1-3-4_result/02.OTUanalysis/taxa_heatmap/cluster_group/cluster.f.txt
- P101SC18090073-01-B1-3-4_result/02.OTUanalysis/taxa_heatmap/cluster_group/cluster.g.pdf
- P101SC18090073-01-B1-3-4_result/02.OTUanalysis/taxa_heatmap/cluster_group/cluster.g.png
- P101SC18090073-01-B1-3-4_result/02.OTUanalysis/taxa_heatmap/cluster_group/cluster.g.txt
- P101SC18090073-01-B1-3-4_result/02.OTUanalysis/taxa_heatmap/cluster_group/cluster.o.pdf
- P101SC18090073-01-B1-3-4_result/02.OTUanalysis/taxa_heatmap/cluster_group/cluster.o.png
- P101SC18090073-01-B1-3-4_result/02.OTUanalysis/taxa_heatmap/cluster_group/cluster.o.txt
- P101SC18090073-01-B1-3-4_result/02.OTUanalysis/taxa_heatmap/cluster_group/cluster.p.pdf
- P101SC18090073-01-B1-3-4_result/02.OTUanalysis/taxa_heatmap/cluster_group/cluster.p.png
- P101SC18090073-01-B1-3-4_result/02.OTUanalysis/taxa_heatmap/cluster_group/cluster.p.txt
- P101SC18090073-01-B1-3-4_result/02.OTUanalysis/taxa_stat/
- P101SC18090073-01-B1-3-4_result/02.OTUanalysis/taxa_stat/Classified_stat.png
- P101SC18090073-01-B1-3-4_result/02.OTUanalysis/taxa_stat/Classified_stat.svg
- P101SC18090073-01-B1-3-4_result/02.OTUanalysis/taxa_stat/Sample_stats-OTUs_dis.png
- P101SC18090073-01-B1-3-4_result/02.OTUanalysis/taxa_stat/Sample_stats-OTUs_dis.svg
- P101SC18090073-01-B1-3-4_result/02.OTUanalysis/taxa_stat/Tags_stat.xls
- P101SC18090073-01-B1-3-4_result/02.OTUanalysis/taxa_stat/classified_stat.xls
- P101SC18090073-01-B1-3-4_result/02.OTUanalysis/taxa_tree/
- P101SC18090073-01-B1-3-4_result/02.OTUanalysis/taxa_tree/MC1.taxtree.png
- P101SC18090073-01-B1-3-4_result/02.OTUanalysis/taxa_tree/MC1.taxtree.svg
- P101SC18090073-01-B1-3-4_result/02.OTUanalysis/taxa_tree/MC2.taxtree.png
- P101SC18090073-01-B1-3-4_result/02.OTUanalysis/taxa_tree/MC2.taxtree.svg
- P101SC18090073-01-B1-3-4_result/02.OTUanalysis/taxa_tree/MC3.taxtree.png
- P101SC18090073-01-B1-3-4_result/02.OTUanalysis/taxa_tree/MC3.taxtree.svg
- P101SC18090073-01-B1-3-4_result/02.OTUanalysis/taxa_tree/MC4.taxtree.png
- P101SC18090073-01-B1-3-4_result/02.OTUanalysis/taxa_tree/MC4.taxtree.svg
- P101SC18090073-01-B1-3-4_result/02.OTUanalysis/taxa_tree/MC5.taxtree.png
- P101SC18090073-01-B1-3-4_result/02.OTUanalysis/taxa_tree/MC5.taxtree.svg
- P101SC18090073-01-B1-3-4_result/02.OTUanalysis/taxa_tree/MD1.taxtree.png
- P101SC18090073-01-B1-3-4_result/02.OTUanalysis/taxa_tree/MD1.taxtree.svg
- P101SC18090073-01-B1-3-4_result/02.OTUanalysis/taxa_tree/MD2.taxtree.png
- P101SC18090073-01-B1-3-4_result/02.OTUanalysis/taxa_tree/MD2.taxtree.svg
- P101SC18090073-01-B1-3-4_result/02.OTUanalysis/taxa_tree/MD3.taxtree.png
- P101SC18090073-01-B1-3-4_result/02.OTUanalysis/taxa_tree/MD3.taxtree.svg
- P101SC18090073-01-B1-3-4_result/02.OTUanalysis/taxa_tree/MD4.taxtree.png
- P101SC18090073-01-B1-3-4_result/02.OTUanalysis/taxa_tree/MD4.taxtree.svg
- P101SC18090073-01-B1-3-4_result/02.OTUanalysis/taxa_tree/MD5.taxtree.png
- P101SC18090073-01-B1-3-4_result/02.OTUanalysis/taxa_tree/MD5.taxtree.svg
- P101SC18090073-01-B1-3-4_result/02.OTUanalysis/taxa_tree/all.taxtree.png
- P101SC18090073-01-B1-3-4_result/02.OTUanalysis/taxa_tree/all.taxtree.svg
- P101SC18090073-01-B1-3-4_result/02.OTUanalysis/taxa_tree_group/
- P101SC18090073-01-B1-3-4_result/02.OTUanalysis/taxa_tree_group/MC.taxtree.png
- P101SC18090073-01-B1-3-4_result/02.OTUanalysis/taxa_tree_group/MC.taxtree.svg
- P101SC18090073-01-B1-3-4_result/02.OTUanalysis/taxa_tree_group/MD.taxtree.png
- P101SC18090073-01-B1-3-4_result/02.OTUanalysis/taxa_tree_group/MD.taxtree.svg
- P101SC18090073-01-B1-3-4_result/02.OTUanalysis/taxa_tree_group/all.taxtree.png
- P101SC18090073-01-B1-3-4_result/02.OTUanalysis/taxa_tree_group/all.taxtree.svg
- P101SC18090073-01-B1-3-4_result/02.OTUanalysis/top10/
- P101SC18090073-01-B1-3-4_result/02.OTUanalysis/top10/class/
- P101SC18090073-01-B1-3-4_result/02.OTUanalysis/top10/class/c10.relative.dis.png
- P101SC18090073-01-B1-3-4_result/02.OTUanalysis/top10/class/c10.relative.dis.svg
- P101SC18090073-01-B1-3-4_result/02.OTUanalysis/top10/class/class top10 20181123.emf
- P101SC18090073-01-B1-3-4_result/02.OTUanalysis/top10/class/class top10-20181123.jpg
- P101SC18090073-01-B1-3-4_result/02.OTUanalysis/top10/class/class top10.jpg
- P101SC18090073-01-B1-3-4_result/02.OTUanalysis/top10/class/otu_table.c10.relative.tran.xls
- P101SC18090073-01-B1-3-4_result/02.OTUanalysis/top10/family/
- P101SC18090073-01-B1-3-4_result/02.OTUanalysis/top10/family/f10.relative.dis.png
- P101SC18090073-01-B1-3-4_result/02.OTUanalysis/top10/family/f10.relative.dis.svg
- P101SC18090073-01-B1-3-4_result/02.OTUanalysis/top10/family/family top 10.jpg
- P101SC18090073-01-B1-3-4_result/02.OTUanalysis/top10/family/family top10 20181123.pzf
- P101SC18090073-01-B1-3-4_result/02.OTUanalysis/top10/family/otu_table.f10.relative.tran.xls
- P101SC18090073-01-B1-3-4_result/02.OTUanalysis/top10/genus/
- P101SC18090073-01-B1-3-4_result/02.OTUanalysis/top10/genus/g10.relative.dis.png
- P101SC18090073-01-B1-3-4_result/02.OTUanalysis/top10/genus/g10.relative.dis.svg
- P101SC18090073-01-B1-3-4_result/02.OTUanalysis/top10/genus/g30.relative.dis.png
- P101SC18090073-01-B1-3-4_result/02.OTUanalysis/top10/genus/g30.relative.dis.svg
- P101SC18090073-01-B1-3-4_result/02.OTUanalysis/top10/genus/otu_table.g10.relative.tran.xls
- P101SC18090073-01-B1-3-4_result/02.OTUanalysis/top10/genus/otu_table.g30.relative.tran.xls
- P101SC18090073-01-B1-3-4_result/02.OTUanalysis/top10/order/
- P101SC18090073-01-B1-3-4_result/02.OTUanalysis/top10/order/o10.relative.dis.png
- P101SC18090073-01-B1-3-4_result/02.OTUanalysis/top10/order/o10.relative.dis.svg
- P101SC18090073-01-B1-3-4_result/02.OTUanalysis/top10/order/order top10 20181123 goup.pzf
- P101SC18090073-01-B1-3-4_result/02.OTUanalysis/top10/order/order top10 20181124 group.jpg
- P101SC18090073-01-B1-3-4_result/02.OTUanalysis/top10/order/order top10 20181124.jpg
- P101SC18090073-01-B1-3-4_result/02.OTUanalysis/top10/order/order top10 20181124.pzf
- P101SC18090073-01-B1-3-4_result/02.OTUanalysis/top10/order/otu_table.o10.relative.tran.xls
- P101SC18090073-01-B1-3-4_result/02.OTUanalysis/top10/phylum/
- P101SC18090073-01-B1-3-4_result/02.OTUanalysis/top10/phylum/otu_table.p10.relative.tran.xls
- P101SC18090073-01-B1-3-4_result/02.OTUanalysis/top10/phylum/p10.relative.dis.pdf
- P101SC18090073-01-B1-3-4_result/02.OTUanalysis/top10/phylum/p10.relative.dis.png
- P101SC18090073-01-B1-3-4_result/02.OTUanalysis/top10/phylum/p10.relative.dis.svg
- P101SC18090073-01-B1-3-4_result/02.OTUanalysis/top10/phylum/phylm top10 group 20181123.jpg
- P101SC18090073-01-B1-3-4_result/02.OTUanalysis/top10/phylum/phylum top10  20181123.pzf
- P101SC18090073-01-B1-3-4_result/02.OTUanalysis/top10/phylum/phylum top10 20181124 .jpg
- P101SC18090073-01-B1-3-4_result/02.OTUanalysis/top10/phylum/phylum top10 group 20181123.pzf
- P101SC18090073-01-B1-3-4_result/02.OTUanalysis/top10/species/
- P101SC18090073-01-B1-3-4_result/02.OTUanalysis/top10/species/otu_table.s10.relative.tran.xls
- P101SC18090073-01-B1-3-4_result/02.OTUanalysis/top10/species/s10.relative.dis.png
- P101SC18090073-01-B1-3-4_result/02.OTUanalysis/top10/species/s10.relative.dis.svg
- P101SC18090073-01-B1-3-4_result/02.OTUanalysis/top10_group/
- P101SC18090073-01-B1-3-4_result/02.OTUanalysis/top10_group/class/
- P101SC18090073-01-B1-3-4_result/02.OTUanalysis/top10_group/class/c10.group.relative.dis.png
- P101SC18090073-01-B1-3-4_result/02.OTUanalysis/top10_group/class/c10.group.relative.dis.svg
- P101SC18090073-01-B1-3-4_result/02.OTUanalysis/top10_group/class/otu_table.c10.group.relative.tran.xls
- P101SC18090073-01-B1-3-4_result/02.OTUanalysis/top10_group/family/
- P101SC18090073-01-B1-3-4_result/02.OTUanalysis/top10_group/family/f10.group.relative.dis.png
- P101SC18090073-01-B1-3-4_result/02.OTUanalysis/top10_group/family/f10.group.relative.dis.svg
- P101SC18090073-01-B1-3-4_result/02.OTUanalysis/top10_group/family/otu_table.f10.group.relative.tran.xls
- P101SC18090073-01-B1-3-4_result/02.OTUanalysis/top10_group/genus/
- P101SC18090073-01-B1-3-4_result/02.OTUanalysis/top10_group/genus/g10.group.relative.dis.png
- P101SC18090073-01-B1-3-4_result/02.OTUanalysis/top10_group/genus/g10.group.relative.dis.svg
- P101SC18090073-01-B1-3-4_result/02.OTUanalysis/top10_group/genus/g30.group.relative.dis.png
- P101SC18090073-01-B1-3-4_result/02.OTUanalysis/top10_group/genus/g30.group.relative.dis.svg
- P101SC18090073-01-B1-3-4_result/02.OTUanalysis/top10_group/genus/otu_table.g10.group.relative.tran.xls
- P101SC18090073-01-B1-3-4_result/02.OTUanalysis/top10_group/genus/otu_table.g30.group.relative.tran.xls
- P101SC18090073-01-B1-3-4_result/02.OTUanalysis/top10_group/order/
- P101SC18090073-01-B1-3-4_result/02.OTUanalysis/top10_group/order/o10.group.relative.dis.png
- P101SC18090073-01-B1-3-4_result/02.OTUanalysis/top10_group/order/o10.group.relative.dis.svg
- P101SC18090073-01-B1-3-4_result/02.OTUanalysis/top10_group/order/otu_table.o10.group.relative.tran.xls
- P101SC18090073-01-B1-3-4_result/02.OTUanalysis/top10_group/phylum/
- P101SC18090073-01-B1-3-4_result/02.OTUanalysis/top10_group/phylum/otu_table.p10.group.relative.tran.xls
- P101SC18090073-01-B1-3-4_result/02.OTUanalysis/top10_group/phylum/p10.group.relative.dis.pdf
- P101SC18090073-01-B1-3-4_result/02.OTUanalysis/top10_group/phylum/p10.group.relative.dis.png
- P101SC18090073-01-B1-3-4_result/02.OTUanalysis/top10_group/phylum/p10.group.relative.dis.svg
- P101SC18090073-01-B1-3-4_result/02.OTUanalysis/top10_group/species/
- P101SC18090073-01-B1-3-4_result/02.OTUanalysis/top10_group/species/otu_table.s10.group.relative.tran.xls
- P101SC18090073-01-B1-3-4_result/02.OTUanalysis/top10_group/species/s10.group.relative.dis.png
- P101SC18090073-01-B1-3-4_result/02.OTUanalysis/top10_group/species/s10.group.relative.dis.svg
- P101SC18090073-01-B1-3-4_result/03.AlphaDiversity/
- P101SC18090073-01-B1-3-4_result/03.AlphaDiversity/Alpha_div/
- P101SC18090073-01-B1-3-4_result/03.AlphaDiversity/Alpha_div/ACE/
- P101SC18090073-01-B1-3-4_result/03.AlphaDiversity/Alpha_div/ACE/ACE.pdf
- P101SC18090073-01-B1-3-4_result/03.AlphaDiversity/Alpha_div/ACE/ACE.png
- P101SC18090073-01-B1-3-4_result/03.AlphaDiversity/Alpha_div/ACE/ACE_test.txt
- P101SC18090073-01-B1-3-4_result/03.AlphaDiversity/Alpha_div/ACE/ACE_two_wilcox.txt
- P101SC18090073-01-B1-3-4_result/03.AlphaDiversity/Alpha_div/Alpha analysis/
- P101SC18090073-01-B1-3-4_result/03.AlphaDiversity/Alpha_div/Alpha analysis/ACE.jpg
- P101SC18090073-01-B1-3-4_result/03.AlphaDiversity/Alpha_div/Alpha analysis/ACE.pzf
- P101SC18090073-01-B1-3-4_result/03.AlphaDiversity/Alpha_div/Alpha analysis/chao1-6.jpg
- P101SC18090073-01-B1-3-4_result/03.AlphaDiversity/Alpha_div/Alpha analysis/chao1-6.pzf
- P101SC18090073-01-B1-3-4_result/03.AlphaDiversity/Alpha_div/Alpha analysis/chao1.jpg
- P101SC18090073-01-B1-3-4_result/03.AlphaDiversity/Alpha_div/Alpha analysis/chao1.pzf
- P101SC18090073-01-B1-3-4_result/03.AlphaDiversity/Alpha_div/Alpha analysis/observe_species.jpg
- P101SC18090073-01-B1-3-4_result/03.AlphaDiversity/Alpha_div/Alpha analysis/observed_species.jpg
- P101SC18090073-01-B1-3-4_result/03.AlphaDiversity/Alpha_div/Alpha analysis/observed_species.pzf
- P101SC18090073-01-B1-3-4_result/03.AlphaDiversity/Alpha_div/Alpha analysis/observed_species6.pzf
- P101SC18090073-01-B1-3-4_result/03.AlphaDiversity/Alpha_div/Alpha analysis/shannon.jpg
- P101SC18090073-01-B1-3-4_result/03.AlphaDiversity/Alpha_div/Alpha analysis/shannon.pzf
- P101SC18090073-01-B1-3-4_result/03.AlphaDiversity/Alpha_div/Alpha analysis/shannon6.jpg
- P101SC18090073-01-B1-3-4_result/03.AlphaDiversity/Alpha_div/Alpha analysis/shannon6.pzf
- P101SC18090073-01-B1-3-4_result/03.AlphaDiversity/Alpha_div/Alpha analysis/simpson.jpg
- P101SC18090073-01-B1-3-4_result/03.AlphaDiversity/Alpha_div/Alpha analysis/simpson.pzf
- P101SC18090073-01-B1-3-4_result/03.AlphaDiversity/Alpha_div/Alpha_div.pdf
- P101SC18090073-01-B1-3-4_result/03.AlphaDiversity/Alpha_div/PD_whole_tree/
- P101SC18090073-01-B1-3-4_result/03.AlphaDiversity/Alpha_div/PD_whole_tree/PD_whole_tree.pdf
- P101SC18090073-01-B1-3-4_result/03.AlphaDiversity/Alpha_div/PD_whole_tree/PD_whole_tree.png
- P101SC18090073-01-B1-3-4_result/03.AlphaDiversity/Alpha_div/PD_whole_tree/PD_whole_tree_test.txt
- P101SC18090073-01-B1-3-4_result/03.AlphaDiversity/Alpha_div/PD_whole_tree/PD_whole_tree_two_wilcox.txt
- P101SC18090073-01-B1-3-4_result/03.AlphaDiversity/Alpha_div/alpha diversity.xlt
- P101SC18090073-01-B1-3-4_result/03.AlphaDiversity/Alpha_div/beewarm/
- P101SC18090073-01-B1-3-4_result/03.AlphaDiversity/Alpha_div/beewarm/observed_species_beeswarm.pdf
- P101SC18090073-01-B1-3-4_result/03.AlphaDiversity/Alpha_div/beewarm/observed_species_beeswarm.png
- P101SC18090073-01-B1-3-4_result/03.AlphaDiversity/Alpha_div/beewarm/shannon_beeswarm.pdf
- P101SC18090073-01-B1-3-4_result/03.AlphaDiversity/Alpha_div/beewarm/shannon_beeswarm.png
- P101SC18090073-01-B1-3-4_result/03.AlphaDiversity/Alpha_div/chao1/
- P101SC18090073-01-B1-3-4_result/03.AlphaDiversity/Alpha_div/chao1/chao1.pdf
- P101SC18090073-01-B1-3-4_result/03.AlphaDiversity/Alpha_div/chao1/chao1.png
- P101SC18090073-01-B1-3-4_result/03.AlphaDiversity/Alpha_div/chao1/chao1_test.txt
- P101SC18090073-01-B1-3-4_result/03.AlphaDiversity/Alpha_div/chao1/chao1_two_wilcox.txt
- P101SC18090073-01-B1-3-4_result/03.AlphaDiversity/Alpha_div/goods_coverage/
- P101SC18090073-01-B1-3-4_result/03.AlphaDiversity/Alpha_div/goods_coverage/goods_coverage.pdf
- P101SC18090073-01-B1-3-4_result/03.AlphaDiversity/Alpha_div/goods_coverage/goods_coverage_test.txt
- P101SC18090073-01-B1-3-4_result/03.AlphaDiversity/Alpha_div/goods_coverage/goods_coverage_two_wilcox.txt
- P101SC18090073-01-B1-3-4_result/03.AlphaDiversity/Alpha_div/observed_species/
- P101SC18090073-01-B1-3-4_result/03.AlphaDiversity/Alpha_div/observed_species/observed_species.pdf
- P101SC18090073-01-B1-3-4_result/03.AlphaDiversity/Alpha_div/observed_species/observed_species.png
- P101SC18090073-01-B1-3-4_result/03.AlphaDiversity/Alpha_div/observed_species/observed_species_test.txt
- P101SC18090073-01-B1-3-4_result/03.AlphaDiversity/Alpha_div/observed_species/observed_species_two_wilcox.txt
- P101SC18090073-01-B1-3-4_result/03.AlphaDiversity/Alpha_div/shannon/
- P101SC18090073-01-B1-3-4_result/03.AlphaDiversity/Alpha_div/shannon/shannon.pdf
- P101SC18090073-01-B1-3-4_result/03.AlphaDiversity/Alpha_div/shannon/shannon.png
- P101SC18090073-01-B1-3-4_result/03.AlphaDiversity/Alpha_div/shannon/shannon_test.txt
- P101SC18090073-01-B1-3-4_result/03.AlphaDiversity/Alpha_div/shannon/shannon_two_wilcox.txt
- P101SC18090073-01-B1-3-4_result/03.AlphaDiversity/Alpha_div/simpson/
- P101SC18090073-01-B1-3-4_result/03.AlphaDiversity/Alpha_div/simpson/simpson.pdf
- P101SC18090073-01-B1-3-4_result/03.AlphaDiversity/Alpha_div/simpson/simpson.png
- P101SC18090073-01-B1-3-4_result/03.AlphaDiversity/Alpha_div/simpson/simpson_test.txt
- P101SC18090073-01-B1-3-4_result/03.AlphaDiversity/Alpha_div/simpson/simpson_two_wilcox.txt
- P101SC18090073-01-B1-3-4_result/03.AlphaDiversity/Flower_figure/
- P101SC18090073-01-B1-3-4_result/03.AlphaDiversity/Flower_figure/1_MD1_MD2_MD3_MD4_MD5_MC1_MC2_MC3_MC4_MC5.flower.png
- P101SC18090073-01-B1-3-4_result/03.AlphaDiversity/Flower_figure/flower_display.pdf
- P101SC18090073-01-B1-3-4_result/03.AlphaDiversity/Flower_figure/flower_display.png
- P101SC18090073-01-B1-3-4_result/03.AlphaDiversity/Flower_figure/flowerdata/
- P101SC18090073-01-B1-3-4_result/03.AlphaDiversity/Flower_figure/flowerdata/1.MC1.uniq.otu.xls
- P101SC18090073-01-B1-3-4_result/03.AlphaDiversity/Flower_figure/flowerdata/1.MC2.uniq.otu.xls
- P101SC18090073-01-B1-3-4_result/03.AlphaDiversity/Flower_figure/flowerdata/1.MC3.uniq.otu.xls
- P101SC18090073-01-B1-3-4_result/03.AlphaDiversity/Flower_figure/flowerdata/1.MC4.uniq.otu.xls
- P101SC18090073-01-B1-3-4_result/03.AlphaDiversity/Flower_figure/flowerdata/1.MC5.uniq.otu.xls
- P101SC18090073-01-B1-3-4_result/03.AlphaDiversity/Flower_figure/flowerdata/1.MD1.uniq.otu.xls
- P101SC18090073-01-B1-3-4_result/03.AlphaDiversity/Flower_figure/flowerdata/1.MD2.uniq.otu.xls
- P101SC18090073-01-B1-3-4_result/03.AlphaDiversity/Flower_figure/flowerdata/1.MD3.uniq.otu.xls
- P101SC18090073-01-B1-3-4_result/03.AlphaDiversity/Flower_figure/flowerdata/1.MD4.uniq.otu.xls
- P101SC18090073-01-B1-3-4_result/03.AlphaDiversity/Flower_figure/flowerdata/1.MD5.uniq.otu.xls
- P101SC18090073-01-B1-3-4_result/03.AlphaDiversity/Flower_figure/flowerdata/1_MD1_MD2_MD3_MD4_MD5_MC1_MC2_MC3_MC4_MC5.common.otu.xls
- P101SC18090073-01-B1-3-4_result/03.AlphaDiversity/Specaccum/
- P101SC18090073-01-B1-3-4_result/03.AlphaDiversity/Specaccum/specaccum_test.pdf
- P101SC18090073-01-B1-3-4_result/03.AlphaDiversity/Specaccum/specaccum_test.png
- P101SC18090073-01-B1-3-4_result/03.AlphaDiversity/alpha_diversity_index.txt
- P101SC18090073-01-B1-3-4_result/03.AlphaDiversity/alpha_diversity_index_group.txt
- P101SC18090073-01-B1-3-4_result/03.AlphaDiversity/group_observed_species.pdf
- P101SC18090073-01-B1-3-4_result/03.AlphaDiversity/group_observed_species.png
- P101SC18090073-01-B1-3-4_result/03.AlphaDiversity/group_rank_abundance.pdf
- P101SC18090073-01-B1-3-4_result/03.AlphaDiversity/group_rank_abundance.png
- P101SC18090073-01-B1-3-4_result/03.AlphaDiversity/observed_species.pdf
- P101SC18090073-01-B1-3-4_result/03.AlphaDiversity/observed_species.png
- P101SC18090073-01-B1-3-4_result/03.AlphaDiversity/plot_observed_species.xls
- P101SC18090073-01-B1-3-4_result/03.AlphaDiversity/rank_abundance.pdf
- P101SC18090073-01-B1-3-4_result/03.AlphaDiversity/rank_abundance.png
- P101SC18090073-01-B1-3-4_result/03.AlphaDiversity/venn_group/
- P101SC18090073-01-B1-3-4_result/03.AlphaDiversity/venn_group/1_MD_MCvenn.pdf
- P101SC18090073-01-B1-3-4_result/03.AlphaDiversity/venn_group/1_MD_MCvenn.png
- P101SC18090073-01-B1-3-4_result/03.AlphaDiversity/venn_group/venn_display.pdf
- P101SC18090073-01-B1-3-4_result/03.AlphaDiversity/venn_group/venn_display.png
- P101SC18090073-01-B1-3-4_result/03.AlphaDiversity/venn_group/venndata/
- P101SC18090073-01-B1-3-4_result/03.AlphaDiversity/venn_group/venndata/1_MC.vennarea.xls
- P101SC18090073-01-B1-3-4_result/03.AlphaDiversity/venn_group/venndata/1_MD.vennarea.xls
- P101SC18090073-01-B1-3-4_result/03.AlphaDiversity/venn_group/venndata/1_MD_MC.vennarea.xls
- P101SC18090073-01-B1-3-4_result/04.BetaDiversity/
- P101SC18090073-01-B1-3-4_result/04.BetaDiversity/Adonis/
- P101SC18090073-01-B1-3-4_result/04.BetaDiversity/Adonis/bray_adonis.txt
- P101SC18090073-01-B1-3-4_result/04.BetaDiversity/Amova/
- P101SC18090073-01-B1-3-4_result/04.BetaDiversity/Amova/unweighted_unifrac_amova.txt
- P101SC18090073-01-B1-3-4_result/04.BetaDiversity/Amova/weighted_unifrac_amova.txt
- P101SC18090073-01-B1-3-4_result/04.BetaDiversity/Anosim/
- P101SC18090073-01-B1-3-4_result/04.BetaDiversity/Anosim/MC-MD.pdf
- P101SC18090073-01-B1-3-4_result/04.BetaDiversity/Anosim/MC-MD.png
- P101SC18090073-01-B1-3-4_result/04.BetaDiversity/Anosim/stat_anosim.txt
- P101SC18090073-01-B1-3-4_result/04.BetaDiversity/Beta_div/
- P101SC18090073-01-B1-3-4_result/04.BetaDiversity/Beta_div/Beta_div.pdf
[truncated: 852 more entries]
