# Supplementary material for: The Gut Bacteria Dysbiosis Contributes to Chronic Graft-Versus-Host Disease Associated With a Treg/Th1 Ratio Imbalance
Source: Front Microbiol. 2022 Sep 8;13:813576. doi: 10.3389/fmicb.2022.813576 (PMC9493085; doi:10.3389/fmicb.2022.813576)
Supplement: Supplementary file 1 [file Data_Sheet_1.zip › P101SC18090073-01-B1-3-4_result/02.OTUanalysis/OTUs.tre]

(((((('OTU_228':0.02763,'OTU_277':0.01293)0.832:0.00818,(((('OTU_78':0.02283,('OTU_250':0.042,('OTU_115':0.02093,'OTU_224':0.00762)0.736:0.00426)0.787:0.01518)0.775:0.00701,(('OTU_56':0.0103,'OTU_87':0.02361)0.805:0.00751,'OTU_432':0.00347)0.948:0.02241)0.972:0.00014,('OTU_211':0.03296,('OTU_193':0.01237,'OTU_357':0.04023)0.811:0.01387)0.759:0.00745)0.938:0.0178,((('OTU_592':0.03684,(((('OTU_192':0.03247,'OTU_569':0.00474)0.987:0.03811,(('OTU_606':0.03862,('OTU_307':0.02561,('OTU_349':0.0334,'OTU_38':0.03017)0.792:0.00783)0.769:0.00632)0.899:0.01736,(((('OTU_342':0.02804,('OTU_485':0.00014,'OTU_610':0.03674)0.986:0.04244)0.691:0.00682,('OTU_553':0.07167,('OTU_31':0.06799,'OTU_364':0.0143)0.178:0.01294)0.572:0.01745)0.899:0.02003,(('OTU_282':0.01326,('OTU_42':0.00014,'OTU_632':0.00011)0.820:0.0132)0.982:0.03517,'OTU_106':0.06956)0.402:0.00015)0.534:0.00015,('OTU_309':0.01969,(((('OTU_217':0.07883,(('OTU_247':0.00015,'OTU_471':0.03311)0.953:0.021,((('OTU_290':0.07039,'OTU_127':0.01975)0.901:0.0278,((((('OTU_199':0.02058,('OTU_314':0.01829,('OTU_154':0.00015,'OTU_460':0.0427)0.984:0.03277)0.763:0.01975)0.963:0.03317,'OTU_292':0.00741)0.186:0.00588,'OTU_209':0.02528)1.000:0.10982,(((('OTU_450':0.01015,((('OTU_109':0.01206,(('OTU_256':0.02279,'OTU_323':0.04087)0.187:0.01158,'OTU_543':0.0455)0.890:0.01511)0.754:0.00326,('OTU_93':0.02109,('OTU_136':0.00738,'OTU_134':0.0207)0.853:0.00831)0.723:0.00774)0.814:0.00874,'OTU_14':0.01294)0.831:0.01744)0.818:0.01421,'OTU_308':0.06182)0.805:0.01402,('OTU_142':0.05535,'OTU_590':0.01199)0.864:0.0208)0.107:0.01924,'OTU_156':0.06279)0.330:0.0208)0.967:0.04988,((('OTU_90':0.02534,((('OTU_121':0.03835,(('OTU_270':0.02182,((('OTU_226':0.07115,'OTU_388':0.0316)0.845:0.02375,(('OTU_214':0.01885,('OTU_126':0.03066,('OTU_387':0.02577,'OTU_417':0.03028)0.862:0.02419)0.941:0.02611)0.660:0.00545,('OTU_297':0.03292,('OTU_313':0.03677,'OTU_139':0.0077)0.394:0.00544)0.844:0.01454)0.932:0.02493)0.012:0.00922,'OTU_114':0.02519)0.899:0.02399)0.713:0.00528,('OTU_112':0.03736,('OTU_443':0.04248,'OTU_61':0.03095)0.680:0.00503)0.120:0.0085)0.864:0.01869)0.129:0.01225,('OTU_358':0.04005,('OTU_70':0.00569,('OTU_242':0.01282,'OTU_469':0.00688)0.898:0.01535)0.934:0.02873)0.784:0.00881)0.458:0.00572,'OTU_189':0.02348)0.947:0.03388)0.973:0.04407,(('OTU_442':0.04259,('OTU_24':0.00014,'OTU_407':0.00014)0.721:0.00868)0.942:0.02508,('OTU_264':0.01773,('OTU_86':0.00014,('OTU_241':0.02069,'OTU_482':0.00014)0.861:0.00663)1.000:0.07884)0.961:0.03337)0.860:0.01397)0.835:0.0149,'OTU_321':0.00586)0.466:0.00016)0.984:0.04229)0.874:0.01946,('OTU_98':0.08375,('OTU_438':0.01262,('OTU_59':0.02276,'OTU_306':0.01919)0.966:0.04342)0.954:0.05096)0.780:0.01049)0.707:0.00485)0.848:0.01764)0.915:0.02728,((('OTU_310':0.0452,((((('OTU_227':0.04466,('OTU_258':0.01475,('OTU_84':0.01446,('OTU_168':0.02638,'OTU_583':0.00856)0.900:0.02146)0.736:0.00579)0.810:0.01443)0.978:0.03991,('OTU_266':0.00599,(('OTU_183':0.02099,('OTU_113':0.02774,('OTU_506':0.04962,(('OTU_239':0.01029,'OTU_608':0.00949)0.726:0.00476,('OTU_218':0.01942,'OTU_619':0.0363)0.863:0.01341)0.811:0.01723)0.737:0.00852)0.840:0.02983)0.780:0.01031,('OTU_252':0.0156,('OTU_155':0.0158,'OTU_39':0.01576)0.607:0.00015)0.853:0.01811)0.783:0.02213)0.960:0.04129)0.329:0.00015,('OTU_74':0.01578,'OTU_413':0.01777)0.796:0.00856)0.922:0.01509,(('OTU_203':0.00015,(((('OTU_346':0.04879,'OTU_403':0.04053)0.917:0.0297,'OTU_483':0.00963)0.969:0.03291,('OTU_185':0.02556,'OTU_187':0.01151)0.290:0.00015)0.280:0.01599,'OTU_467':0.00863)0.967:0.02369)0.950:0.0183,(('OTU_276':0.01917,('OTU_182':0.03208,'OTU_195':0.04256)1.000:0.09415)0.419:0.02297,('OTU_147':0.03872,((('OTU_229':0.01426,(((('OTU_497':0.04198,('OTU_280':0.02109,((('OTU_118':0.0116,('OTU_642':0.01977,'OTU_472':0.00399)0.983:0.00015)0.997:0.0239,'OTU_451':0.00016)0.910:0.00416,'OTU_18':0.00014)0.852:0.01223)0.942:0.01964)0.795:0.00767,((('OTU_133':0.02445,'OTU_573':0.00416)0.640:0.00535,('OTU_448':0.04459,('OTU_548':0.00015,('OTU_47':0.00014,'OTU_352':0.00015)0.955:0.02379)0.929:0.02971)0.989:0.05627)0.745:0.02814,'OTU_524':0.00015)0.931:0.01134)0.273:0.00015,('OTU_414':0.04111,('OTU_328':0.01178,'OTU_88':0.02422)0.124:0.00014)0.609:0.00014)0.851:0.02428,'OTU_601':0.04033)0.918:0.0302)0.965:0.04057,('OTU_373':0.01159,'OTU_488':0.00014)0.989:0.00016)0.943:0.01573,'OTU_68':0.00014)0.914:0.02964)0.835:0.02246)0.937:0.02559)0.064:0.00016)0.954:0.04358,('OTU_179':0.00014,'OTU_445':0.00016)0.978:0.05175)0.783:0.02274)0.903:0.03263,'OTU_302':0.02096)0.960:0.03504,((((((('OTU_367':0.02744,'OTU_589':0.01403)0.873:0.01657,('OTU_392':0.04324,(('OTU_235':0.01816,('OTU_636':0.00947,'OTU_493':0.0514)0.951:0.02149)0.360:0.00015,'OTU_564':0.00939)0.976:0.03927)0.865:0.02388)0.920:0.05582,('OTU_303':0.10031,('OTU_441':0.00502,('OTU_365':0.03518,'OTU_603':0.01345)0.839:0.0302)0.987:0.07799)0.074:0.02992)0.920:0.06323,('OTU_449':0.10398,('OTU_213':0.01774,'OTU_510':0.01481)0.985:0.07945)0.762:0.02582)0.510:0.01813,((('OTU_253':0.05383,'OTU_347':0.0387)0.959:0.05746,(('OTU_200':0.03201,'OTU_320':0.02873)0.902:0.02646,('OTU_600':0.02269,(('OTU_291':0.01874,'OTU_530':0.04082)0.992:0.06148,(('OTU_384':0.02482,'OTU_206':0.03145)0.723:0.01401,'OTU_123':0.01136)0.847:0.01826)0.191:0.00679)0.856:0.02085)0.924:0.04032)0.624:0.03273,('OTU_176':0.0593,((((('OTU_356':0.01697,'OTU_180':0.02714)0.536:0.01208,('OTU_423':0.01201,'OTU_119':0.01619)0.745:0.00475)0.660:0.00282,('OTU_153':0.02423,((('OTU_322':0.01464,('OTU_533':0.02447,'OTU_205':0.02626)0.921:0.01931)0.820:0.00903,'OTU_261':0.00776)0.720:0.00016,'OTU_478':0.02381)0.763:0.01576)0.920:0.00595)0.829:0.00918,'OTU_163':0.00014)1.000:0.12377,'OTU_202':0.05734)0.632:0.00375)0.185:0.02629)0.949:0.0408)0.429:0.00713,((('OTU_341':0.01494,('OTU_343':0.03001,'OTU_375':0.07933)0.254:0.01631)0.997:0.06094,(((('OTU_444':0.22681,(('OTU_82':0.12043,('OTU_97':0.03328,('OTU_174':0.05124,'OTU_430':0.05817)0.277:0.00853)0.796:0.0207)0.865:0.01446,('OTU_312':0.04451,('OTU_72':0.08203,'OTU_207':0.00016)0.962:0.04305)0.877:0.02952)0.932:0.05938)0.814:0.05312,(((('OTU_434':0.20374,('OTU_151':0.19272,('OTU_243':0.02741,'OTU_354':0.0225)0.999:0.31928)0.902:0.08908)0.431:0.00015,(('OTU_223':0.08651,'OTU_611':0.09939)1.000:0.23675,(((((('OTU_393':0.00689,('OTU_378':0.02168,'OTU_8':0.01911)0.446:0.01469)0.896:0.01802,(('OTU_633':0.03155,'OTU_120':0.00015)0.979:0.01932,((('OTU_165':0.01026,('OTU_66':0.01913,('OTU_2':0.00014,'OTU_629':0.00014)0.993:0.05346)0.045:0.0098)0.892:0.01628,('OTU_204':0.05081,'OTU_188':0.02964)0.891:0.01903)0.973:0.02135,('OTU_515':0.00752,('OTU_3':0.00014,'OTU_454':0.00014)0.694:0.00016)0.871:0.01351)0.574:0.00196)0.352:0.00014)0.859:0.00857,('OTU_335':0.00793,(((('OTU_288':0.01145,'OTU_409':0.01938)0.878:0.00015,'OTU_531':0.01982)0.463:0.00985,'OTU_6':0.00958)0.308:0.00357,'OTU_455':0.01807)0.928:0.01346)0.876:0.00818)0.955:0.00015,'OTU_285':0.01925)0.807:0.01313,(('OTU_267':0.10821,('OTU_50':0.06294,('OTU_366':0.05866,('OTU_141':0.03363,'OTU_466':0.01817)0.949:0.06793)0.780:0.01879)0.724:0.04793)0.965:0.08791,('OTU_254':0.06499,('OTU_12':0.04528,('OTU_371':0.08813,('OTU_327':0.02366,'OTU_465':0.00872)0.854:0.01891)0.443:0.01608)0.730:0.02)0.940:0.08715)0.901:0.04425)0.914:0.04124,(('OTU_537':0.15332,(('OTU_560':0.13924,('OTU_514':0.00014,'OTU_554':0.03226)0.999:0.17084)0.751:0.01921,('OTU_591':0.0243,('OTU_411':0.05617,'OTU_621':0.09464)0.963:0.10508)0.996:0.13854)0.926:0.07186)0.180:0.00092,((('OTU_81':0.00014,'OTU_376':0.03255)0.936:0.02717,((('OTU_339':0.08235,(('OTU_10':0.03264,(('OTU_464':0.01396,('OTU_459':0.03793,(('OTU_576':0.06274,((('OTU_634':0.02816,('OTU_5':0.00014,'OTU_539':0.00016)0.729:0.0037)0.954:0.03226,('OTU_37':0.06702,('OTU_36':0.06075,('OTU_9':0.00384,'OTU_582':0.00887)0.809:0.01833)0.112:0.03288)0.225:0.02143)0.402:0.00015,('OTU_557':0.01927,('OTU_480':0.00014,(('OTU_521':0.00757,'OTU_546':0.01146)0.834:0.00014,('OTU_570':0.00014,('OTU_1':0.00014,'OTU_559':0.00789)0.726:0.00014)0.829:0.00014)0.606:0.00016)0.999:0.00016)0.829:0.00946)0.839:0.01587)0.436:0.0137,('OTU_385':0.00014,('OTU_519':0.00014,'OTU_28':0.00014)0.864:0.00014)0.844:0.01254)0.802:0.01625)0.611:0.02555)0.379:0.01385,((('OTU_534':0.00016,('OTU_405':0.00014,('OTU_520':0.00014,'OTU_4':0.00014)0.868:0.00014)0.884:0.00763)0.981:0.03632,('OTU_440':0.06314,('OTU_13':0.00014,'OTU_528':0.00015)0.939:0.02985)0.833:0.01275)0.910:0.02412,(('OTU_425':0.00014,'OTU_496':0.00014)0.877:0.00015,('OTU_16':0.00015,(('OTU_21':0.00381,'OTU_437':0.00391)0.992:0.03965,(('OTU_25':0.00014,'OTU_422':0.00014)0.955:0.00015,(('OTU_22':0.00014,'OTU_244':0.00016)0.992:0.05588,('OTU_29':0.00014,'OTU_362':0.00378)0.962:0.0392)0.992:0.06397)0.918:0.0244)0.945:0.02464)0.738:0.00377)0.922:0.02172)0.824:0.01385)0.643:0.00853)0.792:0.01866,('OTU_43':0.00014,'OTU_630':0.00377)0.938:0.05116)0.997:0.11347)0.813:0.04014,(('OTU_287':0.0953,('OTU_484':0.02427,'OTU_122':0.00015)0.989:0.14864)0.997:0.14865,('OTU_269':0.21023,'OTU_567':0.09695)0.705:0.00014)0.712:0.01668)0.967:0.06306,'OTU_69':0.0746)0.612:0.00468)0.898:0.03435,(('OTU_293':0.02695,('OTU_345':0.03043,'OTU_500':0.00665)0.342:0.00015)0.848:0.02172,('OTU_470':0.03326,('OTU_408':0.07077,((('OTU_26':0.03651,(('OTU_191':0.01983,'OTU_580':0.00759)0.865:0.00778,'OTU_35':0.01158)0.775:0.00398)0.133:0.00373,('OTU_103':0.01585,'OTU_556':0.00755)0.906:0.01177)0.768:0.00412,('OTU_45':0.00015,'OTU_374':0.00014)0.842:0.00764)0.735:0.00463)0.843:0.01701)0.972:0.04589)0.997:0.12164)0.640:0.03374)0.939:0.05176)0.959:0.11964)0.831:0.06277)0.564:0.01169,('OTU_124':0.15913,'OTU_622':0.07029)1.000:0.25626)0.175:0.02731,(((('OTU_558':0.04273,('OTU_456':0.00901,('OTU_458':0.02839,'OTU_605':0.0163)0.452:0.01107)0.588:0.0368)0.837:0.05951,('OTU_574':0.08634,('OTU_461':0.02851,('OTU_631':0.05788,('OTU_547':0.04305,'OTU_572':0.04171)0.959:0.04696)0.132:0.0199)0.841:0.05213)0.971:0.076)0.746:0.03058,((('OTU_639':0.11161,'OTU_612':0.04048)0.899:0.04161,'OTU_625':0.14592)0.388:0.00915,(('OTU_609':0.11623,(('OTU_420':0.064,('OTU_604':0.04428,'OTU_190':0.13281)0.041:0.0136)0.818:0.02452,('OTU_230':0.05428,'OTU_544':0.06476)0.930:0.03466)0.182:0.02206)0.758:0.02079,'OTU_255':0.52334)0.747:0.01292)0.957:0.05182)0.490:0.03489,((((((((('OTU_577':0.02711,('OTU_594':0.02174,('OTU_398':0.01603,'OTU_522':0.02699)0.843:0.01229)0.886:0.01306)0.771:0.00906,('OTU_581':0.0737,'OTU_624':0.04993)0.931:0.02705)0.751:0.0323,('OTU_311':0.11482,('OTU_316':0.04108,'OTU_561':0.0619)0.743:0.01068)0.982:0.05286)0.633:0.00119,('OTU_523':0.05897,'OTU_628':0.04806)0.989:0.0747)0.884:0.0197,(('OTU_602':0.10988,'OTU_549':0.04949)0.291:0.0402,'OTU_462':0.20464)0.723:0.02146)0.754:0.00985,'OTU_626':0.09213)0.899:0.02143,(('OTU_550':0.06149,'OTU_595':0.67051)0.324:0.04615,'OTU_526':0.10903)0.774:0.01879)0.687:0.02752,(((('OTU_274':0.03106,'OTU_394':0.00596)0.999:0.07558,(('OTU_599':0.05972,('OTU_578':0.03633,('OTU_474':0.02021,('OTU_421':0.03967,'OTU_491':0.02072)0.981:0.05487)0.944:0.02933)0.848:0.04014)0.939:0.04876,(('OTU_268':0.02722,'OTU_272':0.01976)0.996:0.08658,((('OTU_330':0.00722,'OTU_429':0.02701)0.995:0.10631,('OTU_401':0.10422,('OTU_518':0.02029,(('OTU_220':0.05782,'OTU_377':0.06626)0.679:0.02059,(('OTU_236':0.02472,'OTU_562':0.03937)0.851:0.02312,('OTU_248':0.00434,('OTU_334':0.0117,'OTU_540':0.00396)0.815:0.02493)0.997:0.06484)0.577:0.00014)0.931:0.02286)0.650:0.01413)0.968:0.07254)0.934:0.0588,('OTU_513':0.05059,('OTU_158':0.02321,(('OTU_33':0.03065,'OTU_476':0.01343)0.976:0.04054,('OTU_435':0.01175,('OTU_338':0.00014,('OTU_542':0.00014,('OTU_7':0.00014,('OTU_452':0.00014,'OTU_300':0.00014)1.000:0.00277)0.242:0.00052)0.000:0.00011)1.000:0.00015)0.920:0.01267)0.765:0.00411)0.349:0.00417)0.581:0.00369)0.060:0.03332)0.906:0.03163)0.801:0.01071)0.732:0.01493,('OTU_359':0.05148,('OTU_494':0.09059,('OTU_503':0.01544,('OTU_20':0.00014,'OTU_541':0.00014)1.000:0.00015)0.989:0.07664)0.490:0.01711)0.990:0.08683)0.977:0.07973,('OTU_617':0.16651,(('OTU_501':0.03759,('OTU_516':0.03815,'OTU_538':0.01681)0.980:0.08449)0.979:0.14279,('OTU_15':0.16811,'OTU_504':0.10859)0.965:0.10054)0.788:0.02779)0.858:0.02791)0.730:0.01605)0.835:0.02451,'OTU_615':0.2069)0.805:0.028)0.775:0.03571)0.809:0.02043)0.889:0.02685,(((('OTU_353':0.06338,'OTU_368':0.02277)0.842:0.01741,('OTU_265':0.00015,'OTU_627':0.06152)0.675:0.01681)0.999:0.16284,(('OTU_181':0.04784,'OTU_395':0.02836)0.991:0.07733,((('OTU_234':0.05002,('OTU_111':0.06179,(('OTU_477':0.02107,('OTU_355':0.04589,'OTU_468':0.03003)0.837:0.02577)0.944:0.03774,'OTU_76':0.09909)0.806:0.01789)0.337:0.0084)0.762:0.01084,'OTU_91':0.02679)0.917:0.01835,'OTU_391':0.00016)0.927:0.04265)0.828:0.02923)0.892:0.04913,((('OTU_44':0.00014,('OTU_406':0.04932,('OTU_410':0.04907,'OTU_397':0.02858)0.914:0.02044)0.940:0.01873)0.928:0.02002,((('OTU_416':0.01549,('OTU_49':0.00014,'OTU_566':0.00015)0.898:0.01275)0.956:0.03183,('OTU_479':0.04464,((('OTU_340':0.04018,'OTU_157':0.0333)0.745:0.00637,('OTU_173':0.03894,'OTU_305':0.02061)0.889:0.02416)0.852:0.01651,'OTU_492':0.01843)0.004:0.00015)0.698:0.01456)0.926:0.03482,('OTU_319':0.00016,('OTU_351':0.02726,'OTU_585':0.02253)0.631:0.01598)1.000:0.10417)0.611:0.00213)0.929:0.03733,('OTU_641':0.07279,('OTU_325':0.02477,('OTU_536':0.0172,('OTU_273':0.00015,'OTU_529':0.04142)0.081:0.01215)0.727:0.03219)1.000:0.22606)0.909:0.05297)0.887:0.02715)0.958:0.03416)0.747:0.00449,('OTU_463':0.06099,('OTU_198':0.05568,('OTU_284':0.02348,('OTU_177':0.00351,('OTU_402':0.04808,('OTU_219':0.00015,('OTU_475':0.02558,('OTU_259':0.14373,'OTU_418':0.00012)0.567:0.02491)0.907:0.01698)0.871:0.01956)0.941:0.0278)0.898:0.028)0.495:0.00015)0.973:0.05595)0.919:0.03458)0.466:0.00488)0.954:0.00015,((('OTU_324':0.01612,('OTU_144':0.023,'OTU_396':0.04459)0.778:0.01512)0.987:0.06128,('OTU_237':0.03664,(('OTU_433':0.00772,('OTU_94':0.01546,(('OTU_17':0.00014,'OTU_436':0.00014)0.899:0.01687,('OTU_75':0.0888,(((('OTU_63':0.00015,'OTU_565':0.0326)0.999:0.04029,'OTU_532':0.00978)0.827:0.01577,('OTU_616':0.03147,'OTU_55':0.00014)0.901:0.00951)0.838:0.00012,(('OTU_363':0.00456,('OTU_511':0.01091,'OTU_131':0.00836)0.897:0.01168)0.909:0.01579,('OTU_140':0.01948,'OTU_427':0.0043)0.822:0.00782)0.901:0.00943)0.730:0.00559)0.332:0.00895)0.289:0.01601)0.244:0.00014)0.690:0.0026,('OTU_486':0.00568,'OTU_150':0.01949)0.833:0.00872)0.897:0.02427)0.991:0.06872)0.767:0.02174,('OTU_505':0.02452,('OTU_447':0.01099,('OTU_336':0.01679,'OTU_233':0.03778)0.426:0.01489)0.950:0.03154)0.961:0.04816)0.917:0.03458)0.710:0.01071)0.955:0.03601,((('OTU_160':0.05463,('OTU_260':0.02514,'OTU_331':0.01213)0.282:0.02377)0.988:0.05803,'OTU_318':0.02546)0.725:0.01317,('OTU_281':0.00906,'OTU_361':0.0902)0.929:0.02752)0.893:0.01927)0.751:0.00912)0.598:0.01533)0.847:0.01763,(('OTU_383':0.0549,'OTU_618':0.05878)0.958:0.05385,((('OTU_128':0.00542,('OTU_162':0.00377,('OTU_614':0.00014,'OTU_552':0.00014)0.970:0.00014)0.989:0.03987)0.603:0.02051,'OTU_382':0.04154)0.596:0.00937,(('OTU_279':0.04127,'OTU_490':0.00665)0.530:0.00857,'OTU_555':0.03752)0.423:0.0092)0.924:0.04767)0.598:0.0149)0.953:0.03066,'OTU_400':0.02105)0.711:0.00747)0.954:0.02187)0.704:0.00011)0.934:0.0176)0.902:0.01856,('OTU_99':0.01073,'OTU_166':0.02135)0.863:0.01093)0.786:0.00934,((('OTU_152':0.01794,'OTU_231':0.02283)0.768:0.00775,((('OTU_77':0.00014,'OTU_507':0.00762)0.937:0.02785,('OTU_473':0.02028,('OTU_175':0.03175,'OTU_110':0.00015)0.911:0.01214)0.681:0.00408)0.910:0.01699,(('OTU_278':0.01412,((('OTU_34':0.00014,'OTU_568':0.0082)0.917:0.01195,('OTU_271':0.0414,'OTU_380':0.00765)0.761:0.00641)0.295:0.00014,('OTU_399':0.03406,('OTU_596':0.02149,'OTU_551':0.02637)0.819:0.00979)0.628:0.00964)0.904:0.01578)0.281:0.00015,('OTU_329':0.02849,'OTU_263':0.02025)0.556:0.00748)0.848:0.01078)0.906:0.01455)0.725:0.00533,((('OTU_130':0.00014,'OTU_489':0.01171)0.957:0.02473,('OTU_132':0.03671,('OTU_129':0.00014,('OTU_586':0.00803,'OTU_389':0.00014)0.850:0.00423)0.812:0.00943)0.873:0.01598)0.831:0.0123,('OTU_245':0.0515,((('OTU_148':0.00014,(('OTU_64':0.00014,'OTU_337':0.00015)0.997:0.04359,'OTU_584':0.00993)0.310:0.01032)0.995:0.0254,('OTU_73':0.03251,'OTU_65':0.01572)0.561:0.00016)0.930:0.02278,('OTU_299':0.04175,'OTU_146':0.02398)0.852:0.01655)0.739:0.00015)0.902:0.01875)0.908:0.02108)0.911:0.02231)0.663:0.00457)0.977:0.00014,('OTU_149':0.01906,'OTU_96':0.01863)0.903:0.01821)0.954:0.01247,(('OTU_623':0.04233,('OTU_257':0.02574,('OTU_216':0.02395,('OTU_197':0.0387,('OTU_178':0.02991,('OTU_172':0.04125,'OTU_286':0.03542)0.930:0.03398)0.863:0.01836)0.941:0.02517)0.935:0.02715)0.088:0.00421)0.017:0.00823,('OTU_640':0.03253,('OTU_301':0.03211,'OTU_575':0.0357)0.831:0.01619)0.389:0.01372)0.897:0.00015)0.885:0.01506)0.805:0.01115)0.831:0.00815,(((('OTU_125':0.03409,((('OTU_289':0.05387,'OTU_116':0.03133)0.855:0.01716,('OTU_100':0.00746,('OTU_135':0.01678,('OTU_117':0.00432,'OTU_457':0.02072)0.972:0.03087)0.802:0.01104)0.567:0.00859)0.871:0.01876,('OTU_196':0.01457,('OTU_453':0.00785,('OTU_71':0.00015,('OTU_404':0.01293,(('OTU_262':0.01729,'OTU_169':0.02041)0.620:0.00179,'OTU_419':0.01773)0.794:0.00927)0.886:0.01492)0.857:0.00754)0.977:0.0282)0.796:0.0085)0.881:0.00979)0.819:0.00015,('OTU_315':0.029,'OTU_527':0.01554)0.882:0.01998)0.874:0.02034,('OTU_508':0.01784,('OTU_249':0.02101,'OTU_598':0.01991)0.947:0.02295)0.813:0.01087)0.899:0.02033,('OTU_412':0.02564,'OTU_579':0.03024)0.024:0.01003)0.376:0.00054)0.836:0.00861,('OTU_32':0.00708,(('OTU_208':0.11374,'OTU_79':0.01036)0.920:0.03239,('OTU_298':0.03373,('OTU_232':0.02018,('OTU_326':0.02809,'OTU_67':0.0153)0.384:0.00528)0.782:0.00554)0.703:0.00014)0.856:0.01276)0.881:0.01356)0.735:0.00015,((('OTU_597':0.04156,'OTU_304':0.00062)0.882:0.00901,((('OTU_502':0.01908,('OTU_499':0.01386,('OTU_370':0.01448,('OTU_51':0.02619,'OTU_246':0.0345)0.117:0.00548)0.881:0.01985)0.000:0.00176)0.846:0.01105,((('OTU_105':0.02184,('OTU_60':0.00412,('OTU_275':0.03382,('OTU_294':0.04932,'OTU_369':0.02335)0.343:0.00888)0.920:0.02202)0.962:0.02921)0.871:0.01271,('OTU_498':0.00015,'OTU_137':0.04724)0.934:0.01788)0.749:0.00461,(('OTU_563':0.02256,('OTU_386':0.02631,('OTU_53':0.00014,'OTU_588':0.01177)0.692:0.00341)0.791:0.00906)0.891:0.01905,'OTU_222':0.00988)0.815:0.01025)0.900:0.0113)0.598:0.00195,(('OTU_159':0.01198,'OTU_360':0.0319)0.816:0.0113,('OTU_283':0.01039,'OTU_238':0.05241)0.244:0.00389)0.938:0.0197)0.761:0.00363)0.922:0.0107,((('OTU_332':0.02065,(((('OTU_23':0.00014,('OTU_535':0.00377,'OTU_481':0.00014)0.850:0.00467)0.987:0.03765,(('OTU_57':0.01162,('OTU_11':0.00381,'OTU_517':0.00929)0.978:0.03398)0.797:0.0086,(('OTU_92':0.00014,'OTU_446':0.01546)0.753:0.0037,('OTU_30':0.00014,('OTU_350':0.00014,('OTU_620':0.01127,('OTU_607':0.00383,'OTU_426':0.00014)0.096:0.00014)0.216:0.00014)0.392:0.00014)0.989:0.02014)0.174:0.00016)0.944:0.01984)0.787:0.01161,(('OTU_571':0.00012,('OTU_27':0.00014,'OTU_613':0.008)0.947:0.00015)0.527:0.00015,'OTU_638':0.00375)0.831:0.00016)0.806:0.00939,((('OTU_240':0.01174,'OTU_415':0.00015)0.952:0.01688,('OTU_54':0.00387,'OTU_333':0.00385)0.688:0.00252)0.956:0.02083,(('OTU_80':0.00015,'OTU_509':0.01135)0.997:0.02415,'OTU_296':0.00785)0.222:0.00014)0.000:0.00187)0.971:0.02469)0.753:0.00588,((('OTU_48':0.01609,('OTU_379':0.02535,'OTU_170':0.02944)0.827:0.00825)0.949:0.01998,((('OTU_428':0.00016,('OTU_52':0.00014,'OTU_317':0.04679)0.953:0.01171)0.953:0.02586,(('OTU_201':0.02398,(('OTU_62':0.00948,('OTU_40':0.0253,('OTU_439':0.00761,('OTU_495':0.00014,'OTU_194':0.00014)0.341:0.00012)0.849:0.00802)0.632:0.00203)1.000:0.04714,('OTU_525':0.00014,('OTU_210':0.00763,('OTU_89':0.02074,'OTU_372':0.00758)0.915:0.01264)0.759:0.00407)0.919:0.00015)0.855:0.02067)0.870:0.01677,(('OTU_83':0.00828,'OTU_587':0.01679)0.759:0.00598,('OTU_487':0.00401,('OTU_593':0.00973,'OTU_143':0.03605)0.878:0.01621)0.871:0.01018)0.677:0.00719)0.930:0.01809)0.885:0.01532,('OTU_381':0.02994,('OTU_221':0.03077,'OTU_225':0.01776)0.831:0.0113)0.853:0.01273)0.954:0.0225)0.000:0.00014,'OTU_295':0.04938)0.943:0.01729)0.742:0.01016,((('OTU_95':0.01339,'OTU_138':0.0376)0.396:0.00764,('OTU_390':0.01753,(('OTU_19':0.00014,'OTU_431':0.00014)0.979:0.02946,('OTU_251':0.01598,'OTU_512':0.01596)0.937:0.0195)0.738:0.00824)0.770:0.00743)0.896:0.01938,(('OTU_164':0.07297,('OTU_101':0.00376,'OTU_545':0.0077)0.762:0.01106)0.855:0.02104,(('OTU_46':0.05404,'OTU_58':0.04975)0.900:0.02963,('OTU_161':0.02603,'OTU_108':0.03017)0.942:0.03215)0.729:0.0081)0.840:0.00944)0.799:0.00862)0.591:0.00091)0.000:0.001)0.897:0.01219,((('OTU_344':0.05876,'OTU_212':0.04128)0.830:0.02024,('OTU_107':0.03419,'OTU_145':0.01855)0.104:0.00437)0.343:0.01015,((('OTU_635':0.0148,('OTU_41':0.02722,'OTU_184':0.02328)0.873:0.01404)0.895:0.02134,(('OTU_348':0.00016,('OTU_104':0.01827,'OTU_85':0.02283)0.822:0.0126)0.301:0.00581,'OTU_637':0.04688)0.705:0.0041)0.967:0.02424,'OTU_186':0.01422)0.783:0.00705)0.751:0.00389,((('OTU_167':0.01504,'OTU_215':0.01759)0.838:0.00924,('OTU_102':0.01078,'OTU_171':0.0378)0.434:0.01046)0.851:0.01214,'OTU_424':0.02086)0.720:0.00371);
