# Supplementary material for: The Gut Bacteria Dysbiosis Contributes to Chronic Graft-Versus-Host Disease Associated With a Treg/Th1 Ratio Imbalance
Source: Front Microbiol. 2022 Sep 8;13:813576. doi: 10.3389/fmicb.2022.813576 (PMC9493085; doi:10.3389/fmicb.2022.813576)
Supplement: Supplementary file 1 [file Data_Sheet_1.zip › P101SC18090073-01-B1-3-4_result/02.OTUanalysis/otu_table_even.biom]

{"id": "No Table ID","format": "Biological Observation Matrix 1.0.0","format_url": "http://biom-format.org","matrix_type": "sparse","generated_by": "BIOM-Format 2.1.5","date": "2018-10-29T21:15:17.897386","type": "OTU table","matrix_element_type": "float","shape": [641, 10],"data": [[0,0,3898.0],[0,1,3609.0],[0,2,3227.0],[0,3,2382.0],[0,4,3526.0],[0,5,6274.0],[0,6,2138.0],[0,7,6978.0],[0,8,3247.0],[0,9,3350.0],[1,0,3010.0],[1,1,3097.0],[1,2,2803.0],[1,3,7566.0],[1,4,4124.0],[1,5,2637.0],[1,6,5230.0],[1,7,4425.0],[1,8,2436.0],[1,9,6765.0],[2,0,2794.0],[2,1,3184.0],[2,2,3034.0],[2,3,128.0],[2,4,6018.0],[2,5,1786.0],[2,6,6940.0],[2,7,7849.0],[2,8,635.0],[2,9,1295.0],[3,0,1010.0],[3,1,1146.0],[3,2,1316.0],[3,3,1007.0],[3,4,1344.0],[3,5,7462.0],[3,6,5004.0],[3,7,4605.0],[3,8,3703.0],[3,9,3160.0],[4,0,3471.0],[4,1,3599.0],[4,2,3632.0],[4,3,3358.0],[4,4,1771.0],[4,5,1351.0],[4,6,1725.0],[4,7,533.0],[4,8,812.0],[4,9,1951.0],[5,0,1141.0],[5,1,1510.0],[5,2,1331.0],[5,3,6188.0],[5,4,680.0],[5,5,4931.0],[5,6,4724.0],[5,7,1289.0],[5,8,2848.0],[5,9,2574.0],[6,0,3992.0],[6,1,4686.0],[6,2,4711.0],[6,3,3102.0],[6,4,831.0],[6,5,1178.0],[6,6,4482.0],[6,7,1362.0],[6,8,383.0],[6,9,1620.0],[7,0,806.0],[7,1,816.0],[7,2,765.0],[7,3,5492.0],[7,4,285.0],[7,5,246.0],[7,6,559.0],[7,7,240.0],[7,8,341.0],[7,9,2245.0],[8,0,765.0],[8,1,786.0],[8,2,942.0],[8,3,1982.0],[8,4,719.0],[8,5,1299.0],[8,6,1316.0],[8,7,1310.0],[8,8,1148.0],[8,9,2299.0],[9,0,872.0],[9,1,998.0],[9,2,1195.0],[9,3,1623.0],[9,4,1440.0],[9,5,498.0],[9,6,2023.0],[9,7,1134.0],[9,8,1949.0],[9,9,326.0],[10,0,1190.0],[10,1,981.0],[10,2,1034.0],[10,3,1277.0],[10,4,291.0],[10,5,241.0],[10,6,270.0],[10,7,949.0],[10,8,2284.0],[10,9,3322.0],[11,0,833.0],[11,1,1324.0],[11,2,745.0],[11,3,2049.0],[11,4,556.0],[11,5,414.0],[11,6,1418.0],[11,7,1367.0],[11,8,643.0],[11,9,1756.0],[12,0,1804.0],[12,1,2035.0],[12,2,2177.0],[12,3,2253.0],[12,4,2420.0],[12,5,437.0],[12,6,893.0],[12,7,1450.0],[12,8,630.0],[12,9,204.0],[13,0,415.0],[13,1,460.0],[13,2,482.0],[13,3,833.0],[13,4,122.0],[13,5,710.0],[13,6,1199.0],[13,7,2867.0],[13,8,2156.0],[13,9,913.0],[14,0,118.0],[14,1,288.0],[14,2,239.0],[14,3,731.0],[14,4,28.0],[14,5,6139.0],[14,6,882.0],[14,7,81.0],[14,8,92.0],[14,9,1003.0],[15,0,1194.0],[15,1,1232.0],[15,2,1513.0],[15,3,991.0],[15,4,1886.0],[15,5,536.0],[15,6,393.0],[15,7,260.0],[15,8,957.0],[15,9,172.0],[16,0,132.0],[16,1,162.0],[16,2,109.0],[16,3,375.0],[16,4,112.0],[16,5,1754.0],[16,6,864.0],[16,7,2713.0],[16,8,450.0],[16,9,1702.0],[17,0,666.0],[17,1,708.0],[17,2,735.0],[17,3,380.0],[17,4,804.0],[17,5,427.0],[17,6,604.0],[17,7,410.0],[17,8,2568.0],[17,9,1401.0],[18,0,1099.0],[18,1,1024.0],[18,2,911.0],[18,3,1534.0],[18,4,1973.0],[18,5,752.0],[18,6,692.0],[18,7,363.0],[18,8,251.0],[18,9,995.0],[19,0,600.0],[19,1,705.0],[19,2,794.0],[19,3,479.0],[19,4,871.0],[19,5,265.0],[19,6,799.0],[19,7,1193.0],[19,8,532.0],[19,9,612.0],[20,0,129.0],[20,1,187.0],[20,2,198.0],[20,3,316.0],[20,4,307.0],[20,5,38.0],[20,6,302.0],[20,7,55.0],[20,8,31.0],[20,9,27.0],[21,0,485.0],[21,1,788.0],[21,2,1022.0],[21,3,1059.0],[21,4,550.0],[21,5,361.0],[21,6,1435.0],[21,7,1039.0],[21,8,460.0],[21,9,848.0],[22,0,898.0],[22,1,721.0],[22,2,752.0],[22,3,147.0],[22,4,1423.0],[22,5,700.0],[22,6,681.0],[22,7,239.0],[22,8,256.0],[22,9,788.0],[23,0,8.0],[23,1,13.0],[23,2,11.0],[23,3,7.0],[23,4,15.0],[23,5,395.0],[23,6,795.0],[23,7,313.0],[23,8,2557.0],[23,9,1373.0],[24,0,568.0],[24,1,832.0],[24,2,900.0],[24,3,520.0],[24,4,713.0],[24,5,473.0],[24,6,959.0],[24,7,1531.0],[24,8,476.0],[24,9,369.0],[25,0,370.0],[25,1,323.0],[25,2,272.0],[25,3,789.0],[25,4,362.0],[25,5,788.0],[25,6,967.0],[25,7,1493.0],[25,8,1144.0],[25,9,582.0],[26,0,2056.0],[26,1,1526.0],[26,2,1737.0],[26,3,181.0],[26,4,1887.0],[26,5,59.0],[26,6,28.0],[26,7,203.0],[26,8,226.0],[26,9,92.0],[27,0,363.0],[27,1,377.0],[27,2,290.0],[27,3,244.0],[27,4,201.0],[27,5,908.0],[27,6,200.0],[27,7,418.0],[27,8,233.0],[27,9,172.0],[28,0,206.0],[28,1,351.0],[28,2,340.0],[28,3,1309.0],[28,4,163.0],[28,5,1796.0],[28,6,741.0],[28,7,140.0],[28,8,306.0],[28,9,2376.0],[29,0,1796.0],[29,1,1231.0],[29,2,1412.0],[29,3,66.0],[29,4,2680.0],[29,5,132.0],[29,6,290.0],[29,7,462.0],[29,8,807.0],[29,9,201.0],[30,0,665.0],[30,1,536.0],[30,2,385.0],[30,3,281.0],[30,4,498.0],[30,5,360.0],[30,6,61.0],[30,7,379.0],[30,8,532.0],[30,9,688.0],[31,0,393.0],[31,1,282.0],[31,2,332.0],[31,3,233.0],[31,4,269.0],[31,5,600.0],[31,6,687.0],[31,7,206.0],[31,8,244.0],[31,9,608.0],[32,0,491.0],[32,1,632.0],[32,2,518.0],[32,3,732.0],[32,4,246.0],[32,5,48.0],[32,6,157.0],[32,7,1275.0],[32,8,263.0],[32,9,195.0],[33,0,571.0],[33,1,476.0],[33,2,583.0],[33,3,350.0],[33,4,709.0],[33,5,56.0],[33,6,69.0],[33,7,151.0],[33,8,178.0],[33,9,134.0],[34,0,293.0],[34,1,287.0],[34,2,245.0],[34,3,330.0],[34,4,402.0],[34,5,182.0],[34,6,332.0],[34,7,283.0],[34,8,538.0],[34,9,376.0],[35,0,575.0],[35,1,648.0],[35,2,675.0],[35,3,921.0],[35,4,1009.0],[35,5,350.0],[35,6,857.0],[35,7,984.0],[35,8,328.0],[35,9,382.0],[36,0,350.0],[36,1,377.0],[36,2,388.0],[36,3,605.0],[36,4,252.0],[36,5,19.0],[36,6,276.0],[36,7,189.0],[36,8,191.0],[36,9,289.0],[37,0,550.0],[37,1,405.0],[37,2,491.0],[37,3,151.0],[37,4,583.0],[37,5,308.0],[37,6,211.0],[37,7,267.0],[37,8,799.0],[37,9,369.0],[38,0,224.0],[38,1,282.0],[38,2,250.0],[38,3,66.0],[38,4,126.0],[38,5,192.0],[38,6,112.0],[38,7,83.0],[38,8,1327.0],[38,9,416.0],[39,0,627.0],[39,1,599.0],[39,2,663.0],[39,3,86.0],[39,4,1115.0],[39,5,74.0],[39,6,49.0],[39,7,48.0],[39,8,120.0],[39,9,63.0],[40,0,403.0],[40,1,288.0],[40,2,272.0],[40,3,242.0],[40,4,283.0],[40,5,110.0],[40,6,106.0],[40,7,258.0],[40,8,658.0],[40,9,175.0],[41,0,551.0],[41,1,431.0],[41,2,495.0],[41,3,127.0],[41,4,767.0],[41,5,114.0],[41,6,241.0],[41,7,20.0],[41,8,5.0],[41,9,1.0],[42,0,522.0],[42,1,708.0],[42,2,756.0],[42,3,515.0],[42,4,732.0],[42,5,197.0],[42,6,681.0],[42,7,256.0],[42,8,119.0],[42,9,329.0],[43,0,152.0],[43,1,203.0],[43,2,238.0],[43,3,353.0],[43,4,750.0],[43,5,197.0],[43,6,661.0],[43,7,293.0],[43,8,89.0],[43,9,214.0],[44,0,131.0],[44,1,158.0],[44,2,99.0],[44,3,269.0],[44,4,117.0],[44,5,111.0],[44,6,275.0],[44,7,246.0],[44,8,186.0],[44,9,221.0],[45,0,521.0],[45,1,496.0],[45,2,511.0],[45,3,249.0],[45,4,427.0],[45,5,39.0],[45,6,48.0],[45,7,28.0],[45,8,147.0],[45,9,49.0],[46,0,225.0],[46,1,149.0],[46,2,153.0],[46,3,27.0],[46,4,590.0],[46,5,28.0],[46,6,36.0],[46,7,179.0],[46,8,692.0],[46,9,124.0],[47,0,380.0],[47,1,260.0],[47,2,288.0],[47,3,63.0],[47,4,271.0],[47,5,268.0],[47,6,225.0],[47,7,56.0],[47,8,659.0],[47,9,518.0],[48,0,181.0],[48,1,288.0],[48,2,277.0],[48,3,316.0],[48,4,775.0],[48,5,275.0],[48,6,277.0],[48,7,426.0],[48,8,196.0],[48,9,276.0],[49,3,3.0],[49,4,1.0],[49,5,382.0],[49,6,1248.0],[49,7,143.0],[49,8,19.0],[49,9,220.0],[50,0,119.0],[50,1,108.0],[50,2,124.0],[50,3,103.0],[50,4,212.0],[50,5,92.0],[50,6,140.0],[50,7,373.0],[50,8,600.0],[50,9,288.0],[51,0,372.0],[51,1,435.0],[51,2,426.0],[51,3,107.0],[51,4,161.0],[51,5,63.0],[51,6,104.0],[51,7,113.0],[51,8,159.0],[51,9,66.0],[52,0,120.0],[52,1,83.0],[52,2,90.0],[52,3,10.0],[52,4,146.0],[52,5,343.0],[52,6,170.0],[52,7,48.0],[52,8,1149.0],[52,9,364.0],[53,0,565.0],[53,1,467.0],[53,2,484.0],[53,3,97.0],[53,4,153.0],[53,5,88.0],[53,6,21.0],[53,7,94.0],[53,8,288.0],[53,9,116.0],[54,0,41.0],[54,1,50.0],[54,2,32.0],[54,3,49.0],[54,4,87.0],[54,5,1059.0],[54,6,216.0],[54,7,821.0],[54,8,568.0],[54,9,891.0],[55,0,487.0],[55,1,346.0],[55,2,351.0],[55,3,139.0],[55,4,183.0],[55,5,77.0],[55,6,65.0],[55,7,21.0],[55,8,284.0],[55,9,40.0],[56,0,501.0],[56,1,439.0],[56,2,433.0],[56,3,84.0],[56,4,31.0],[56,5,139.0],[56,7,7.0],[56,8,24.0],[56,9,33.0],[57,0,250.0],[57,1,183.0],[57,2,188.0],[57,3,44.0],[57,4,142.0],[57,5,90.0],[57,6,10.0],[57,7,59.0],[57,8,973.0],[57,9,166.0],[58,0,52.0],[58,1,46.0],[58,2,54.0],[58,3,269.0],[58,4,6.0],[58,5,364.0],[58,6,287.0],[58,7,29.0],[58,8,36.0],[58,9,363.0],[59,0,115.0],[59,1,73.0],[59,2,83.0],[59,3,46.0],[59,4,213.0],[59,5,148.0],[59,6,163.0],[59,7,189.0],[59,8,282.0],[59,9,146.0],[60,0,225.0],[60,1,202.0],[60,2,168.0],[60,3,197.0],[60,4,209.0],[60,5,32.0],[60,6,49.0],[60,7,58.0],[60,8,199.0],[60,9,121.0],[61,0,332.0],[61,1,332.0],[61,2,314.0],[61,3,286.0],[61,4,28.0],[61,5,95.0],[61,6,22.0],[61,7,10.0],[61,8,229.0],[61,9,41.0],[62,0,62.0],[62,1,60.0],[62,2,58.0],[62,3,136.0],[62,4,15.0],[62,5,719.0],[62,6,857.0],[62,7,349.0],[62,8,179.0],[62,9,476.0],[63,0,146.0],[63,1,193.0],[63,2,256.0],[63,3,331.0],[63,4,10.0],[63,5,109.0],[63,6,8.0],[63,7,230.0],[63,8,26.0],[63,9,191.0],[64,0,445.0],[64,1,394.0],[64,2,410.0],[64,3,26.0],[64,4,539.0],[64,5,58.0],[64,6,103.0],[64,7,16.0],[64,8,23.0],[64,9,127.0],[65,0,90.0],[65,1,98.0],[65,2,63.0],[65,3,10.0],[65,4,7.0],[65,5,492.0],[65,6,20.0],[65,7,21.0],[65,8,366.0],[65,9,71.0],[66,0,444.0],[66,1,350.0],[66,2,356.0],[66,3,1.0],[66,4,8.0],[66,5,3.0],[66,8,2.0],[67,0,533.0],[67,1,512.0],[67,2,498.0],[67,3,158.0],[67,4,685.0],[67,5,165.0],[67,6,151.0],[67,7,176.0],[67,8,1203.0],[67,9,535.0],[68,0,190.0],[68,1,164.0],[68,2,164.0],[68,3,323.0],[68,4,296.0],[68,5,390.0],[68,6,565.0],[68,7,311.0],[68,8,328.0],[68,9,451.0],[69,0,284.0],[69,1,271.0],[69,2,209.0],[69,3,91.0],[69,4,214.0],[69,5,37.0],[69,6,24.0],[69,7,55.0],[69,8,270.0],[69,9,110.0],[70,0,473.0],[70,1,360.0],[70,2,272.0],[70,3,246.0],[70,4,830.0],[70,5,120.0],[70,6,76.0],[70,7,242.0],[70,8,240.0],[70,9,75.0],[71,0,3.0],[71,3,12.0],[71,5,1098.0],[71,6,6.0],[71,7,8.0],[71,8,3.0],[71,9,3.0],[72,0,118.0],[72,1,65.0],[72,2,86.0],[72,3,221.0],[72,4,84.0],[72,5,66.0],[72,6,123.0],[72,7,150.0],[72,8,152.0],[72,9,13.0],[73,0,263.0],[73,1,273.0],[73,2,229.0],[73,3,184.0],[73,4,59.0],[73,5,86.0],[73,6,23.0],[73,7,52.0],[73,8,365.0],[73,9,144.0],[74,0,50.0],[74,1,65.0],[74,2,47.0],[74,3,87.0],[74,4,306.0],[74,5,112.0],[74,6,144.0],[74,7,24.0],[74,8,23.0],[74,9,71.0],[75,0,99.0],[75,1,111.0],[75,2,236.0],[75,3,18.0],[75,4,17.0],[75,5,517.0],[75,6,257.0],[75,7,31.0],[75,8,11.0],[75,9,9.0],[76,0,3.0],[76,1,3.0],[76,2,2.0],[76,3,1.0],[76,4,1.0],[76,5,4.0],[76,6,8.0],[76,7,205.0],[76,8,933.0],[76,9,22.0],[77,0,213.0],[77,1,173.0],[77,2,199.0],[77,3,18.0],[77,4,98.0],[77,5,20.0],[77,6,13.0],[77,7,35.0],[77,8,263.0],[77,9,39.0],[78,0,173.0],[78,1,143.0],[78,2,169.0],[78,3,4.0],[78,4,3.0],[78,5,19.0],[78,7,321.0],[78,8,19.0],[78,9,7.0],[79,0,277.0],[79,1,201.0],[79,2,209.0],[79,3,62.0],[79,4,167.0],[79,5,26.0],[79,6,9.0],[79,7,4.0],[79,8,43.0],[79,9,59.0],[80,0,103.0],[80,1,90.0],[80,2,90.0],[80,3,155.0],[80,4,61.0],[80,5,92.0],[80,6,69.0],[80,7,115.0],[80,8,41.0],[80,9,45.0],[81,0,17.0],[81,1,33.0],[81,2,14.0],[81,3,2.0],[81,4,1.0],[81,5,572.0],[81,6,159.0],[81,7,17.0],[81,8,13.0],[81,9,161.0],[82,0,141.0],[82,1,113.0],[82,2,159.0],[82,3,8.0],[82,4,162.0],[82,5,18.0],[82,6,15.0],[82,7,2.0],[82,8,63.0],[82,9,64.0],[83,0,181.0],[83,1,206.0],[83,2,162.0],[83,3,9.0],[83,4,31.0],[83,5,54.0],[83,6,27.0],[83,7,14.0],[83,8,114.0],[83,9,44.0],[84,0,182.0],[84,1,114.0],[84,2,116.0],[84,3,75.0],[84,4,184.0],[84,5,38.0],[84,6,33.0],[84,7,30.0],[84,8,108.0],[84,9,44.0],[85,0,70.0],[85,1,68.0],[85,2,84.0],[85,3,116.0],[85,4,364.0],[85,5,192.0],[85,6,144.0],[85,7,541.0],[85,8,106.0],[85,9,164.0],[86,0,84.0],[86,1,67.0],[86,2,57.0],[86,3,2.0],[86,4,45.0],[86,5,90.0],[86,6,122.0],[86,7,77.0],[86,8,470.0],[86,9,90.0],[87,0,11.0],[87,1,14.0],[87,2,11.0],[87,3,54.0],[87,4,4.0],[87,5,92.0],[87,6,228.0],[87,7,111.0],[87,8,240.0],[87,9,286.0],[88,0,110.0],[88,1,191.0],[88,2,238.0],[88,3,65.0],[88,4,36.0],[88,5,31.0],[88,6,29.0],[88,7,26.0],[88,8,159.0],[88,9,78.0],[89,0,57.0],[89,1,49.0],[89,2,66.0],[89,3,42.0],[89,4,88.0],[89,5,37.0],[89,6,36.0],[89,7,54.0],[89,8,116.0],[89,9,78.0],[90,0,34.0],[90,1,49.0],[90,2,52.0],[90,3,30.0],[90,4,9.0],[90,5,100.0],[90,6,50.0],[90,7,308.0],[90,8,83.0],[90,9,69.0],[91,0,484.0],[91,1,432.0],[91,2,413.0],[91,3,28.0],[91,4,186.0],[91,5,387.0],[91,6,7.0],[91,7,23.0],[91,8,69.0],[91,9,55.0],[92,0,55.0],[92,1,81.0],[92,2,88.0],[92,3,80.0],[92,4,156.0],[92,5,32.0],[92,6,65.0],[92,7,411.0],[92,8,205.0],[92,9,50.0],[93,4,1.0],[93,5,262.0],[93,6,12.0],[93,7,73.0],[93,8,47.0],[93,9,284.0],[94,0,106.0],[94,1,81.0],[94,2,86.0],[94,3,85.0],[94,4,4.0],[94,5,7.0],[94,6,1.0],[94,7,83.0],[94,8,59.0],[94,9,85.0],[95,0,60.0],[95,1,57.0],[95,2,54.0],[95,3,4.0],[95,4,11.0],[95,5,15.0],[95,6,25.0],[95,7,78.0],[95,8,181.0],[95,9,68.0],[96,0,27.0],[96,1,51.0],[96,2,33.0],[96,3,4.0],[96,4,282.0],[96,6,53.0],[96,7,138.0],[96,8,15.0],[96,9,107.0],[97,0,45.0],[97,1,64.0],[97,2,2.0],[97,3,5.0],[97,4,84.0],[97,5,160.0],[97,6,47.0],[97,7,109.0],[97,8,50.0],[97,9,87.0],[98,0,136.0],[98,1,152.0],[98,2,142.0],[98,3,4.0],[98,4,180.0],[98,5,65.0],[98,6,37.0],[98,7,29.0],[98,8,4.0],[98,9,80.0],[99,0,81.0],[99,1,63.0],[99,2,72.0],[99,3,59.0],[99,4,203.0],[99,5,116.0],[99,6,95.0],[99,7,261.0],[99,8,336.0],[99,9,86.0],[100,0,282.0],[100,1,227.0],[100,2,186.0],[100,3,113.0],[100,4,373.0],[100,5,56.0],[100,6,53.0],[100,7,34.0],[100,8,178.0],[100,9,64.0],[101,0,122.0],[101,1,71.0],[101,2,100.0],[101,3,9.0],[101,4,31.0],[101,5,18.0],[101,6,17.0],[101,7,22.0],[101,8,34.0],[101,9,10.0],[102,0,36.0],[102,1,40.0],[102,2,36.0],[102,3,82.0],[102,4,33.0],[102,5,81.0],[102,6,80.0],[102,7,39.0],[102,8,45.0],[102,9,60.0],[103,0,65.0],[103,1,69.0],[103,2,55.0],[103,3,51.0],[103,4,104.0],[103,5,11.0],[103,6,6.0],[103,7,29.0],[103,8,41.0],[103,9,10.0],[104,0,61.0],[104,1,37.0],[104,2,51.0],[104,3,11.0],[104,4,180.0],[104,5,14.0],[104,6,12.0],[104,7,7.0],[104,8,63.0],[104,9,2.0],[105,0,78.0],[105,1,66.0],[105,2,67.0],[105,3,31.0],[105,4,79.0],[105,5,57.0],[105,6,41.0],[105,7,99.0],[105,8,115.0],[105,9,82.0],[106,0,148.0],[106,1,84.0],[106,2,92.0],[106,3,44.0],[106,4,23.0],[106,5,7.0],[106,6,2.0],[106,8,4.0],[106,9,3.0],[107,0,108.0],[107,1,62.0],[107,2,63.0],[107,3,5.0],[107,4,117.0],[107,5,5.0],[107,6,7.0],[107,7,5.0],[107,8,44.0],[107,9,4.0],[108,0,128.0],[108,1,116.0],[108,2,127.0],[108,3,44.0],[108,4,197.0],[108,5,42.0],[108,6,23.0],[108,7,65.0],[108,8,52.0],[108,9,32.0],[109,0,146.0],[109,1,143.0],[109,2,141.0],[109,3,4.0],[109,4,38.0],[109,5,4.0],[109,6,9.0],[109,7,3.0],[109,8,9.0],[109,9,29.0],[110,0,3.0],[110,1,18.0],[110,2,12.0],[110,3,38.0],[110,4,27.0],[110,5,49.0],[110,6,58.0],[110,7,92.0],[110,8,33.0],[110,9,39.0],[111,0,61.0],[111,1,51.0],[111,2,34.0],[111,3,14.0],[111,4,40.0],[111,5,29.0],[111,6,31.0],[111,7,21.0],[111,8,66.0],[111,9,48.0],[112,0,30.0],[112,1,31.0],[112,2,37.0],[112,3,4.0],[112,4,15.0],[112,5,40.0],[112,6,49.0],[112,7,18.0],[112,8,415.0],[112,9,54.0],[113,0,72.0],[113,1,72.0],[113,2,62.0],[113,3,10.0],[113,4,59.0],[113,5,14.0],[113,6,10.0],[113,7,8.0],[113,8,77.0],[113,9,28.0],[114,0,39.0],[114,1,30.0],[114,2,29.0],[114,4,28.0],[114,5,47.0],[114,6,41.0],[114,7,11.0],[114,8,97.0],[114,9,77.0],[115,0,138.0],[115,1,98.0],[115,2,91.0],[115,3,92.0],[115,4,51.0],[115,5,16.0],[115,6,15.0],[115,7,34.0],[115,8,41.0],[115,9,15.0],[116,0,164.0],[116,1,121.0],[116,2,111.0],[116,3,172.0],[116,4,61.0],[116,5,74.0],[116,6,16.0],[116,7,145.0],[116,8,47.0],[116,9,38.0],[117,0,140.0],[117,1,133.0],[117,2,128.0],[117,3,44.0],[117,4,98.0],[117,5,52.0],[117,6,49.0],[117,7,29.0],[117,8,357.0],[117,9,212.0],[118,0,7.0],[118,1,19.0],[118,2,13.0],[118,3,6.0],[118,4,5.0],[118,5,18.0],[118,6,31.0],[118,7,37.0],[118,8,91.0],[118,9,88.0],[119,0,54.0],[119,1,65.0],[119,2,58.0],[119,3,69.0],[119,4,92.0],[119,5,61.0],[119,6,78.0],[119,7,96.0],[119,8,59.0],[119,9,47.0],[120,0,40.0],[120,1,35.0],[120,2,36.0],[120,3,6.0],[120,4,4.0],[120,5,25.0],[120,6,13.0],[120,7,13.0],[120,8,109.0],[120,9,89.0],[121,0,17.0],[121,1,39.0],[121,2,27.0],[121,3,80.0],[121,4,35.0],[121,5,74.0],[121,6,35.0],[121,7,15.0],[121,8,12.0],[121,9,55.0],[122,0,28.0],[122,1,43.0],[122,2,16.0],[122,3,16.0],[122,4,52.0],[122,5,26.0],[122,6,44.0],[122,7,14.0],[122,8,62.0],[122,9,55.0],[123,0,4.0],[123,1,18.0],[123,2,9.0],[123,3,47.0],[123,4,32.0],[123,5,42.0],[123,6,79.0],[123,7,42.0],[123,8,14.0],[123,9,58.0],[124,0,70.0],[124,1,68.0],[124,2,47.0],[124,3,52.0],[124,4,22.0],[124,5,18.0],[124,6,17.0],[124,7,83.0],[124,8,157.0],[124,9,56.0],[125,0,11.0],[125,1,7.0],[125,2,9.0],[125,3,26.0],[125,4,24.0],[125,5,19.0],[125,6,39.0],[125,7,50.0],[125,8,26.0],[125,9,24.0],[126,0,2.0],[126,1,2.0],[126,2,4.0],[126,3,44.0],[126,4,9.0],[126,5,59.0],[126,6,16.0],[126,7,19.0],[126,8,26.0],[126,9,81.0],[127,0,44.0],[127,1,25.0],[127,2,20.0],[127,3,8.0],[127,4,75.0],[127,5,10.0],[127,6,14.0],[127,7,12.0],[127,8,37.0],[127,9,37.0],[128,0,108.0],[128,1,105.0],[128,2,109.0],[128,3,1.0],[128,4,109.0],[128,5,1.0],[128,6,8.0],[128,7,4.0],[129,0,47.0],[129,1,33.0],[129,2,34.0],[129,3,48.0],[129,4,110.0],[129,6,2.0],[130,0,53.0],[130,1,51.0],[130,2,54.0],[130,3,51.0],[130,4,165.0],[130,5,11.0],[130,6,20.0],[130,7,26.0],[130,8,22.0],[130,9,18.0],[131,0,61.0],[131,1,43.0],[131,2,47.0],[131,3,5.0],[131,4,18.0],[131,5,9.0],[131,6,6.0],[131,7,18.0],[131,8,117.0],[131,9,20.0],[132,0,40.0],[132,1,35.0],[132,2,17.0],[132,3,91.0],[132,4,5.0],[132,5,35.0],[132,6,26.0],[132,7,25.0],[132,8,37.0],[132,9,54.0],[133,0,36.0],[133,1,56.0],[133,2,70.0],[133,3,30.0],[133,4,30.0],[133,5,11.0],[133,6,2.0],[133,7,14.0],[133,8,12.0],[133,9,2.0],[134,0,20.0],[134,1,26.0],[134,2,13.0],[134,3,13.0],[134,4,26.0],[134,5,18.0],[134,6,11.0],[134,7,53.0],[134,8,93.0],[134,9,14.0],[135,0,36.0],[135,1,54.0],[135,2,64.0],[135,3,37.0],[135,4,20.0],[135,5,16.0],[135,7,16.0],[135,8,3.0],[135,9,21.0],[136,0,38.0],[136,1,23.0],[136,2,34.0],[136,3,6.0],[136,4,16.0],[136,5,44.0],[136,6,17.0],[136,7,7.0],[136,8,62.0],[136,9,45.0],[137,0,17.0],[137,1,17.0],[137,2,35.0],[137,3,3.0],[137,4,40.0],[137,5,1.0],[137,6,3.0],[137,7,4.0],[137,8,295.0],[137,9,9.0],[138,0,48.0],[138,1,37.0],[138,2,34.0],[138,3,15.0],[138,4,71.0],[138,5,18.0],[138,6,16.0],[138,7,6.0],[138,8,80.0],[138,9,30.0],[139,1,3.0],[139,3,7.0],[139,5,11.0],[139,6,4.0],[139,7,61.0],[139,8,11.0],[139,9,103.0],[140,0,22.0],[140,1,20.0],[140,2,26.0],[140,3,35.0],[140,4,48.0],[140,5,38.0],[140,6,25.0],[140,7,42.0],[140,8,30.0],[140,9,26.0],[141,0,9.0],[141,1,16.0],[141,2,7.0],[141,3,6.0],[141,4,68.0],[141,5,11.0],[141,6,10.0],[141,7,36.0],[141,8,11.0],[141,9,18.0],[142,0,21.0],[142,1,22.0],[142,2,17.0],[142,3,1.0],[142,4,4.0],[142,5,13.0],[142,6,6.0],[142,7,20.0],[142,8,187.0],[142,9,32.0],[143,0,60.0],[143,1,69.0],[143,2,48.0],[143,3,22.0],[143,4,25.0],[143,5,10.0],[143,6,25.0],[143,7,28.0],[143,8,151.0],[143,9,51.0],[144,0,109.0],[144,1,71.0],[144,2,72.0],[144,3,11.0],[144,4,22.0],[144,5,1.0],[144,6,2.0],[144,7,2.0],[144,8,47.0],[144,9,7.0],[145,0,56.0],[145,1,46.0],[145,2,35.0],[145,3,16.0],[145,4,118.0],[145,5,4.0],[145,6,9.0],[145,7,34.0],[145,8,104.0],[145,9,18.0],[146,0,27.0],[146,1,28.0],[146,2,22.0],[146,3,45.0],[146,4,19.0],[146,5,38.0],[146,6,30.0],[146,7,18.0],[146,8,22.0],[146,9,28.0],[147,0,46.0],[147,1,39.0],[147,2,36.0],[147,3,2.0],[147,4,219.0],[147,5,1.0],[147,6,5.0],[147,7,11.0],[147,8,56.0],[148,0,13.0],[148,1,5.0],[148,2,7.0],[148,5,51.0],[148,6,72.0],[148,7,106.0],[148,8,75.0],[148,9,45.0],[149,0,35.0],[149,1,29.0],[149,2,34.0],[149,3,38.0],[149,4,2.0],[149,5,30.0],[149,6,8.0],[149,7,63.0],[149,8,22.0],[149,9,7.0],[150,0,7.0],[150,1,12.0],[150,2,6.0],[150,3,21.0],[150,4,6.0],[150,5,118.0],[150,6,22.0],[150,7,11.0],[150,8,23.0],[150,9,102.0],[151,0,66.0],[151,1,59.0],[151,2,53.0],[151,3,10.0],[151,4,4.0],[151,5,28.0],[151,6,4.0],[151,7,6.0],[151,8,40.0],[151,9,20.0],[152,0,31.0],[152,1,37.0],[152,2,17.0],[152,3,44.0],[152,4,58.0],[152,5,15.0],[152,6,12.0],[152,7,14.0],[152,8,36.0],[152,9,28.0],[153,0,45.0],[153,1,35.0],[153,2,33.0],[153,3,38.0],[153,4,54.0],[153,5,52.0],[153,6,39.0],[153,7,66.0],[153,8,52.0],[153,9,44.0],[154,0,29.0],[154,1,23.0],[154,2,24.0],[154,3,5.0],[154,4,18.0],[154,5,20.0],[154,6,24.0],[154,7,10.0],[154,8,33.0],[154,9,26.0],[155,0,9.0],[155,1,1.0],[155,2,6.0],[155,3,12.0],[155,4,8.0],[155,5,17.0],[155,6,9.0],[155,7,38.0],[155,8,26.0],[155,9,23.0],[156,0,6.0],[156,1,10.0],[156,2,8.0],[156,3,17.0],[156,4,39.0],[156,5,22.0],[156,6,2.0],[156,7,48.0],[156,8,37.0],[156,9,45.0],[157,0,55.0],[157,1,51.0],[157,2,53.0],[157,3,45.0],[157,4,87.0],[157,5,19.0],[157,6,29.0],[157,7,26.0],[157,8,32.0],[157,9,19.0],[158,0,43.0],[158,1,23.0],[158,2,48.0],[158,4,24.0],[158,5,2.0],[158,7,3.0],[158,8,23.0],[158,9,6.0],[159,0,22.0],[159,1,49.0],[159,2,21.0],[159,4,12.0],[159,5,15.0],[159,6,10.0],[159,7,43.0],[159,8,115.0],[159,9,26.0],[160,0,31.0],[160,1,18.0],[160,2,22.0],[160,3,8.0],[160,4,8.0],[160,5,28.0],[160,6,5.0],[160,7,14.0],[160,8,64.0],[160,9,20.0],[161,0,51.0],[161,1,51.0],[161,2,37.0],[161,3,3.0],[161,4,99.0],[161,6,7.0],[161,7,2.0],[161,8,9.0],[161,9,1.0],[162,0,25.0],[162,1,37.0],[162,2,8.0],[162,3,1.0],[162,4,33.0],[162,5,8.0],[162,6,15.0],[162,7,14.0],[162,8,113.0],[162,9,11.0],[163,0,48.0],[163,1,45.0],[163,2,28.0],[163,4,16.0],[163,5,2.0],[163,6,2.0],[163,7,3.0],[163,8,34.0],[163,9,8.0],[164,0,29.0],[164,1,28.0],[164,2,17.0],[164,3,40.0],[164,4,17.0],[164,5,22.0],[164,6,32.0],[164,7,27.0],[164,8,21.0],[164,9,34.0],[165,0,31.0],[165,1,26.0],[165,2,34.0],[165,4,28.0],[165,5,11.0],[165,6,8.0],[165,7,8.0],[165,8,3.0],[165,9,13.0],[166,0,23.0],[166,1,16.0],[166,2,20.0],[166,3,9.0],[166,4,15.0],[166,5,9.0],[166,6,3.0],[166,8,29.0],[166,9,15.0],[167,0,73.0],[167,1,83.0],[167,2,82.0],[167,3,17.0],[167,4,57.0],[167,5,28.0],[167,6,14.0],[167,7,10.0],[167,8,222.0],[167,9,72.0],[168,0,8.0],[168,1,4.0],[168,2,14.0],[168,3,16.0],[168,4,6.0],[168,5,12.0],[168,6,24.0],[168,7,30.0],[168,8,22.0],[168,9,20.0],[169,0,19.0],[169,1,26.0],[169,2,22.0],[169,4,76.0],[169,5,9.0],[169,6,9.0],[169,7,5.0],[169,8,55.0],[170,4,1.0],[170,5,135.0],[170,6,3.0],[170,8,18.0],[170,9,41.0],[171,0,26.0],[171,1,21.0],[171,2,27.0],[171,3,7.0],[171,4,8.0],[171,5,2.0],[171,6,5.0],[171,7,18.0],[171,8,11.0],[171,9,16.0],[172,0,25.0],[172,4,16.0],[172,6,15.0],[172,7,73.0],[172,8,18.0],[173,0,6.0],[173,1,7.0],[173,2,3.0],[173,4,9.0],[173,5,31.0],[173,6,14.0],[173,7,53.0],[173,8,24.0],[173,9,35.0],[174,0,95.0],[174,1,88.0],[174,2,94.0],[174,3,8.0],[174,4,2.0],[174,5,10.0],[174,6,13.0],[174,7,2.0],[174,8,44.0],[174,9,30.0],[175,0,17.0],[175,1,28.0],[175,2,12.0],[175,3,18.0],[175,4,33.0],[175,5,23.0],[175,6,25.0],[175,7,19.0],[175,8,12.0],[175,9,80.0],[176,0,17.0],[176,1,10.0],[176,2,10.0],[176,3,36.0],[176,4,28.0],[176,7,33.0],[176,8,19.0],[176,9,1.0],[177,0,19.0],[177,1,25.0],[177,2,24.0],[177,3,12.0],[177,4,11.0],[177,5,3.0],[177,6,7.0],[177,7,20.0],[177,8,5.0],[177,9,20.0],[178,0,6.0],[178,1,8.0],[178,2,10.0],[178,3,6.0],[178,4,17.0],[178,5,5.0],[178,6,2.0],[178,7,27.0],[178,8,19.0],[178,9,11.0],[179,0,7.0],[179,1,5.0],[179,2,10.0],[179,3,7.0],[179,4,6.0],[179,5,62.0],[179,6,81.0],[179,7,6.0],[179,8,19.0],[179,9,91.0],[180,0,17.0],[180,1,15.0],[180,2,8.0],[180,3,5.0],[180,4,7.0],[180,5,26.0],[180,6,18.0],[180,7,10.0],[180,8,19.0],[180,9,12.0],[181,0,11.0],[181,1,12.0],[181,2,12.0],[181,3,6.0],[181,4,9.0],[181,5,44.0],[181,6,5.0],[181,7,12.0],[181,8,15.0],[181,9,40.0],[182,0,28.0],[182,1,40.0],[182,2,30.0],[182,3,21.0],[182,4,16.0],[182,5,14.0],[182,6,15.0],[182,7,4.0],[182,8,69.0],[182,9,64.0],[183,0,48.0],[183,1,29.0],[183,2,29.0],[183,3,14.0],[183,4,27.0],[183,5,3.0],[183,6,14.0],[183,7,6.0],[183,8,36.0],[183,9,6.0],[184,0,20.0],[184,1,20.0],[184,2,21.0],[184,3,3.0],[184,4,18.0],[184,5,5.0],[184,6,6.0],[184,7,3.0],[184,8,29.0],[184,9,21.0],[185,0,39.0],[185,1,32.0],[185,2,43.0],[185,3,9.0],[185,4,33.0],[185,5,35.0],[185,6,22.0],[185,7,22.0],[185,8,59.0],[185,9,22.0],[186,0,8.0],[186,1,5.0],[186,2,6.0],[186,3,3.0],[186,4,10.0],[186,5,10.0],[186,6,5.0],[186,7,5.0],[186,8,25.0],[186,9,10.0],[187,0,12.0],[187,1,8.0],[187,2,15.0],[187,3,29.0],[187,4,16.0],[187,5,13.0],[187,6,22.0],[187,7,30.0],[187,8,17.0],[187,9,27.0],[188,0,25.0],[188,1,10.0],[188,2,17.0],[188,3,5.0],[188,4,18.0],[188,5,9.0],[188,6,6.0],[188,7,1.0],[188,8,18.0],[188,9,13.0],[189,0,17.0],[189,1,18.0],[189,2,10.0],[189,3,14.0],[189,4,12.0],[189,5,34.0],[189,6,28.0],[189,7,25.0],[189,8,15.0],[189,9,18.0],[190,0,12.0],[190,1,16.0],[190,2,17.0],[190,3,20.0],[190,4,11.0],[190,5,19.0],[190,6,28.0],[190,7,19.0],[190,8,16.0],[190,9,22.0],[191,0,30.0],[191,1,21.0],[191,2,12.0],[191,3,35.0],[191,4,10.0],[191,6,4.0],[191,8,1.0],[192,0,30.0],[192,1,28.0],[192,2,35.0],[192,5,4.0],[192,9,13.0],[193,0,43.0],[193,1,46.0],[193,2,44.0],[193,3,44.0],[193,4,46.0],[193,5,40.0],[193,6,39.0],[193,7,52.0],[193,8,360.0],[193,9,200.0],[194,0,3.0],[194,1,5.0],[194,2,10.0],[194,3,30.0],[194,5,53.0],[194,9,6.0],[195,0,19.0],[195,1,9.0],[195,2,5.0],[195,3,2.0],[195,4,15.0],[195,5,8.0],[195,6,9.0],[195,7,12.0],[195,8,17.0],[195,9,17.0],[196,0,31.0],[196,1,26.0],[196,2,24.0],[196,3,14.0],[196,4,3.0],[196,7,3.0],[197,0,13.0],[197,1,15.0],[197,2,9.0],[197,3,4.0],[197,4,43.0],[197,5,6.0],[197,6,17.0],[197,7,32.0],[197,8,19.0],[197,9,17.0],[198,0,3.0],[198,1,13.0],[198,2,13.0],[198,3,8.0],[198,4,8.0],[198,5,12.0],[198,6,10.0],[198,7,31.0],[198,8,25.0],[198,9,21.0],[199,0,9.0],[199,1,13.0],[199,2,13.0],[199,3,2.0],[199,4,20.0],[199,5,6.0],[199,6,7.0],[199,7,8.0],[199,8,19.0],[199,9,6.0],[200,0,51.0],[200,1,63.0],[200,2,52.0],[200,3,17.0],[200,4,10.0],[200,5,24.0],[200,6,1.0],[200,7,2.0],[200,8,16.0],[200,9,8.0],[201,0,4.0],[201,1,5.0],[201,2,8.0],[201,3,3.0],[201,4,19.0],[201,5,3.0],[201,6,8.0],[201,7,12.0],[201,8,14.0],[201,9,13.0],[202,0,29.0],[202,1,18.0],[202,2,15.0],[202,3,23.0],[202,4,12.0],[202,6,4.0],[202,7,1.0],[202,8,3.0],[202,9,8.0],[203,0,17.0],[203,1,10.0],[203,2,12.0],[203,3,20.0],[203,4,11.0],[203,5,13.0],[203,6,19.0],[203,7,14.0],[203,8,15.0],[203,9,15.0],[204,0,13.0],[204,1,16.0],[204,2,6.0],[204,3,20.0],[204,4,26.0],[204,7,5.0],[204,8,1.0],[205,0,7.0],[205,1,10.0],[205,2,4.0],[205,3,11.0],[205,4,21.0],[205,5,9.0],[205,6,16.0],[205,7,3.0],[205,8,5.0],[205,9,35.0],[206,5,78.0],[206,6,41.0],[206,7,6.0],[206,8,3.0],[206,9,14.0],[207,0,19.0],[207,1,16.0],[207,2,12.0],[207,3,9.0],[207,4,17.0],[207,5,17.0],[207,6,12.0],[207,7,12.0],[207,8,21.0],[207,9,13.0],[208,0,13.0],[208,1,14.0],[208,2,8.0],[208,3,1.0],[208,4,14.0],[208,5,9.0],[208,6,5.0],[208,7,1.0],[208,8,15.0],[208,9,23.0],[209,0,20.0],[209,1,26.0],[209,2,34.0],[209,3,2.0],[209,4,19.0],[209,5,3.0],[209,6,1.0],[209,7,4.0],[209,8,12.0],[210,0,29.0],[210,1,18.0],[210,2,21.0],[210,3,8.0],[210,4,49.0],[210,5,3.0],[210,6,1.0],[210,7,10.0],[210,8,13.0],[210,9,9.0],[211,0,5.0],[211,1,5.0],[211,2,5.0],[211,3,13.0],[211,4,22.0],[211,5,2.0],[211,6,13.0],[211,7,6.0],[211,8,2.0],[211,9,10.0],[212,0,14.0],[212,1,12.0],[212,2,12.0],[212,3,1.0],[212,4,1.0],[212,5,4.0],[212,6,4.0],[212,8,27.0],[212,9,3.0],[213,0,12.0],[213,1,8.0],[213,2,4.0],[213,3,4.0],[213,4,10.0],[213,5,7.0],[213,6,8.0],[213,7,34.0],[213,8,23.0],[213,9,23.0],[214,0,18.0],[214,1,11.0],[214,2,6.0],[214,3,6.0],[214,4,11.0],[214,5,4.0],[214,6,1.0],[214,8,7.0],[214,9,7.0],[215,0,6.0],[215,2,4.0],[215,3,25.0],[215,4,7.0],[215,5,5.0],[215,6,3.0],[215,7,13.0],[215,8,10.0],[215,9,5.0],[216,0,2.0],[216,1,9.0],[216,2,1.0],[216,3,1.0],[216,4,7.0],[216,5,1.0],[216,6,15.0],[216,7,9.0],[216,8,9.0],[216,9,3.0],[217,0,7.0],[217,1,11.0],[217,2,1.0],[217,3,5.0],[217,4,1.0],[217,6,3.0],[217,7,6.0],[217,8,18.0],[217,9,26.0],[218,0,4.0],[218,1,3.0],[218,2,6.0],[218,3,4.0],[218,4,4.0],[218,5,3.0],[218,6,18.0],[218,7,16.0],[218,8,8.0],[218,9,4.0],[219,0,13.0],[219,1,11.0],[219,2,7.0],[219,3,10.0],[219,4,7.0],[219,5,6.0],[219,6,7.0],[219,7,5.0],[219,8,4.0],[219,9,8.0],[220,0,55.0],[220,1,40.0],[220,2,29.0],[220,3,5.0],[220,4,1.0],[221,0,165.0],[221,1,124.0],[221,2,115.0],[221,3,48.0],[221,4,172.0],[221,5,39.0],[221,6,13.0],[221,7,11.0],[221,8,66.0],[221,9,25.0],[222,0,8.0],[222,1,10.0],[222,2,13.0],[222,3,2.0],[222,4,4.0],[222,5,4.0],[222,6,2.0],[222,7,8.0],[222,8,26.0],[222,9,3.0],[223,0,167.0],[223,1,143.0],[223,2,125.0],[223,3,137.0],[223,4,222.0],[223,5,203.0],[223,6,134.0],[223,7,479.0],[223,8,215.0],[223,9,115.0],[224,0,25.0],[224,1,24.0],[224,2,19.0],[224,5,5.0],[224,6,2.0],[224,7,3.0],[224,8,6.0],[225,0,7.0],[225,1,4.0],[225,2,5.0],[225,3,10.0],[225,4,8.0],[225,5,5.0],[225,6,10.0],[225,7,4.0],[225,8,10.0],[225,9,11.0],[226,0,18.0],[226,1,12.0],[226,2,10.0],[226,3,6.0],[226,4,1.0],[226,5,9.0],[226,6,5.0],[226,7,2.0],[226,8,9.0],[226,9,18.0],[227,0,19.0],[227,1,12.0],[227,2,10.0],[227,3,16.0],[227,4,24.0],[227,5,20.0],[227,6,4.0],[227,7,11.0],[227,8,22.0],[227,9,10.0],[228,0,4.0],[228,1,1.0],[228,2,5.0],[228,4,2.0],[228,5,2.0],[228,7,1.0],[228,8,31.0],[228,9,2.0],[229,0,1.0],[229,1,3.0],[229,2,3.0],[229,3,4.0],[229,5,3.0],[229,6,4.0],[229,7,3.0],[229,8,1.0],[229,9,29.0],[230,0,22.0],[230,1,9.0],[230,2,23.0],[231,0,8.0],[231,1,7.0],[231,2,5.0],[231,5,35.0],[231,6,2.0],[231,7,1.0],[231,8,5.0],[232,0,5.0],[232,1,4.0],[232,2,19.0],[232,3,1.0],[232,4,3.0],[232,5,52.0],[232,6,2.0],[232,7,9.0],[232,8,4.0],[232,9,7.0],[233,0,3.0],[233,1,3.0],[233,2,5.0],[233,4,3.0],[233,5,21.0],[233,7,24.0],[233,8,16.0],[233,9,10.0],[234,0,9.0],[234,1,5.0],[234,2,5.0],[234,3,10.0],[234,4,14.0],[234,5,13.0],[234,6,10.0],[234,7,15.0],[234,8,22.0],[234,9,11.0],[235,0,10.0],[235,1,13.0],[235,2,6.0],[235,3,9.0],[235,4,6.0],[235,5,9.0],[235,6,7.0],[235,7,10.0],[235,8,10.0],[235,9,10.0],[236,7,17.0],[236,8,9.0],[236,9,27.0],[237,0,10.0],[237,1,7.0],[237,2,4.0],[237,3,3.0],[237,4,5.0],[237,5,8.0],[237,8,3.0],[237,9,8.0],[238,0,10.0],[238,1,12.0],[238,2,6.0],[238,3,11.0],[238,4,5.0],[238,5,7.0],[238,6,8.0],[238,7,7.0],[238,8,22.0],[238,9,17.0],[239,0,27.0],[239,1,21.0],[239,2,37.0],[239,3,2.0],[239,4,4.0],[239,7,1.0],[240,0,114.0],[240,1,141.0],[240,2,151.0],[240,3,201.0],[240,4,89.0],[240,5,303.0],[240,6,37.0],[240,7,156.0],[240,8,29.0],[240,9,216.0],[241,0,362.0],[241,1,297.0],[241,2,298.0],[241,3,85.0],[241,4,151.0],[241,5,56.0],[241,6,16.0],[241,7,38.0],[241,8,217.0],[241,9,191.0],[242,1,131.0],[242,2,54.0],[242,5,70.0],[242,6,1.0],[242,8,2.0],[243,0,191.0],[243,1,245.0],[243,2,168.0],[243,3,304.0],[243,4,10.0],[243,5,403.0],[243,6,41.0],[243,7,27.0],[243,8,15.0],[243,9,497.0],[244,0,17.0],[244,1,15.0],[244,2,24.0],[244,3,2.0],[244,5,15.0],[244,7,2.0],[244,8,13.0],[244,9,1.0],[245,0,6.0],[245,1,11.0],[245,2,10.0],[245,3,1.0],[245,4,4.0],[245,5,6.0],[245,6,2.0],[245,8,9.0],[246,0,4.0],[246,1,8.0],[246,2,10.0],[246,3,3.0],[246,4,7.0],[246,6,4.0],[246,7,9.0],[247,0,8.0],[247,1,6.0],[247,2,9.0],[247,3,5.0],[247,4,5.0],[247,5,5.0],[247,7,7.0],[247,8,20.0],[248,0,19.0],[248,1,10.0],[248,2,10.0],[248,3,11.0],[248,4,7.0],[248,5,11.0],[248,6,4.0],[248,7,9.0],[248,8,18.0],[248,9,6.0],[249,0,13.0],[249,1,8.0],[249,2,15.0],[249,3,3.0],[249,4,2.0],[249,5,2.0],[249,6,6.0],[249,7,13.0],[249,8,11.0],[249,9,5.0],[250,0,267.0],[250,1,173.0],[250,2,201.0],[250,3,16.0],[250,4,19.0],[250,5,509.0],[250,6,851.0],[250,7,303.0],[250,8,2740.0],[250,9,970.0],[251,0,47.0],[251,1,42.0],[251,2,32.0],[251,3,8.0],[251,4,11.0],[251,5,9.0],[251,6,1.0],[251,7,3.0],[251,8,24.0],[251,9,14.0],[252,5,4.0],[252,7,4.0],[252,8,12.0],[252,9,35.0],[253,0,6.0],[253,1,4.0],[253,2,7.0],[253,3,8.0],[253,4,2.0],[253,6,8.0],[253,7,1.0],[253,8,4.0],[253,9,9.0],[254,1,61.0],[254,2,39.0],[254,5,65.0],[255,0,8.0],[255,1,12.0],[255,2,7.0],[255,3,12.0],[255,4,21.0],[255,5,15.0],[255,6,4.0],[255,7,15.0],[255,8,18.0],[255,9,14.0],[256,0,4.0],[256,1,1.0],[256,2,1.0],[256,4,4.0],[256,7,54.0],[256,9,7.0],[257,0,1.0],[257,1,3.0],[257,5,3.0],[257,8,7.0],[257,9,31.0],[258,0,5.0],[258,1,3.0],[258,2,5.0],[258,3,14.0],[258,4,13.0],[258,7,6.0],[258,8,1.0],[259,0,1.0],[259,4,5.0],[259,5,12.0],[259,6,10.0],[259,8,27.0],[259,9,3.0],[260,0,16.0],[260,1,26.0],[260,2,9.0],[260,3,2.0],[260,4,12.0],[260,5,4.0],[260,6,2.0],[260,7,2.0],[260,8,5.0],[260,9,11.0],[261,0,14.0],[261,1,15.0],[261,2,16.0],[261,3,8.0],[261,4,9.0],[261,5,14.0],[261,6,9.0],[261,7,4.0],[261,8,11.0],[261,9,8.0],[262,0,18.0],[262,1,16.0],[262,2,25.0],[263,0,4.0],[263,1,5.0],[263,2,3.0],[263,3,4.0],[263,4,5.0],[263,5,3.0],[263,6,7.0],[263,7,7.0],[263,8,10.0],[263,9,6.0],[264,0,1.0],[264,1,2.0],[264,2,2.0],[264,3,9.0],[264,4,3.0],[264,5,11.0],[264,6,4.0],[264,7,5.0],[264,8,1.0],[264,9,6.0],[265,0,3.0],[265,1,11.0],[265,2,3.0],[265,3,9.0],[265,4,17.0],[265,5,12.0],[265,6,10.0],[265,7,6.0],[265,8,15.0],[265,9,12.0],[266,0,2.0],[266,1,8.0],[266,2,6.0],[266,3,8.0],[266,4,5.0],[266,5,7.0],[266,6,6.0],[266,7,6.0],[266,8,8.0],[266,9,12.0],[267,1,3.0],[267,4,2.0],[267,5,11.0],[267,6,3.0],[267,7,6.0],[267,8,3.0],[267,9,9.0],[268,0,8.0],[268,1,1.0],[268,2,5.0],[268,3,8.0],[268,4,7.0],[268,5,7.0],[268,6,4.0],[268,7,8.0],[268,8,9.0],[268,9,6.0],[269,0,11.0],[269,1,5.0],[269,2,6.0],[269,3,6.0],[269,4,5.0],[269,5,3.0],[269,6,2.0],[269,7,5.0],[269,8,5.0],[269,9,8.0],[270,0,2.0],[270,1,11.0],[270,2,5.0],[270,3,7.0],[270,4,5.0],[270,5,8.0],[270,6,3.0],[270,7,8.0],[270,8,4.0],[270,9,3.0],[271,0,7.0],[271,1,10.0],[271,2,7.0],[271,3,8.0],[271,4,1.0],[271,5,3.0],[271,6,2.0],[271,7,3.0],[271,8,2.0],[271,9,1.0],[272,0,13.0],[272,1,11.0],[272,2,10.0],[272,3,17.0],[272,4,10.0],[272,5,14.0],[272,6,11.0],[272,7,9.0],[272,8,12.0],[272,9,12.0],[273,0,9.0],[273,1,2.0],[273,2,8.0],[273,3,1.0],[273,4,2.0],[273,5,7.0],[273,6,5.0],[273,7,8.0],[273,8,3.0],[273,9,4.0],[274,0,18.0],[274,1,12.0],[274,2,17.0],[274,3,1.0],[275,0,5.0],[275,1,10.0],[275,2,6.0],[275,3,2.0],[275,4,6.0],[275,5,4.0],[275,6,6.0],[275,8,3.0],[275,9,12.0],[276,0,35.0],[276,1,40.0],[276,2,21.0],[276,3,13.0],[276,4,16.0],[276,5,35.0],[276,6,16.0],[276,7,26.0],[276,8,25.0],[276,9,32.0],[277,0,20.0],[277,1,16.0],[277,2,11.0],[277,3,2.0],[277,4,5.0],[277,6,1.0],[277,7,2.0],[277,8,3.0],[277,9,13.0],[278,0,12.0],[278,1,2.0],[278,2,8.0],[278,3,5.0],[278,4,1.0],[279,0,4.0],[279,1,4.0],[279,2,13.0],[279,3,1.0],[279,4,6.0],[279,5,7.0],[279,6,14.0],[279,7,11.0],[279,8,9.0],[279,9,7.0],[280,0,16.0],[280,1,7.0],[280,2,9.0],[280,3,10.0],[280,4,25.0],[281,0,29.0],[281,1,33.0],[281,2,25.0],[281,3,2.0],[281,5,35.0],[281,7,167.0],[281,8,204.0],[281,9,122.0],[282,0,11.0],[282,1,6.0],[282,2,4.0],[282,3,1.0],[282,5,1.0],[282,8,5.0],[282,9,2.0],[283,0,10.0],[283,1,12.0],[283,2,7.0],[283,3,4.0],[283,4,18.0],[283,5,4.0],[283,8,7.0],[284,0,9.0],[284,1,10.0],[284,2,6.0],[284,3,11.0],[284,4,7.0],[284,5,10.0],[284,6,8.0],[284,7,16.0],[284,8,8.0],[284,9,5.0],[285,0,2.0],[285,5,8.0],[285,6,4.0],[285,8,15.0],[285,9,1.0],[286,0,5.0],[286,1,6.0],[286,2,18.0],[286,3,10.0],[286,4,6.0],[286,5,7.0],[286,6,5.0],[286,7,8.0],[286,8,9.0],[286,9,1.0],[287,0,28.0],[287,1,28.0],[287,2,24.0],[287,3,109.0],[287,4,96.0],[287,5,62.0],[287,6,444.0],[287,7,146.0],[287,8,237.0],[287,9,50.0],[288,0,4.0],[288,1,3.0],[288,2,4.0],[288,4,3.0],[288,5,4.0],[288,6,4.0],[288,7,3.0],[288,8,19.0],[288,9,7.0],[289,0,12.0],[289,1,6.0],[289,2,3.0],[289,7,8.0],[290,0,2.0],[290,1,1.0],[290,2,2.0],[290,4,7.0],[290,5,1.0],[290,6,5.0],[290,7,3.0],[290,9,7.0],[291,0,6.0],[291,1,1.0],[291,2,1.0],[291,3,3.0],[291,4,7.0],[291,5,1.0],[291,6,7.0],[291,7,5.0],[291,8,11.0],[291,9,6.0],[292,0,5.0],[292,1,3.0],[292,2,4.0],[292,3,16.0],[292,4,7.0],[292,7,4.0],[292,9,1.0],[293,0,11.0],[293,1,19.0],[293,2,9.0],[293,4,3.0],[294,0,1.0],[294,1,3.0],[294,2,5.0],[294,3,3.0],[294,4,1.0],[294,5,3.0],[294,6,1.0],[294,8,6.0],[294,9,5.0],[295,0,52.0],[295,1,37.0],[295,2,30.0],[295,3,22.0],[295,4,33.0],[295,5,2.0],[295,6,2.0],[295,7,13.0],[295,8,16.0],[295,9,2.0],[296,4,19.0],[296,6,6.0],[296,7,3.0],[296,8,15.0],[297,7,6.0],[297,8,23.0],[297,9,2.0],[298,0,4.0],[298,1,8.0],[298,2,3.0],[298,3,11.0],[298,5,3.0],[298,6,3.0],[298,7,2.0],[298,8,4.0],[299,0,103.0],[299,1,124.0],[299,2,125.0],[299,3,146.0],[299,4,8.0],[299,5,44.0],[299,6,58.0],[299,7,16.0],[299,8,5.0],[299,9,109.0],[300,0,13.0],[300,1,8.0],[300,2,7.0],[300,3,10.0],[300,4,7.0],[300,5,6.0],[300,7,5.0],[300,8,8.0],[301,0,3.0],[301,1,3.0],[301,2,7.0],[301,4,28.0],[302,0,2.0],[302,2,2.0],[302,4,9.0],[302,5,1.0],[302,6,2.0],[302,7,4.0],[302,8,4.0],[302,9,4.0],[303,0,18.0],[303,1,11.0],[303,2,7.0],[303,3,8.0],[303,4,5.0],[303,5,11.0],[303,6,3.0],[303,7,8.0],[303,8,8.0],[303,9,9.0],[304,0,2.0],[304,7,17.0],[304,8,3.0],[305,0,4.0],[305,1,1.0],[305,2,2.0],[305,3,2.0],[305,4,2.0],[305,5,5.0],[305,6,4.0],[305,7,5.0],[305,8,6.0],[305,9,3.0],[306,0,1.0],[306,1,2.0],[306,2,2.0],[306,3,7.0],[306,4,10.0],[306,6,1.0],[306,7,10.0],[306,9,3.0],[307,0,6.0],[307,1,1.0],[307,2,6.0],[307,3,6.0],[307,4,2.0],[307,6,3.0],[307,7,5.0],[307,8,8.0],[308,0,1.0],[308,1,2.0],[308,2,5.0],[308,3,1.0],[308,4,8.0],[308,5,12.0],[308,6,7.0],[308,7,2.0],[308,8,5.0],[308,9,5.0],[309,0,1.0],[309,1,5.0],[309,3,5.0],[309,5,4.0],[309,6,5.0],[309,7,2.0],[309,8,1.0],[309,9,1.0],[310,1,3.0],[310,2,3.0],[310,4,1.0],[310,5,2.0],[310,7,3.0],[310,8,4.0],[310,9,1.0],[311,0,3.0],[311,1,2.0],[311,2,8.0],[311,5,2.0],[311,7,1.0],[311,9,4.0],[312,0,3.0],[312,1,5.0],[312,2,3.0],[312,4,4.0],[312,6,2.0],[312,8,9.0],[312,9,2.0],[313,0,3.0],[313,1,5.0],[313,2,4.0],[313,3,10.0],[313,4,6.0],[313,6,3.0],[313,7,11.0],[313,8,3.0],[313,9,10.0],[314,0,7.0],[314,1,11.0],[314,2,6.0],[314,3,4.0],[314,4,3.0],[314,5,2.0],[314,6,7.0],[314,7,8.0],[314,8,5.0],[314,9,7.0],[315,0,2.0],[315,2,4.0],[315,3,2.0],[315,4,5.0],[315,5,4.0],[315,6,2.0],[315,7,4.0],[316,0,6.0],[316,1,5.0],[316,2,4.0],[316,3,1.0],[316,4,12.0],[317,0,1.0],[317,1,2.0],[317,2,4.0],[317,3,4.0],[317,4,5.0],[317,5,4.0],[317,6,5.0],[317,7,2.0],[317,8,4.0],[317,9,2.0],[318,0,2.0],[318,1,2.0],[318,2,2.0],[318,3,4.0],[318,4,4.0],[318,5,3.0],[318,6,7.0],[318,7,7.0],[318,9,2.0],[319,0,2.0],[319,4,3.0],[319,5,2.0],[319,6,2.0],[319,7,12.0],[319,8,19.0],[319,9,3.0],[320,0,3.0],[320,1,8.0],[320,2,6.0],[320,3,7.0],[320,4,4.0],[320,5,5.0],[320,6,6.0],[320,7,1.0],[320,8,3.0],[320,9,8.0],[321,0,3.0],[321,1,4.0],[321,2,6.0],[321,3,2.0],[321,5,2.0],[322,0,3.0],[322,1,4.0],[322,2,1.0],[322,3,6.0],[322,4,4.0],[322,5,5.0],[322,6,4.0],[322,7,4.0],[322,8,7.0],[322,9,7.0],[323,0,1.0],[323,4,2.0],[323,5,4.0],[323,6,2.0],[323,7,4.0],[323,8,15.0],[323,9,1.0],[324,0,8.0],[324,1,4.0],[324,2,3.0],[324,3,5.0],[324,4,9.0],[324,5,13.0],[324,6,8.0],[324,7,7.0],[324,8,7.0],[324,9,10.0],[325,0,6.0],[325,1,3.0],[325,2,3.0],[325,4,5.0],[326,0,3.0],[326,1,4.0],[326,3,1.0],[326,4,4.0],[326,5,1.0],[326,6,6.0],[326,7,3.0],[326,8,1.0],[327,0,9.0],[327,1,8.0],[327,2,1.0],[327,3,4.0],[327,4,4.0],[327,5,2.0],[327,6,4.0],[327,7,7.0],[327,8,17.0],[327,9,1.0],[328,0,6.0],[328,1,4.0],[328,2,3.0],[328,3,6.0],[328,4,8.0],[328,5,2.0],[328,8,3.0],[328,9,11.0],[329,0,1.0],[329,1,4.0],[329,2,5.0],[329,3,6.0],[329,4,1.0],[329,5,3.0],[329,6,1.0],[329,7,11.0],[329,8,3.0],[329,9,9.0],[330,0,13.0],[330,1,13.0],[330,2,11.0],[330,3,2.0],[330,4,6.0],[331,0,5.0],[331,1,5.0],[331,2,8.0],[331,3,6.0],[331,4,7.0],[331,5,1.0],[331,6,2.0],[331,7,3.0],[331,8,4.0],[331,9,7.0],[332,0,644.0],[332,1,545.0],[332,2,586.0],[332,3,123.0],[332,4,37.0],[332,5,74.0],[332,6,3.0],[332,7,13.0],[332,8,78.0],[332,9,112.0],[333,0,8.0],[333,1,7.0],[333,2,3.0],[333,3,5.0],[333,4,4.0],[333,5,3.0],[333,6,6.0],[333,7,5.0],[333,8,3.0],[333,9,2.0],[334,0,19.0],[334,1,23.0],[334,2,15.0],[334,3,35.0],[334,4,23.0],[334,5,39.0],[334,6,45.0],[334,7,29.0],[334,8,12.0],[334,9,25.0],[335,0,8.0],[335,1,5.0],[335,2,2.0],[335,3,3.0],[335,4,7.0],[335,5,1.0],[335,6,4.0],[335,7,2.0],[335,8,5.0],[335,9,6.0],[336,0,81.0],[336,1,109.0],[336,2,102.0],[336,3,132.0],[336,4,5.0],[336,5,61.0],[336,6,8.0],[336,7,60.0],[336,8,15.0],[336,9,82.0],[337,0,397.0],[337,1,495.0],[337,2,540.0],[337,3,378.0],[337,4,4.0],[337,5,128.0],[337,6,13.0],[337,7,6.0],[337,9,266.0],[338,0,3.0],[338,1,2.0],[338,2,4.0],[338,3,8.0],[338,5,8.0],[338,6,1.0],[338,7,4.0],[338,8,4.0],[338,9,3.0],[339,0,11.0],[339,4,4.0],[339,6,2.0],[339,7,15.0],[339,8,3.0],[340,0,5.0],[340,1,1.0],[340,2,3.0],[340,3,1.0],[340,4,3.0],[340,5,7.0],[340,7,2.0],[340,9,3.0],[341,0,15.0],[341,1,18.0],[341,2,4.0],[341,3,12.0],[341,4,3.0],[341,5,14.0],[341,6,3.0],[341,7,4.0],[341,8,11.0],[341,9,18.0],[342,0,7.0],[342,1,4.0],[342,2,1.0],[342,3,4.0],[342,4,5.0],[342,5,6.0],[342,7,3.0],[342,8,8.0],[342,9,3.0],[343,0,6.0],[343,1,1.0],[343,2,3.0],[343,7,3.0],[343,8,3.0],[344,1,4.0],[344,3,1.0],[344,4,2.0],[344,5,11.0],[344,6,3.0],[344,7,4.0],[344,8,4.0],[344,9,1.0],[345,1,3.0],[345,3,2.0],[345,6,1.0],[345,7,4.0],[345,8,2.0],[345,9,2.0],[346,5,2.0],[346,8,9.0],[347,0,41.0],[347,1,37.0],[347,2,36.0],[347,3,35.0],[347,4,69.0],[347,5,9.0],[347,6,4.0],[347,7,65.0],[347,8,47.0],[347,9,8.0],[348,0,3.0],[348,3,2.0],[348,4,2.0],[348,5,3.0],[348,9,5.0],[349,0,495.0],[349,1,300.0],[349,2,310.0],[349,3,32.0],[349,4,156.0],[349,5,59.0],[349,6,18.0],[349,7,15.0],[349,8,56.0],[349,9,112.0],[350,0,1.0],[350,1,4.0],[350,2,1.0],[350,3,3.0],[350,4,6.0],[350,6,5.0],[350,7,6.0],[350,9,2.0],[351,0,49.0],[351,1,32.0],[351,2,40.0],[351,3,3.0],[351,4,106.0],[351,5,7.0],[351,6,33.0],[351,7,36.0],[351,8,84.0],[351,9,21.0],[352,0,1.0],[352,1,5.0],[352,2,4.0],[352,3,5.0],[352,4,3.0],[352,5,5.0],[352,6,2.0],[352,7,3.0],[352,8,1.0],[352,9,5.0],[353,0,2.0],[353,1,4.0],[353,2,4.0],[353,3,5.0],[353,4,1.0],[353,5,4.0],[353,7,4.0],[353,8,1.0],[354,0,2.0],[354,1,3.0],[354,2,3.0],[354,3,2.0],[354,4,7.0],[354,5,1.0],[354,7,7.0],[354,8,3.0],[354,9,3.0],[355,0,1.0],[355,1,2.0],[355,2,3.0],[356,1,3.0],[356,4,2.0],[356,5,4.0],[356,7,2.0],[356,8,3.0],[356,9,5.0],[357,0,1.0],[357,1,3.0],[357,2,4.0],[357,7,2.0],[357,8,3.0],[358,0,2.0],[358,1,7.0],[358,2,2.0],[358,3,3.0],[358,4,2.0],[358,6,2.0],[358,7,3.0],[358,9,2.0],[359,0,30.0],[359,1,29.0],[359,2,31.0],[359,3,4.0],[359,4,8.0],[359,8,6.0],[360,0,1.0],[360,1,1.0],[360,2,1.0],[360,3,1.0],[360,4,1.0],[360,5,1.0],[360,7,1.0],[360,9,1.0],[361,0,5.0],[361,1,8.0],[361,2,9.0],[361,3,54.0],[361,4,3.0],[361,5,82.0],[361,6,18.0],[361,7,1.0],[361,8,4.0],[361,9,134.0],[362,0,14.0],[362,1,10.0],[362,2,11.0],[362,4,62.0],[362,5,1.0],[362,6,10.0],[362,7,16.0],[362,8,59.0],[362,9,3.0],[363,0,5.0],[363,1,12.0],[363,2,9.0],[363,3,4.0],[363,5,6.0],[363,9,6.0],[364,0,4.0],[364,1,6.0],[364,2,2.0],[364,3,3.0],[364,4,7.0],[364,5,2.0],[364,6,5.0],[364,7,5.0],[364,8,9.0],[364,9,3.0],[365,0,3.0],[365,1,1.0],[365,4,4.0],[365,5,3.0],[365,6,1.0],[365,7,4.0],[365,8,1.0],[366,2,2.0],[366,3,2.0],[366,4,5.0],[366,5,1.0],[366,7,4.0],[366,9,5.0],[367,0,3.0],[367,1,1.0],[367,4,4.0],[367,6,3.0],[367,7,4.0],[367,8,3.0],[367,9,1.0],[368,0,3.0],[368,1,1.0],[368,2,2.0],[368,5,4.0],[368,8,7.0],[369,0,3.0],[369,1,4.0],[369,4,11.0],[370,0,3.0],[370,1,1.0],[370,2,3.0],[370,3,1.0],[370,6,4.0],[370,7,1.0],[370,8,2.0],[370,9,3.0],[371,0,35.0],[371,1,63.0],[371,2,43.0],[371,3,11.0],[371,4,7.0],[371,5,7.0],[371,6,4.0],[371,7,5.0],[371,8,7.0],[371,9,13.0],[372,0,22.0],[372,1,26.0],[372,2,12.0],[372,3,14.0],[372,4,42.0],[372,5,6.0],[372,6,16.0],[372,7,6.0],[372,8,52.0],[372,9,20.0],[373,0,49.0],[373,1,62.0],[373,2,31.0],[373,3,122.0],[373,4,21.0],[373,5,57.0],[373,6,53.0],[373,7,61.0],[373,8,38.0],[373,9,91.0],[374,0,3.0],[374,3,3.0],[374,7,3.0],[374,8,3.0],[375,0,15.0],[375,1,18.0],[375,2,24.0],[375,3,17.0],[375,4,18.0],[375,5,15.0],[375,6,32.0],[375,7,23.0],[375,8,11.0],[375,9,25.0],[376,0,3.0],[376,1,2.0],[376,2,2.0],[376,4,1.0],[376,5,3.0],[376,7,1.0],[376,9,3.0],[377,0,2.0],[377,3,6.0],[377,4,1.0],[377,5,2.0],[377,6,3.0],[377,9,2.0],[378,0,1.0],[378,2,2.0],[378,3,2.0],[378,5,2.0],[378,7,1.0],[379,0,38.0],[379,1,29.0],[379,2,15.0],[379,3,22.0],[379,4,29.0],[379,5,26.0],[379,6,7.0],[379,7,32.0],[379,8,45.0],[379,9,29.0],[380,0,7.0],[380,1,7.0],[380,2,6.0],[381,0,4.0],[381,1,8.0],[381,2,5.0],[381,3,2.0],[381,4,2.0],[381,5,2.0],[381,6,4.0],[381,7,2.0],[381,8,4.0],[381,9,1.0],[382,0,4.0],[382,1,6.0],[382,2,3.0],[383,0,2.0],[383,1,4.0],[383,2,3.0],[384,0,131.0],[384,1,156.0],[384,2,151.0],[384,3,97.0],[384,4,12.0],[384,5,330.0],[384,6,7.0],[384,7,27.0],[384,8,12.0],[384,9,45.0],[385,0,445.0],[385,1,267.0],[385,2,271.0],[385,3,65.0],[385,4,210.0],[385,5,9.0],[385,6,6.0],[385,7,12.0],[385,8,36.0],[385,9,9.0],[386,1,2.0],[386,4,9.0],[386,6,2.0],[386,8,2.0],[386,9,2.0],[387,1,5.0],[387,2,2.0],[387,5,2.0],[387,6,1.0],[387,8,3.0],[387,9,2.0],[388,0,38.0],[388,1,23.0],[388,2,39.0],[388,4,8.0],[388,5,1.0],[388,6,3.0],[389,0,3.0],[389,1,1.0],[389,2,3.0],[390,0,2.0],[390,1,3.0],[390,2,1.0],[390,4,2.0],[391,0,6.0],[391,1,7.0],[391,2,8.0],[391,3,3.0],[391,4,3.0],[391,5,3.0],[391,7,2.0],[391,8,6.0],[391,9,4.0],[392,1,1.0],[392,3,5.0],[392,4,4.0],[392,5,3.0],[392,6,3.0],[392,7,4.0],[392,9,3.0],[393,0,5.0],[393,1,4.0],[393,3,1.0],[393,5,1.0],[393,7,2.0],[393,9,3.0],[394,0,3.0],[394,3,2.0],[394,5,2.0],[394,6,1.0],[394,8,3.0],[394,9,2.0],[395,1,1.0],[395,2,2.0],[395,6,4.0],[395,7,2.0],[396,0,2.0],[396,2,1.0],[396,5,1.0],[396,6,2.0],[396,7,8.0],[396,8,1.0],[397,0,2.0],[397,3,3.0],[397,4,1.0],[397,5,3.0],[397,7,4.0],[397,8,1.0],[397,9,1.0],[398,0,30.0],[398,1,17.0],[398,2,26.0],[398,3,28.0],[398,4,36.0],[398,5,3.0],[398,6,2.0],[398,7,2.0],[398,8,3.0],[398,9,1.0],[399,0,5.0],[399,1,2.0],[399,2,6.0],[399,3,1.0],[399,4,2.0],[399,5,5.0],[399,7,1.0],[399,8,4.0],[399,9,1.0],[400,0,2.0],[400,1,4.0],[400,3,1.0],[400,4,2.0],[400,7,3.0],[401,1,1.0],[401,3,3.0],[401,5,2.0],[401,6,2.0],[401,7,1.0],[401,8,2.0],[402,1,1.0],[402,4,2.0],[402,5,2.0],[402,7,1.0],[403,0,175.0],[403,1,119.0],[403,2,140.0],[403,3,361.0],[403,4,346.0],[403,5,7.0],[403,6,4.0],[403,7,1.0],[403,8,3.0],[403,9,3.0],[404,0,38.0],[404,1,37.0],[404,2,45.0],[404,3,29.0],[404,4,20.0],[404,5,235.0],[404,6,83.0],[404,7,70.0],[404,8,45.0],[404,9,106.0],[405,0,3.0],[405,1,2.0],[405,3,1.0],[405,4,1.0],[405,5,3.0],[405,7,1.0],[405,8,3.0],[406,4,2.0],[406,5,48.0],[406,6,273.0],[406,7,59.0],[406,8,457.0],[406,9,200.0],[407,3,4.0],[407,6,3.0],[407,8,3.0],[407,9,2.0],[408,0,3.0],[408,1,10.0],[408,2,12.0],[408,3,18.0],[408,4,3.0],[408,5,4.0],[408,6,8.0],[408,7,6.0],[408,8,2.0],[408,9,48.0],[409,0,3.0],[409,2,1.0],[409,4,1.0],[409,6,3.0],[409,7,1.0],[409,8,2.0],[410,4,2.0],[410,5,1.0],[410,6,4.0],[411,0,21.0],[411,1,11.0],[411,2,15.0],[411,3,13.0],[411,4,26.0],[411,5,18.0],[411,6,12.0],[411,7,10.0],[411,8,23.0],[411,9,12.0],[412,0,18.0],[412,1,13.0],[412,2,11.0],[412,3,7.0],[412,4,13.0],[412,5,6.0],[412,7,1.0],[412,8,9.0],[412,9,5.0],[413,0,2.0],[413,1,3.0],[413,9,2.0],[414,0,139.0],[414,1,132.0],[414,2,94.0],[414,3,2.0],[414,4,53.0],[414,9,1.0],[415,0,2.0],[415,4,7.0],[415,6,2.0],[415,7,4.0],[415,8,2.0],[416,0,3.0],[416,1,3.0],[416,2,2.0],[416,3,1.0],[417,2,1.0],[417,3,6.0],[417,6,2.0],[417,9,1.0],[418,0,7.0],[418,1,1.0],[418,2,1.0],[418,8,4.0],[419,0,1.0],[419,2,1.0],[419,5,1.0],[419,8,6.0],[420,0,5.0],[420,3,2.0],[420,4,1.0],[420,6,1.0],[420,7,3.0],[420,9,1.0],[421,0,69.0],[421,1,103.0],[421,2,123.0],[421,3,88.0],[421,4,99.0],[421,5,61.0],[421,6,116.0],[421,7,153.0],[421,8,41.0],[421,9,75.0],[422,0,3.0],[422,1,16.0],[422,2,4.0],[422,3,3.0],[422,4,29.0],[422,5,9.0],[422,6,2.0],[422,8,9.0],[422,9,9.0],[423,0,3.0],[423,2,2.0],[423,7,1.0],[423,8,4.0],[423,9,4.0],[424,0,248.0],[424,1,277.0],[424,2,320.0],[424,3,231.0],[424,4,436.0],[424,5,114.0],[424,6,111.0],[424,7,66.0],[424,8,201.0],[424,9,39.0],[425,0,183.0],[425,1,142.0],[425,2,147.0],[425,3,10.0],[425,4,141.0],[425,5,21.0],[425,6,3.0],[425,7,19.0],[425,8,51.0],[425,9,17.0],[426,0,1.0],[426,1,3.0],[426,2,1.0],[426,4,1.0],[426,5,19.0],[426,6,16.0],[426,7,45.0],[426,8,27.0],[426,9,78.0],[427,0,232.0],[427,1,256.0],[427,2,257.0],[427,3,17.0],[427,4,355.0],[427,5,18.0],[427,6,19.0],[427,7,10.0],[427,8,42.0],[427,9,36.0],[428,0,2.0],[428,2,5.0],[428,7,2.0],[429,0,2.0],[429,1,2.0],[429,3,2.0],[429,4,2.0],[429,5,1.0],[429,9,2.0],[430,0,19.0],[430,1,19.0],[430,2,19.0],[430,3,32.0],[430,4,236.0],[430,5,10.0],[430,6,175.0],[430,7,58.0],[430,8,36.0],[430,9,12.0],[431,0,357.0],[431,1,247.0],[431,2,240.0],[431,3,16.0],[431,4,169.0],[431,5,56.0],[431,6,23.0],[431,8,33.0],[431,9,2.0],[432,0,3.0],[432,2,4.0],[432,3,18.0],[432,5,201.0],[432,6,3.0],[432,7,14.0],[432,8,23.0],[432,9,34.0],[433,7,1.0],[433,9,1.0],[434,0,12.0],[434,1,13.0],[434,2,14.0],[434,3,13.0],[434,4,135.0],[434,5,7.0],[434,6,796.0],[434,7,194.0],[434,8,69.0],[434,9,8.0],[435,0,17.0],[435,1,38.0],[435,2,20.0],[435,3,69.0],[435,4,3.0],[435,5,271.0],[435,6,79.0],[435,7,214.0],[435,8,31.0],[435,9,280.0],[436,0,753.0],[436,1,930.0],[436,2,1083.0],[436,3,1747.0],[436,4,737.0],[436,5,187.0],[436,6,449.0],[436,7,146.0],[436,8,81.0],[436,9,119.0],[437,2,2.0],[437,3,1.0],[437,7,1.0],[437,8,2.0],[438,0,3.0],[438,3,3.0],[438,4,15.0],[438,5,2.0],[438,6,22.0],[438,7,21.0],[438,8,139.0],[438,9,9.0],[439,7,5.0],[440,2,1.0],[440,5,4.0],[440,7,1.0],[440,8,3.0],[440,9,7.0],[441,1,2.0],[441,4,1.0],[441,5,2.0],[441,7,2.0],[442,7,1.0],[442,8,4.0],[443,1,1.0],[443,7,2.0],[444,1,1.0],[444,4,8.0],[444,6,3.0],[444,7,18.0],[444,8,16.0],[445,1,11.0],[445,2,15.0],[445,3,3.0],[445,4,1.0],[445,5,5.0],[445,8,1.0],[445,9,13.0],[446,2,2.0],[446,3,5.0],[446,4,4.0],[446,6,1.0],[446,8,3.0],[447,0,1.0],[447,2,3.0],[447,3,1.0],[447,4,6.0],[447,7,2.0],[447,8,4.0],[448,4,6.0],[448,5,4.0],[448,6,1.0],[448,7,5.0],[448,8,3.0],[449,2,1.0],[449,4,3.0],[450,0,122.0],[450,1,149.0],[450,2,136.0],[450,3,75.0],[450,4,93.0],[450,5,107.0],[450,6,65.0],[450,7,39.0],[450,8,249.0],[450,9,319.0],[451,0,215.0],[451,1,224.0],[451,2,307.0],[451,3,714.0],[451,4,33.0],[451,5,564.0],[451,6,198.0],[451,7,49.0],[451,8,14.0],[451,9,1081.0],[452,0,18.0],[452,1,33.0],[452,2,40.0],[452,3,12.0],[452,5,6.0],[452,9,4.0],[453,0,54.0],[453,1,74.0],[453,2,74.0],[453,3,6.0],[453,4,194.0],[453,5,32.0],[453,6,263.0],[453,7,262.0],[453,8,19.0],[453,9,26.0],[454,0,156.0],[454,1,181.0],[454,2,127.0],[454,3,339.0],[454,4,177.0],[454,5,206.0],[454,6,246.0],[454,7,188.0],[454,8,114.0],[454,9,151.0],[455,2,2.0],[456,0,60.0],[456,1,46.0],[456,2,54.0],[456,3,10.0],[456,4,17.0],[456,5,1.0],[456,6,3.0],[456,7,33.0],[457,2,6.0],[458,7,3.0],[459,0,13.0],[459,1,10.0],[459,2,6.0],[459,3,10.0],[459,4,5.0],[459,5,6.0],[459,6,8.0],[459,7,9.0],[459,8,13.0],[459,9,8.0],[460,7,5.0],[461,2,10.0],[462,3,3.0],[462,4,2.0],[462,6,1.0],[462,7,2.0],[462,8,3.0],[463,2,3.0],[464,0,2.0],[464,1,1.0],[464,3,1.0],[464,4,3.0],[464,5,1.0],[464,6,2.0],[464,7,3.0],[464,8,3.0],[464,9,1.0],[465,5,2.0],[465,7,3.0],[465,8,4.0],[466,0,3.0],[466,2,2.0],[466,3,1.0],[466,4,1.0],[466,7,3.0],[467,2,2.0],[467,3,5.0],[467,6,4.0],[467,7,3.0],[467,9,1.0],[468,0,40.0],[468,1,40.0],[468,2,32.0],[468,3,13.0],[468,4,96.0],[468,5,7.0],[468,6,10.0],[468,7,25.0],[468,8,127.0],[468,9,24.0],[469,4,3.0],[469,7,1.0],[470,8,1.0],[471,0,313.0],[471,1,284.0],[471,2,266.0],[471,3,101.0],[471,4,291.0],[471,5,92.0],[471,6,97.0],[471,7,72.0],[471,8,663.0],[471,9,286.0],[472,0,31.0],[472,1,48.0],[472,2,37.0],[472,4,11.0],[472,5,2.0],[472,7,5.0],[472,8,15.0],[472,9,2.0],[473,4,3.0],[473,7,2.0],[474,0,6.0],[474,1,11.0],[474,2,6.0],[474,3,9.0],[474,4,4.0],[474,8,1.0],[474,9,7.0],[475,0,1.0],[475,2,1.0],[475,7,16.0],[476,6,2.0],[476,8,1.0],[477,0,8.0],[477,1,16.0],[477,2,2.0],[477,3,6.0],[477,4,23.0],[477,5,17.0],[477,6,16.0],[477,7,9.0],[477,8,4.0],[477,9,31.0],[478,0,6.0],[478,1,2.0],[478,2,5.0],[478,4,2.0],[478,5,4.0],[478,8,3.0],[478,9,1.0],[479,0,798.0],[479,1,700.0],[479,2,654.0],[479,3,479.0],[479,4,356.0],[479,5,1410.0],[479,6,208.0],[479,7,726.0],[479,8,313.0],[479,9,658.0],[480,0,22.0],[480,1,19.0],[480,2,19.0],[480,3,2.0],[480,4,61.0],[480,5,11.0],[480,6,151.0],[480,7,15.0],[480,8,4.0],[480,9,16.0],[481,0,3.0],[481,1,1.0],[481,3,3.0],[481,4,113.0],[481,5,7.0],[481,6,48.0],[481,7,206.0],[481,8,30.0],[481,9,3.0],[482,0,4.0],[482,1,2.0],[482,4,2.0],[482,5,2.0],[482,6,1.0],[482,7,3.0],[482,8,1.0],[482,9,4.0],[483,0,2.0],[483,1,10.0],[483,2,9.0],[483,3,15.0],[483,4,16.0],[483,5,17.0],[483,6,5.0],[483,7,3.0],[483,8,4.0],[483,9,16.0],[484,0,1.0],[484,1,1.0],[484,3,3.0],[484,7,1.0],[485,0,8.0],[485,1,4.0],[485,2,6.0],[485,5,12.0],[485,6,43.0],[485,7,19.0],[485,8,4.0],[485,9,15.0],[486,0,9.0],[486,1,8.0],[486,2,6.0],[486,4,15.0],[486,5,20.0],[486,6,2.0],[486,8,9.0],[486,9,5.0],[487,0,77.0],[487,1,80.0],[487,2,71.0],[487,3,24.0],[487,4,141.0],[487,5,29.0],[487,6,27.0],[487,7,27.0],[487,8,207.0],[487,9,90.0],[488,0,17.0],[488,1,23.0],[488,2,23.0],[488,3,30.0],[488,4,56.0],[488,6,4.0],[489,2,3.0],[489,4,3.0],[489,8,2.0],[489,9,1.0],[490,2,3.0],[490,4,5.0],[490,8,3.0],[491,1,3.0],[491,4,5.0],[491,6,1.0],[491,7,8.0],[491,8,1.0],[492,2,3.0],[492,3,3.0],[492,4,1.0],[492,8,3.0],[493,0,1.0],[493,1,6.0],[493,4,6.0],[493,6,9.0],[493,7,7.0],[493,8,6.0],[494,0,201.0],[494,1,192.0],[494,2,173.0],[494,3,124.0],[494,4,15.0],[494,5,160.0],[494,6,21.0],[494,7,23.0],[494,8,268.0],[494,9,413.0],[495,0,889.0],[495,1,880.0],[495,2,1185.0],[495,3,759.0],[495,4,1458.0],[495,5,430.0],[495,6,260.0],[495,7,202.0],[495,8,614.0],[495,9,88.0],[496,1,3.0],[496,3,1.0],[496,4,2.0],[497,1,1.0],[497,3,3.0],[497,4,3.0],[497,5,1.0],[497,8,3.0],[497,9,4.0],[498,0,18.0],[498,1,9.0],[498,2,16.0],[498,3,8.0],[498,4,12.0],[498,5,15.0],[498,6,8.0],[498,7,10.0],[498,8,11.0],[498,9,5.0],[499,3,2.0],[499,4,2.0],[499,6,2.0],[499,8,2.0],[500,2,5.0],[501,0,31.0],[501,1,16.0],[501,2,14.0],[501,3,5.0],[501,4,64.0],[501,5,83.0],[501,6,121.0],[501,7,37.0],[501,8,121.0],[501,9,36.0],[502,0,42.0],[502,1,57.0],[502,2,76.0],[502,3,39.0],[502,4,8.0],[502,5,20.0],[502,6,11.0],[502,7,15.0],[502,8,10.0],[502,9,48.0],[503,5,2.0],[504,1,2.0],[504,7,1.0],[505,0,1.0],[505,3,1.0],[505,6,2.0],[505,9,5.0],[506,7,29.0],[506,8,141.0],[506,9,2.0],[507,0,9.0],[507,1,2.0],[507,2,5.0],[507,4,22.0],[507,5,5.0],[507,6,2.0],[507,7,5.0],[507,8,11.0],[507,9,3.0],[508,0,43.0],[508,1,28.0],[508,2,38.0],[508,3,9.0],[508,4,10.0],[508,5,9.0],[508,8,1.0],[508,9,9.0],[509,2,1.0],[510,0,10.0],[510,1,11.0],[510,2,4.0],[510,3,11.0],[510,4,7.0],[510,5,3.0],[510,6,4.0],[510,7,6.0],[510,8,7.0],[510,9,10.0],[511,8,3.0],[512,5,2.0],[513,7,3.0],[514,0,16.0],[514,1,22.0],[514,2,21.0],[514,3,1.0],[514,4,41.0],[514,5,14.0],[514,6,31.0],[514,7,50.0],[514,8,1.0],[514,9,7.0],[515,2,3.0],[515,7,2.0],[516,0,30.0],[516,1,22.0],[516,2,24.0],[516,3,34.0],[516,4,2.0],[516,5,3.0],[516,7,4.0],[516,8,11.0],[516,9,60.0],[517,0,1.0],[517,1,1.0],[517,2,2.0],[517,3,5.0],[517,4,1.0],[517,7,1.0],[518,0,93.0],[518,1,72.0],[518,2,81.0],[518,3,73.0],[518,4,73.0],[518,5,178.0],[518,6,81.0],[518,7,135.0],[518,8,73.0],[518,9,22.0],[519,0,51.0],[519,1,60.0],[519,2,78.0],[519,3,50.0],[519,4,147.0],[519,5,369.0],[519,6,393.0],[519,7,347.0],[519,8,299.0],[519,9,176.0],[520,0,17.0],[520,1,9.0],[520,2,5.0],[520,3,5.0],[520,4,7.0],[520,5,14.0],[520,6,5.0],[520,7,16.0],[520,8,4.0],[520,9,10.0],[521,1,2.0],[521,7,2.0],[521,8,1.0],[522,0,44.0],[522,1,35.0],[522,2,36.0],[522,3,44.0],[522,4,115.0],[522,5,25.0],[522,6,54.0],[522,7,112.0],[522,8,47.0],[522,9,20.0],[523,0,55.0],[523,1,58.0],[523,2,50.0],[523,3,2.0],[523,4,6.0],[523,6,1.0],[523,7,2.0],[523,8,8.0],[523,9,3.0],[524,0,1.0],[524,1,1.0],[524,2,1.0],[524,7,3.0],[524,8,2.0],[525,1,2.0],[525,3,2.0],[525,4,1.0],[525,5,2.0],[525,7,1.0],[525,8,1.0],[525,9,1.0],[526,0,20.0],[526,1,35.0],[526,2,33.0],[526,3,29.0],[526,4,7.0],[526,5,9.0],[526,6,7.0],[526,7,10.0],[526,8,7.0],[526,9,1.0],[527,2,2.0],[527,7,1.0],[528,0,1.0],[528,6,2.0],[528,8,1.0],[528,9,3.0],[529,0,164.0],[529,1,189.0],[529,2,150.0],[529,3,372.0],[529,4,209.0],[529,5,345.0],[529,6,283.0],[529,7,311.0],[529,8,164.0],[529,9,234.0],[530,1,3.0],[530,2,1.0],[530,4,2.0],[530,5,16.0],[530,6,78.0],[530,7,3.0],[530,9,1.0],[531,1,8.0],[531,2,1.0],[531,6,3.0],[531,8,6.0],[531,9,8.0],[532,0,6.0],[532,1,14.0],[532,2,17.0],[532,3,5.0],[532,4,6.0],[532,5,73.0],[532,6,23.0],[532,7,14.0],[532,8,12.0],[532,9,29.0],[533,4,3.0],[533,6,51.0],[534,1,3.0],[534,3,1.0],[534,5,1.0],[534,6,1.0],[534,7,2.0],[534,8,3.0],[534,9,2.0],[535,2,3.0],[536,9,2.0],[537,0,169.0],[537,1,187.0],[537,2,220.0],[537,3,164.0],[537,4,193.0],[537,5,91.0],[537,6,178.0],[537,7,61.0],[537,8,93.0],[537,9,89.0],[538,0,2.0],[538,1,4.0],[538,2,1.0],[538,3,1.0],[538,4,1.0],[538,5,2.0],[538,6,4.0],[538,7,4.0],[538,8,4.0],[538,9,3.0],[539,0,58.0],[539,1,58.0],[539,2,78.0],[539,3,47.0],[539,4,76.0],[539,5,36.0],[539,6,89.0],[539,7,111.0],[539,8,45.0],[539,9,59.0],[540,0,225.0],[540,1,273.0],[540,2,266.0],[540,3,199.0],[540,4,28.0],[540,5,69.0],[540,6,134.0],[540,7,59.0],[540,8,10.0],[540,9,90.0],[541,6,1.0],[542,1,1.0],[542,4,1.0],[542,8,2.0],[543,0,22.0],[543,1,12.0],[543,2,11.0],[543,3,4.0],[543,4,6.0],[543,5,8.0],[543,6,2.0],[543,8,24.0],[543,9,16.0],[544,0,14.0],[544,1,17.0],[544,2,6.0],[544,3,8.0],[544,5,12.0],[544,9,18.0],[545,0,1.0],[545,2,2.0],[545,7,4.0],[546,0,79.0],[546,1,70.0],[546,2,57.0],[546,3,5.0],[546,4,3.0],[546,5,37.0],[546,6,27.0],[546,7,9.0],[546,8,90.0],[546,9,25.0],[547,2,3.0],[547,6,1.0],[548,2,4.0],[548,9,2.0],[549,0,2.0],[549,3,1.0],[549,5,2.0],[549,7,1.0],[550,0,8.0],[550,1,3.0],[550,2,5.0],[550,3,4.0],[550,4,6.0],[550,6,9.0],[550,7,6.0],[550,8,9.0],[550,9,1.0],[551,0,1.0],[551,7,1.0],[551,9,1.0],[552,7,2.0],[553,2,4.0],[553,6,1.0],[554,0,14.0],[554,1,7.0],[554,2,13.0],[554,3,15.0],[554,4,14.0],[554,5,6.0],[554,6,21.0],[554,7,22.0],[554,8,12.0],[554,9,11.0],[555,0,82.0],[555,1,80.0],[555,2,98.0],[555,3,46.0],[555,4,637.0],[555,5,97.0],[555,6,359.0],[555,7,1214.0],[555,8,502.0],[555,9,75.0],[556,6,1.0],[556,7,3.0],[557,0,5.0],[557,1,8.0],[557,2,2.0],[557,3,2.0],[557,4,6.0],[557,5,7.0],[557,6,4.0],[557,7,8.0],[557,9,3.0],[558,7,2.0],[559,7,2.0],[559,8,3.0],[560,1,4.0],[560,2,3.0],[560,3,2.0],[560,5,1.0],[560,9,3.0],[561,0,3.0],[561,4,1.0],[561,8,1.0],[562,0,3.0],[562,1,5.0],[562,2,6.0],[562,3,3.0],[562,4,7.0],[562,5,3.0],[562,6,2.0],[562,7,5.0],[562,8,7.0],[562,9,6.0],[563,0,2.0],[563,1,3.0],[563,2,1.0],[563,3,2.0],[563,5,597.0],[563,6,2.0],[563,7,9.0],[563,8,1.0],[563,9,7.0],[564,0,4.0],[564,1,1.0],[564,3,5.0],[564,5,5.0],[564,9,4.0],[565,0,3.0],[565,1,1.0],[565,3,5.0],[565,4,3.0],[565,6,3.0],[565,7,2.0],[565,9,4.0],[566,0,15.0],[566,1,7.0],[566,2,19.0],[566,3,16.0],[566,4,24.0],[566,5,1.0],[566,6,1.0],[566,7,4.0],[566,8,4.0],[567,0,4.0],[567,1,4.0],[567,2,8.0],[567,3,6.0],[567,4,4.0],[567,5,7.0],[567,7,2.0],[567,8,4.0],[567,9,5.0],[568,0,26.0],[568,1,34.0],[568,2,25.0],[568,3,17.0],[568,4,1.0],[568,5,62.0],[568,7,1.0],[568,8,2.0],[568,9,28.0],[569,0,26.0],[569,1,26.0],[569,2,20.0],[569,3,6.0],[569,4,26.0],[569,8,3.0],[569,9,1.0],[570,2,2.0],[571,0,3.0],[571,1,8.0],[571,2,4.0],[571,3,9.0],[571,4,1.0],[571,5,9.0],[571,6,5.0],[571,7,5.0],[571,8,8.0],[571,9,13.0],[572,7,1.0],[573,8,1.0],[574,7,2.0],[575,2,5.0],[575,6,1.0],[576,7,1.0],[577,6,2.0],[577,7,2.0],[577,9,1.0],[578,0,8.0],[578,1,7.0],[578,2,7.0],[578,3,8.0],[578,4,4.0],[578,5,1.0],[578,6,10.0],[578,7,6.0],[578,8,12.0],[578,9,5.0],[579,9,2.0],[580,7,1.0],[580,9,2.0],[581,0,3.0],[581,1,5.0],[581,2,3.0],[581,4,1.0],[581,7,2.0],[582,0,48.0],[582,1,44.0],[582,2,32.0],[582,3,2.0],[582,4,40.0],[582,6,5.0],[582,7,3.0],[582,8,9.0],[583,1,2.0],[583,2,5.0],[583,3,1.0],[583,4,1.0],[583,5,2.0],[583,6,3.0],[583,7,4.0],[583,8,2.0],[583,9,3.0],[584,1,4.0],[584,4,84.0],[584,7,1.0],[585,0,20.0],[585,1,14.0],[585,2,30.0],[585,3,4.0],[585,4,10.0],[586,6,45.0],[586,8,8.0],[587,0,2.0],[587,4,1.0],[587,6,2.0],[588,0,1.0],[588,1,3.0],[588,2,1.0],[588,4,3.0],[588,6,1.0],[588,7,3.0],[588,8,4.0],[589,5,5.0],[590,1,2.0],[590,9,1.0],[591,0,1.0],[591,2,3.0],[592,0,1.0],[592,3,1.0],[593,6,1.0],[593,7,4.0],[594,0,2.0],[594,4,3.0],[595,2,2.0],[595,3,1.0],[595,4,5.0],[595,7,2.0],[596,1,1.0],[596,3,1.0],[596,4,2.0],[596,5,1.0],[596,8,3.0],[596,9,5.0],[597,0,1.0],[598,0,2.0],[598,1,2.0],[599,4,2.0],[599,6,2.0],[600,7,1.0],[601,0,3.0],[601,4,2.0],[601,5,2.0],[601,6,2.0],[601,9,1.0],[602,3,1.0],[602,6,5.0],[603,2,3.0],[604,5,2.0],[604,9,2.0],[605,0,322.0],[605,1,217.0],[605,2,193.0],[605,3,21.0],[605,4,107.0],[605,5,22.0],[605,6,9.0],[605,7,11.0],[605,8,18.0],[605,9,69.0],[606,0,28.0],[606,1,46.0],[606,2,46.0],[606,3,39.0],[606,4,51.0],[606,5,19.0],[606,6,20.0],[606,7,19.0],[606,8,34.0],[606,9,56.0],[607,2,4.0],[608,1,1.0],[608,5,2.0],[608,7,1.0],[609,7,2.0],[610,2,2.0],[611,0,29.0],[611,1,34.0],[611,2,25.0],[611,3,4.0],[611,4,107.0],[611,5,1.0],[611,6,1.0],[611,7,11.0],[611,8,9.0],[612,0,6.0],[612,1,7.0],[612,2,2.0],[612,3,6.0],[612,5,1.0],[612,6,4.0],[612,8,3.0],[612,9,1.0],[613,5,2.0],[614,0,5.0],[614,3,3.0],[614,4,1.0],[614,5,9.0],[614,6,5.0],[614,7,10.0],[614,8,2.0],[614,9,26.0],[615,5,5.0],[616,3,1.0],[616,4,2.0],[617,0,2.0],[617,1,5.0],[617,3,3.0],[617,4,2.0],[617,5,2.0],[617,6,4.0],[617,7,2.0],[617,8,3.0],[618,0,84.0],[618,1,55.0],[618,2,76.0],[618,3,7.0],[618,4,28.0],[618,5,6.0],[618,6,4.0],[618,7,2.0],[618,8,22.0],[618,9,6.0],[619,1,2.0],[619,7,1.0],[620,3,2.0],[621,0,4.0],[621,1,4.0],[621,2,5.0],[621,3,1.0],[621,4,4.0],[621,5,8.0],[621,6,5.0],[621,7,5.0],[621,8,3.0],[621,9,6.0],[622,2,1.0],[622,4,1.0],[622,5,2.0],[623,1,3.0],[623,4,1.0],[623,7,1.0],[624,4,3.0],[625,0,2.0],[626,4,1.0],[626,5,1.0],[627,0,56.0],[627,1,65.0],[627,2,68.0],[627,3,192.0],[627,4,101.0],[627,5,58.0],[627,6,145.0],[627,7,101.0],[627,8,58.0],[627,9,170.0],[628,0,7.0],[628,1,5.0],[628,2,2.0],[628,3,6.0],[628,5,3.0],[628,9,7.0],[629,2,2.0],[630,0,96.0],[630,1,63.0],[630,2,88.0],[630,3,12.0],[630,4,268.0],[630,5,24.0],[630,6,157.0],[630,7,5.0],[631,0,3.0],[631,2,1.0],[631,3,3.0],[631,9,2.0],[632,0,6.0],[632,1,42.0],[632,2,34.0],[632,3,10.0],[632,4,7.0],[632,5,6.0],[632,6,5.0],[632,7,6.0],[632,9,60.0],[633,0,4.0],[633,1,1.0],[633,3,4.0],[633,4,15.0],[633,7,2.0],[633,8,16.0],[633,9,2.0],[634,2,2.0],[634,4,3.0],[634,8,1.0],[634,9,2.0],[635,0,1.0],[635,1,2.0],[635,7,2.0],[636,0,31.0],[636,1,31.0],[636,2,31.0],[636,3,2.0],[636,4,251.0],[636,5,1.0],[636,6,4.0],[636,7,15.0],[636,8,12.0],[636,9,2.0],[637,2,4.0],[638,3,1.0],[638,5,1.0],[639,1,3.0],[639,7,2.0],[640,0,5.0],[640,1,2.0],[640,2,10.0],[640,3,1.0],[640,4,2.0],[640,9,8.0]],"rows": [{"id": "OTU_1", "metadata": {"taxonomy": ["k__Bacteria", "p__Bacteroidetes", "c__Bacteroidia", "o__Bacteroidales", "f__Muribaculaceae", "g__", "s__"]}},{"id": "OTU_2", "metadata": {"taxonomy": ["k__Bacteria", "p__Bacteroidetes", "c__Bacteroidia", "o__Bacteroidales", "f__Bacteroidaceae", "g__Bacteroides"]}},{"id": "OTU_3", "metadata": {"taxonomy": ["k__Bacteria", "p__Bacteroidetes", "c__Bacteroidia", "o__Bacteroidales", "f__Bacteroidaceae", "g__Bacteroides"]}},{"id": "OTU_4", "metadata": {"taxonomy": ["k__Bacteria", "p__Bacteroidetes", "c__Bacteroidia", "o__Bacteroidales", "f__Muribaculaceae", "g__", "s__"]}},{"id": "OTU_5", "metadata": {"taxonomy": ["k__Bacteria", "p__Bacteroidetes", "c__Bacteroidia", "o__Bacteroidales", "f__Muribaculaceae", "g__", "s__"]}},{"id": "OTU_6", "metadata": {"taxonomy": ["k__Bacteria", "p__Bacteroidetes", "c__Bacteroidia", "o__Bacteroidales", "f__Bacteroidaceae", "g__Bacteroides", "s__Bacteroides_acidifaciens"]}},{"id": "OTU_7", "metadata": {"taxonomy": ["k__Bacteria", "p__Proteobacteria", "c__Gammaproteobacteria", "o__Enterobacteriales", "f__Enterobacteriaceae", "g__unidentified_Enterobacteriaceae", "s__Escherichia_coli"]}},{"id": "OTU_8", "metadata": {"taxonomy": ["k__Bacteria", "p__Bacteroidetes", "c__Bacteroidia", "o__Bacteroidales", "f__Bacteroidaceae", "g__Bacteroides", "s__Bacteroides_uniformis"]}},{"id": "OTU_9", "metadata": {"taxonomy": ["k__Bacteria", "p__Bacteroidetes", "c__Bacteroidia", "o__Bacteroidales", "f__Muribaculaceae", "g__", "s__"]}},{"id": "OTU_10", "metadata": {"taxonomy": ["k__Bacteria", "p__Bacteroidetes", "c__Bacteroidia", "o__Bacteroidales", "f__Muribaculaceae", "g__", "s__"]}},{"id": "OTU_11", "metadata": {"taxonomy": ["k__Bacteria", "p__Firmicutes", "c__Clostridia", "o__Clostridiales", "f__Lachnospiraceae"]}},{"id": "OTU_12", "metadata": {"taxonomy": ["k__Bacteria", "p__Bacteroidetes", "c__Bacteroidia", "o__Bacteroidales", "f__Prevotellaceae", "g__Alloprevotella", "s__"]}},{"id": "OTU_13", "metadata": {"taxonomy": ["k__Bacteria", "p__Bacteroidetes", "c__Bacteroidia", "o__Bacteroidales", "f__Muribaculaceae", "g__", "s__"]}},{"id": "OTU_14", "metadata": {"taxonomy": ["k__Bacteria", "p__Firmicutes", "c__Clostridia", "o__Clostridiales", "f__Ruminococcaceae", "g__unidentified_Ruminococcaceae", "s__Ruminiclostridium_sp_KB18"]}},{"id": "OTU_15", "metadata": {"taxonomy": ["k__Bacteria", "p__Verrucomicrobia", "c__Verrucomicrobiae", "o__Verrucomicrobiales", "f__Akkermansiaceae", "g__Akkermansia", "s__Akkermansia_muciniphila"]}},{"id": "OTU_16", "metadata": {"taxonomy": ["k__Bacteria", "p__Bacteroidetes", "c__Bacteroidia", "o__Bacteroidales", "f__Muribaculaceae", "g__", "s__"]}},{"id": "OTU_17", "metadata": {"taxonomy": ["k__Bacteria", "p__Firmicutes", "c__Clostridia", "o__Clostridiales", "f__Ruminococcaceae"]}},{"id": "OTU_18", "metadata": {"taxonomy": ["k__Bacteria", "p__Firmicutes", "c__Clostridia", "o__Clostridiales", "f__Ruminococcaceae"]}},{"id": "OTU_19", "metadata": {"taxonomy": ["k__Bacteria", "p__Firmicutes", "c__Clostridia", "o__Clostridiales", "f__Lachnospiraceae"]}},{"id": "OTU_20", "metadata": {"taxonomy": ["k__Bacteria", "p__Proteobacteria", "c__Deltaproteobacteria", "o__Desulfovibrionales", "f__Desulfovibrionaceae", "g__Desulfovibrio"]}},{"id": "OTU_21", "metadata": {"taxonomy": ["k__Bacteria", "p__Bacteroidetes", "c__Bacteroidia", "o__Bacteroidales", "f__Muribaculaceae", "g__", "s__"]}},{"id": "OTU_22", "metadata": {"taxonomy": ["k__Bacteria", "p__Bacteroidetes", "c__Bacteroidia", "o__Bacteroidales", "f__Muribaculaceae", "g__", "s__"]}},{"id": "OTU_23", "metadata": {"taxonomy": ["k__Bacteria", "p__Firmicutes", "c__Clostridia", "o__Clostridiales", "f__Lachnospiraceae"]}},{"id": "OTU_24", "metadata": {"taxonomy": ["k__Bacteria", "p__Firmicutes", "c__Clostridia", "o__Clostridiales", "f__Ruminococcaceae"]}},{"id": "OTU_25", "metadata": {"taxonomy": ["k__Bacteria", "p__Bacteroidetes", "c__Bacteroidia", "o__Bacteroidales", "f__Muribaculaceae", "g__", "s__"]}},{"id": "OTU_26", "metadata": {"taxonomy": ["k__Bacteria", "p__Bacteroidetes", "c__Bacteroidia", "o__Bacteroidales", "f__Rikenellaceae", "g__Alistipes", "s__"]}},{"id": "OTU_27", "metadata": {"taxonomy": ["k__Bacteria", "p__Firmicutes", "c__Clostridia", "o__Clostridiales", "f__Lachnospiraceae", "g__unidentified_Lachnospiraceae", "s__Lachnospiraceae_bacterium_DW17"]}},{"id": "OTU_28", "metadata": {"taxonomy": ["k__Bacteria", "p__Bacteroidetes", "c__Bacteroidia", "o__Bacteroidales", "f__Muribaculaceae", "g__Muribaculum", "s__"]}},{"id": "OTU_29", "metadata": {"taxonomy": ["k__Bacteria", "p__Bacteroidetes", "c__Bacteroidia", "o__Bacteroidales", "f__Muribaculaceae", "g__", "s__"]}},{"id": "OTU_30", "metadata": {"taxonomy": ["k__Bacteria", "p__Firmicutes", "c__Clostridia", "o__Clostridiales", "f__Lachnospiraceae"]}},{"id": "OTU_31", "metadata": {"taxonomy": ["k__Bacteria", "p__Firmicutes", "c__Clostridia", "o__Clostridiales", "f__Lachnospiraceae"]}},{"id": "OTU_32", "metadata": {"taxonomy": ["k__Bacteria", "p__Firmicutes", "c__Clostridia", "o__Clostridiales", "f__Lachnospiraceae"]}},{"id": "OTU_33", "metadata": {"taxonomy": ["k__Bacteria", "p__Proteobacteria", "c__Gammaproteobacteria", "o__Enterobacteriales", "f__Enterobacteriaceae", "g__Proteus", "s__Proteus_mirabilis"]}},{"id": "OTU_34", "metadata": {"taxonomy": ["k__Bacteria", "p__Firmicutes", "c__Clostridia", "o__Clostridiales", "f__Lachnospiraceae", "g__Roseburia"]}},{"id": "OTU_35", "metadata": {"taxonomy": ["k__Bacteria", "p__Bacteroidetes", "c__Bacteroidia", "o__Bacteroidales", "f__Rikenellaceae", "g__Alistipes", "s__"]}},{"id": "OTU_36", "metadata": {"taxonomy": ["k__Bacteria", "p__Bacteroidetes", "c__Bacteroidia", "o__Bacteroidales", "f__Muribaculaceae", "g__", "s__"]}},{"id": "OTU_37", "metadata": {"taxonomy": ["k__Bacteria", "p__Bacteroidetes", "c__Bacteroidia", "o__Bacteroidales", "f__Muribaculaceae", "g__", "s__"]}},{"id": "OTU_38", "metadata": {"taxonomy": ["k__Bacteria", "p__Firmicutes", "c__Clostridia", "o__Clostridiales", "f__Lachnospiraceae", "g__unidentified_Lachnospiraceae", "s__Clostridium_sp_Culture-54"]}},{"id": "OTU_39", "metadata": {"taxonomy": ["k__Bacteria", "p__Firmicutes", "c__Clostridia", "o__Clostridiales", "f__Ruminococcaceae", "g__Oscillibacter"]}},{"id": "OTU_40", "metadata": {"taxonomy": ["k__Bacteria", "p__Firmicutes", "c__Clostridia", "o__Clostridiales", "f__Lachnospiraceae", "g__Blautia", "s__Lachnospiraceae_bacterium_615"]}},{"id": "OTU_41", "metadata": {"taxonomy": ["k__Bacteria", "p__Firmicutes", "c__Clostridia", "o__Clostridiales", "f__Lachnospiraceae", "g__unidentified_Lachnospiraceae", "s__Lachnospiraceae_bacterium_DW67"]}},{"id": "OTU_42", "metadata": {"taxonomy": ["k__Bacteria", "p__Firmicutes", "c__Clostridia", "o__Clostridiales", "f__Lachnospiraceae"]}},{"id": "OTU_43", "metadata": {"taxonomy": ["k__Bacteria", "p__Bacteroidetes", "c__Bacteroidia", "o__Bacteroidales", "f__Muribaculaceae", "g__", "s__"]}},{"id": "OTU_44", "metadata": {"taxonomy": ["k__Bacteria", "p__Firmicutes", "c__Bacilli", "o__Lactobacillales", "f__Enterococcaceae", "g__Enterococcus", "s__Enterococcus_durans"]}},{"id": "OTU_45", "metadata": {"taxonomy": ["k__Bacteria", "p__Bacteroidetes", "c__Bacteroidia", "o__Bacteroidales", "f__Rikenellaceae", "g__Alistipes", "s__"]}},{"id": "OTU_46", "metadata": {"taxonomy": ["k__Bacteria", "p__Firmicutes", "c__Clostridia", "o__Clostridiales", "f__Lachnospiraceae", "g__unidentified_Lachnospiraceae", "s__Lachnospiraceae_bacterium_COE1"]}},{"id": "OTU_47", "metadata": {"taxonomy": ["k__Bacteria", "p__Firmicutes", "c__Clostridia", "o__Clostridiales", "f__Ruminococcaceae", "g__Butyricicoccus", "s__"]}},{"id": "OTU_48", "metadata": {"taxonomy": ["k__Bacteria", "p__Firmicutes", "c__Clostridia", "o__Clostridiales", "f__Lachnospiraceae", "g__unidentified_Lachnospiraceae", "s__Clostridium_sp_Culture-41"]}},{"id": "OTU_49", "metadata": {"taxonomy": ["k__Bacteria", "p__Firmicutes", "c__Bacilli", "o__Lactobacillales", "f__Lactobacillaceae", "g__Lactobacillus"]}},{"id": "OTU_50", "metadata": {"taxonomy": ["k__Bacteria", "p__Bacteroidetes", "c__Bacteroidia", "o__Bacteroidales", "f__Prevotellaceae"]}},{"id": "OTU_51", "metadata": {"taxonomy": ["k__Bacteria", "p__Firmicutes", "c__Clostridia", "o__Clostridiales", "f__Lachnospiraceae"]}},{"id": "OTU_52", "metadata": {"taxonomy": ["k__Bacteria", "p__Firmicutes", "c__Clostridia", "o__Clostridiales", "f__Lachnospiraceae"]}},{"id": "OTU_53", "metadata": {"taxonomy": ["k__Bacteria", "p__Firmicutes", "c__Clostridia", "o__Clostridiales", "f__Lachnospiraceae", "g__Lachnoclostridium", "s__"]}},{"id": "OTU_54", "metadata": {"taxonomy": ["k__Bacteria", "p__Firmicutes", "c__Clostridia", "o__Clostridiales", "f__Lachnospiraceae"]}},{"id": "OTU_55", "metadata": {"taxonomy": ["k__Bacteria", "p__Firmicutes", "c__Clostridia", "o__Clostridiales", "f__Ruminococcaceae"]}},{"id": "OTU_56", "metadata": {"taxonomy": ["k__Bacteria", "p__Firmicutes", "c__Clostridia", "o__Clostridiales", "f__Lachnospiraceae"]}},{"id": "OTU_57", "metadata": {"taxonomy": ["k__Bacteria", "p__Firmicutes", "c__Clostridia", "o__Clostridiales", "f__Lachnospiraceae", "g__unidentified_Lachnospiraceae", "s__Clostridiales_bacterium_CIEAF_020"]}},{"id": "OTU_58", "metadata": {"taxonomy": ["k__Bacteria", "p__Firmicutes", "c__Clostridia", "o__Clostridiales", "f__Lachnospiraceae"]}},{"id": "OTU_59", "metadata": {"taxonomy": ["k__Bacteria", "p__Firmicutes", "c__Clostridia", "o__Clostridiales", "f__Ruminococcaceae"]}},{"id": "OTU_60", "metadata": {"taxonomy": ["k__Bacteria", "p__Firmicutes", "c__Clostridia", "o__Clostridiales", "f__Lachnospiraceae"]}},{"id": "OTU_61", "metadata": {"taxonomy": ["k__Bacteria", "p__Firmicutes", "c__Clostridia", "o__Clostridiales", "f__Ruminococcaceae", "g__Anaerotruncus", "s__"]}},{"id": "OTU_62", "metadata": {"taxonomy": ["k__Bacteria", "p__Firmicutes", "c__Clostridia", "o__Clostridiales", "f__Lachnospiraceae", "g__Blautia", "s__Lachnospiraceae_bacterium_DW59"]}},{"id": "OTU_63", "metadata": {"taxonomy": ["k__Bacteria", "p__Firmicutes", "c__Clostridia", "o__Clostridiales", "f__Ruminococcaceae", "g__unidentified_Ruminococcaceae", "s__[Clostridium]_papyrosolvens"]}},{"id": "OTU_64", "metadata": {"taxonomy": ["k__Bacteria", "p__Firmicutes", "c__Clostridia", "o__Clostridiales", "f__Lachnospiraceae", "g__Roseburia", "s__Lachnospiraceae_bacterium_DW52"]}},{"id": "OTU_65", "metadata": {"taxonomy": ["k__Bacteria", "p__Firmicutes", "c__Clostridia", "o__Clostridiales", "f__Lachnospiraceae", "g__unidentified_Lachnospiraceae"]}},{"id": "OTU_66", "metadata": {"taxonomy": ["k__Bacteria", "p__Bacteroidetes", "c__Bacteroidia", "o__Bacteroidales", "f__Bacteroidaceae", "g__Bacteroides", "s__"]}},{"id": "OTU_67", "metadata": {"taxonomy": ["k__Bacteria", "p__Firmicutes", "c__Clostridia", "o__Clostridiales", "f__Lachnospiraceae"]}},{"id": "OTU_68", "metadata": {"taxonomy": ["k__Bacteria", "p__Firmicutes", "c__Clostridia", "o__Clostridiales", "f__Ruminococcaceae", "g__unidentified_Ruminococcaceae", "s__Firmicutes_bacterium_ASF500"]}},{"id": "OTU_69", "metadata": {"taxonomy": ["k__Bacteria", "p__Bacteroidetes", "c__Bacteroidia", "o__Bacteroidales", "f__Tannerellaceae", "g__Parabacteroides", "s__Parabacteroides_distasonis"]}},{"id": "OTU_70", "metadata": {"taxonomy": ["k__Bacteria", "p__Firmicutes", "c__Clostridia", "o__Clostridiales", "f__Ruminococcaceae"]}},{"id": "OTU_71", "metadata": {"taxonomy": ["k__Bacteria", "p__Firmicutes", "c__Clostridia", "o__Clostridiales", "f__Lachnospiraceae", "g__Lachnoclostridium"]}},{"id": "OTU_72", "metadata": {"taxonomy": ["k__Bacteria", "p__Tenericutes", "c__Mollicutes", "o__", "f__", "g__", "s__"]}},{"id": "OTU_73", "metadata": {"taxonomy": ["k__Bacteria", "p__Firmicutes", "c__Clostridia", "o__Clostridiales", "f__Lachnospiraceae"]}},{"id": "OTU_74", "metadata": {"taxonomy": ["k__Bacteria", "p__Firmicutes", "c__Clostridia", "o__Clostridiales", "f__Ruminococcaceae", "g__Ruminiclostridium", "s__[Clostridium]_leptum"]}},{"id": "OTU_75", "metadata": {"taxonomy": ["k__Bacteria", "p__Firmicutes", "c__Clostridia", "o__Clostridiales", "f__Ruminococcaceae", "g__unidentified_Ruminococcaceae"]}},{"id": "OTU_76", "metadata": {"taxonomy": ["k__Bacteria", "p__Firmicutes", "c__Erysipelotrichia", "o__Erysipelotrichales", "f__Erysipelotrichaceae", "g__Dubosiella", "s__"]}},{"id": "OTU_77", "metadata": {"taxonomy": ["k__Bacteria", "p__Firmicutes", "c__Clostridia", "o__Clostridiales", "f__Lachnospiraceae", "g__Roseburia"]}},{"id": "OTU_78", "metadata": {"taxonomy": ["k__Bacteria", "p__Firmicutes", "c__Clostridia", "o__Clostridiales", "f__Lachnospiraceae", "g__", "s__"]}},{"id": "OTU_79", "metadata": {"taxonomy": ["k__Bacteria", "p__Firmicutes", "c__Clostridia", "o__Clostridiales", "f__Lachnospiraceae"]}},{"id": "OTU_80", "metadata": {"taxonomy": ["k__Bacteria", "p__Firmicutes", "c__Clostridia", "o__Clostridiales", "f__Lachnospiraceae", "g__", "s__"]}},{"id": "OTU_81", "metadata": {"taxonomy": ["k__Bacteria", "p__Bacteroidetes", "c__Bacteroidia", "o__Bacteroidales", "f__Tannerellaceae", "g__Parabacteroides", "s__Parabacteroides_goldsteinii"]}},{"id": "OTU_82", "metadata": {"taxonomy": ["k__Bacteria", "p__Tenericutes", "c__Mollicutes", "o__", "f__", "g__", "s__"]}},{"id": "OTU_83", "metadata": {"taxonomy": ["k__Bacteria", "p__Firmicutes", "c__Clostridia", "o__Clostridiales", "f__Lachnospiraceae", "g__Acetatifactor", "s__"]}},{"id": "OTU_84", "metadata": {"taxonomy": ["k__Bacteria", "p__Firmicutes", "c__Clostridia", "o__Clostridiales", "f__Ruminococcaceae", "g__Ruminiclostridium", "s__"]}},{"id": "OTU_85", "metadata": {"taxonomy": ["k__Bacteria", "p__Firmicutes", "c__Clostridia", "o__Clostridiales", "f__Lachnospiraceae"]}},{"id": "OTU_86", "metadata": {"taxonomy": ["k__Bacteria", "p__Firmicutes", "c__Clostridia", "o__Clostridiales", "f__Ruminococcaceae", "g__unidentified_Ruminococcaceae"]}},{"id": "OTU_87", "metadata": {"taxonomy": ["k__Bacteria", "p__Firmicutes", "c__Clostridia", "o__Clostridiales", "f__Lachnospiraceae", "g__", "s__"]}},{"id": "OTU_88", "metadata": {"taxonomy": ["k__Bacteria", "p__Firmicutes", "c__Clostridia", "o__Clostridiales", "f__Ruminococcaceae"]}},{"id": "OTU_89", "metadata": {"taxonomy": ["k__Bacteria", "p__Firmicutes", "c__Clostridia", "o__Clostridiales", "f__Lachnospiraceae"]}},{"id": "OTU_90", "metadata": {"taxonomy": ["k__Bacteria", "p__Firmicutes", "c__Clostridia", "o__Clostridiales", "f__Ruminococcaceae"]}},{"id": "OTU_91", "metadata": {"taxonomy": ["k__Bacteria", "p__Firmicutes", "c__Erysipelotrichia", "o__Erysipelotrichales", "f__Erysipelotrichaceae"]}},{"id": "OTU_92", "metadata": {"taxonomy": ["k__Bacteria", "p__Firmicutes", "c__Clostridia", "o__Clostridiales", "f__Lachnospiraceae"]}},{"id": "OTU_93", "metadata": {"taxonomy": ["k__Bacteria", "p__Firmicutes", "c__Clostridia", "o__Clostridiales", "f__Ruminococcaceae", "g__unidentified_Ruminococcaceae"]}},{"id": "OTU_94", "metadata": {"taxonomy": ["k__Bacteria", "p__Firmicutes", "c__Clostridia", "o__Clostridiales", "f__Ruminococcaceae"]}},{"id": "OTU_95", "metadata": {"taxonomy": ["k__Bacteria", "p__Firmicutes", "c__Clostridia", "o__Clostridiales", "f__Lachnospiraceae", "g__unidentified_Lachnospiraceae", "s__Lachnospiraceae_bacterium_A4"]}},{"id": "OTU_96", "metadata": {"taxonomy": ["k__Bacteria", "p__Firmicutes", "c__Clostridia", "o__Clostridiales", "f__Lachnospiraceae"]}},{"id": "OTU_97", "metadata": {"taxonomy": ["k__Bacteria", "p__Tenericutes", "c__Mollicutes", "o__", "f__", "g__", "s__"]}},{"id": "OTU_98", "metadata": {"taxonomy": ["k__Bacteria", "p__Firmicutes", "c__Clostridia", "o__Clostridiales", "f__Ruminococcaceae"]}},{"id": "OTU_99", "metadata": {"taxonomy": ["k__Bacteria", "p__Firmicutes", "c__Clostridia", "o__Clostridiales", "f__Lachnospiraceae"]}},{"id": "OTU_100", "metadata": {"taxonomy": ["k__Bacteria", "p__Firmicutes", "c__Clostridia", "o__Clostridiales", "f__Lachnospiraceae"]}},{"id": "OTU_101", "metadata": {"taxonomy": ["k__Bacteria", "p__Firmicutes", "c__Clostridia", "o__Clostridiales", "f__Lachnospiraceae", "g__unidentified_Lachnospiraceae", "s__Clostridium_sp_Clone-17"]}},{"id": "OTU_102", "metadata": {"taxonomy": ["k__Bacteria", "p__Firmicutes", "c__Clostridia", "o__Clostridiales", "f__Lachnospiraceae"]}},{"id": "OTU_103", "metadata": {"taxonomy": ["k__Bacteria", "p__Bacteroidetes", "c__Bacteroidia", "o__Bacteroidales", "f__Rikenellaceae", "g__Alistipes", "s__Alistipes_shahii"]}},{"id": "OTU_104", "metadata": {"taxonomy": ["k__Bacteria", "p__Firmicutes", "c__Clostridia", "o__Clostridiales", "f__Lachnospiraceae"]}},{"id": "OTU_105", "metadata": {"taxonomy": ["k__Bacteria", "p__Firmicutes", "c__Clostridia", "o__Clostridiales", "f__Lachnospiraceae", "g__unidentified_Lachnospiraceae", "s__Lachnospiraceae_bacterium_DW12"]}},{"id": "OTU_106", "metadata": {"taxonomy": ["k__Bacteria", "p__Firmicutes", "c__Clostridia", "o__Clostridiales", "f__Lachnospiraceae"]}},{"id": "OTU_107", "metadata": {"taxonomy": ["k__Bacteria", "p__Firmicutes", "c__Clostridia", "o__Clostridiales", "f__Lachnospiraceae"]}},{"id": "OTU_108", "metadata": {"taxonomy": ["k__Bacteria", "p__Firmicutes", "c__Clostridia", "o__Clostridiales", "f__Lachnospiraceae"]}},{"id": "OTU_109", "metadata": {"taxonomy": ["k__Bacteria", "p__Firmicutes", "c__Clostridia", "o__Clostridiales", "f__Ruminococcaceae", "g__unidentified_Ruminococcaceae"]}},{"id": "OTU_110", "metadata": {"taxonomy": ["k__Bacteria", "p__Firmicutes", "c__Clostridia", "o__Clostridiales", "f__Lachnospiraceae", "g__Roseburia"]}},{"id": "OTU_111", "metadata": {"taxonomy": ["k__Bacteria", "p__Firmicutes", "c__Erysipelotrichia", "o__Erysipelotrichales", "f__Erysipelotrichaceae"]}},{"id": "OTU_112", "metadata": {"taxonomy": ["k__Bacteria", "p__Firmicutes", "c__Clostridia", "o__Clostridiales", "f__Ruminococcaceae"]}},{"id": "OTU_113", "metadata": {"taxonomy": ["k__Bacteria", "p__Firmicutes", "c__Clostridia", "o__Clostridiales", "f__Ruminococcaceae", "g__Oscillibacter", "s__"]}},{"id": "OTU_114", "metadata": {"taxonomy": ["k__Bacteria", "p__Firmicutes", "c__Clostridia", "o__Clostridiales", "f__Ruminococcaceae"]}},{"id": "OTU_115", "metadata": {"taxonomy": ["k__Bacteria", "p__Firmicutes", "c__Clostridia", "o__Clostridiales", "f__Lachnospiraceae", "g__Lachnoclostridium", "s__"]}},{"id": "OTU_116", "metadata": {"taxonomy": ["k__Bacteria", "p__Firmicutes", "c__Clostridia", "o__Clostridiales", "f__Lachnospiraceae"]}},{"id": "OTU_117", "metadata": {"taxonomy": ["k__Bacteria", "p__Firmicutes", "c__Clostridia", "o__Clostridiales", "f__Lachnospiraceae", "g__unidentified_Lachnospiraceae", "s__Lachnospiraceae_bacterium_M18-1"]}},{"id": "OTU_118", "metadata": {"taxonomy": ["k__Bacteria", "p__Firmicutes", "c__Clostridia", "o__Clostridiales", "f__Ruminococcaceae", "g__Intestinimonas", "s__"]}},{"id": "OTU_119", "metadata": {"taxonomy": ["k__Bacteria", "p__Firmicutes", "c__Clostridia", "o__Clostridiales"]}},{"id": "OTU_120", "metadata": {"taxonomy": ["k__Bacteria", "p__Bacteroidetes", "c__Bacteroidia", "o__Bacteroidales", "f__Bacteroidaceae", "g__Bacteroides", "s__Bacteroides_stercoris"]}},{"id": "OTU_121", "metadata": {"taxonomy": ["k__Bacteria", "p__Firmicutes", "c__Clostridia", "o__Clostridiales", "f__Ruminococcaceae", "g__Anaerotruncus", "s__"]}},{"id": "OTU_122", "metadata": {"taxonomy": ["k__Bacteria", "p__Bacteroidetes", "c__Bacteroidia", "o__Bacteroidales", "f__Marinifilaceae", "g__Butyricimonas"]}},{"id": "OTU_123", "metadata": {"taxonomy": ["k__Bacteria", "p__Firmicutes", "c__Clostridia", "o__Clostridiales"]}},{"id": "OTU_124", "metadata": {"taxonomy": ["k__Bacteria", "p__unidentified_Bacteria", "c__unidentified_Bacteria", "o__unidentified_Bacteria", "f__unidentified_Bacteria", "g__Candidatus_Saccharimonas", "s__"]}},{"id": "OTU_125", "metadata": {"taxonomy": ["k__Bacteria", "p__Firmicutes", "c__Clostridia", "o__Clostridiales", "f__Lachnospiraceae"]}},{"id": "OTU_126", "metadata": {"taxonomy": ["k__Bacteria", "p__Firmicutes", "c__Clostridia", "o__Clostridiales", "f__Ruminococcaceae"]}},{"id": "OTU_127", "metadata": {"taxonomy": ["k__Bacteria", "p__Firmicutes", "c__Clostridia", "o__Clostridiales", "f__Ruminococcaceae", "g__unidentified_Ruminococcaceae"]}},{"id": "OTU_128", "metadata": {"taxonomy": ["k__Bacteria", "p__Firmicutes", "c__Clostridia", "o__Clostridiales", "f__Lachnospiraceae", "g__Tyzzerella", "s__"]}},{"id": "OTU_129", "metadata": {"taxonomy": ["k__Bacteria", "p__Firmicutes", "c__Clostridia", "o__Clostridiales", "f__Lachnospiraceae"]}},{"id": "OTU_130", "metadata": {"taxonomy": ["k__Bacteria", "p__Firmicutes", "c__Clostridia", "o__Clostridiales", "f__Lachnospiraceae"]}},{"id": "OTU_131", "metadata": {"taxonomy": ["k__Bacteria", "p__Firmicutes", "c__Clostridia", "o__Clostridiales", "f__Ruminococcaceae", "g__unidentified_Ruminococcaceae"]}},{"id": "OTU_132", "metadata": {"taxonomy": ["k__Bacteria", "p__Firmicutes", "c__Clostridia", "o__Clostridiales", "f__Lachnospiraceae"]}},{"id": "OTU_133", "metadata": {"taxonomy": ["k__Bacteria", "p__Firmicutes", "c__Clostridia", "o__Clostridiales", "f__Ruminococcaceae", "g__unidentified_Ruminococcaceae"]}},{"id": "OTU_134", "metadata": {"taxonomy": ["k__Bacteria", "p__Firmicutes", "c__Clostridia", "o__Clostridiales", "f__Ruminococcaceae", "g__unidentified_Ruminococcaceae"]}},{"id": "OTU_135", "metadata": {"taxonomy": ["k__Bacteria", "p__Firmicutes", "c__Clostridia", "o__Clostridiales", "f__Lachnospiraceae"]}},{"id": "OTU_136", "metadata": {"taxonomy": ["k__Bacteria", "p__Firmicutes", "c__Clostridia", "o__Clostridiales", "f__Ruminococcaceae", "g__unidentified_Ruminococcaceae", "s__Clostridium_sp_Culture_Jar-13"]}},{"id": "OTU_137", "metadata": {"taxonomy": ["k__Bacteria", "p__Firmicutes", "c__Clostridia", "o__Clostridiales", "f__Lachnospiraceae"]}},{"id": "OTU_138", "metadata": {"taxonomy": ["k__Bacteria", "p__Firmicutes", "c__Clostridia", "o__Clostridiales", "f__Lachnospiraceae"]}},{"id": "OTU_139", "metadata": {"taxonomy": ["k__Bacteria", "p__Firmicutes", "c__Clostridia", "o__Clostridiales", "f__Ruminococcaceae", "g__Harryflintia", "s__"]}},{"id": "OTU_140", "metadata": {"taxonomy": ["k__Bacteria", "p__Firmicutes", "c__Clostridia", "o__Clostridiales"]}},{"id": "OTU_141", "metadata": {"taxonomy": ["k__Bacteria", "p__Bacteroidetes", "c__Bacteroidia", "o__Bacteroidales", "f__Prevotellaceae", "g__unidentified_Prevotellaceae", "s__Prevotella_copri"]}},{"id": "OTU_142", "metadata": {"taxonomy": ["k__Bacteria", "p__Firmicutes", "c__Clostridia", "o__Clostridiales", "f__Ruminococcaceae", "g__Caproiciproducens"]}},{"id": "OTU_143", "metadata": {"taxonomy": ["k__Bacteria", "p__Firmicutes", "c__Clostridia", "o__Clostridiales", "f__Lachnospiraceae", "g__unidentified_Lachnospiraceae", "s__Clostridium_sp_Clone-47"]}},{"id": "OTU_144", "metadata": {"taxonomy": ["k__Bacteria", "p__Firmicutes", "c__Clostridia", "o__Clostridiales", "f__Peptococcaceae", "g__", "s__"]}},{"id": "OTU_145", "metadata": {"taxonomy": ["k__Bacteria", "p__Firmicutes", "c__Clostridia", "o__Clostridiales", "f__Lachnospiraceae"]}},{"id": "OTU_146", "metadata": {"taxonomy": ["k__Bacteria", "p__Firmicutes", "c__Clostridia", "o__Clostridiales", "f__Lachnospiraceae"]}},{"id": "OTU_147", "metadata": {"taxonomy": ["k__Bacteria", "p__Firmicutes", "c__Clostridia", "o__Clostridiales", "f__Ruminococcaceae"]}},{"id": "OTU_148", "metadata": {"taxonomy": ["k__Bacteria", "p__Firmicutes", "c__Clostridia", "o__Clostridiales", "f__Lachnospiraceae"]}},{"id": "OTU_149", "metadata": {"taxonomy": ["k__Bacteria", "p__Firmicutes", "c__Clostridia", "o__Clostridiales", "f__Lachnospiraceae"]}},{"id": "OTU_150", "metadata": {"taxonomy": ["k__Bacteria", "p__Firmicutes", "c__Clostridia", "o__Clostridiales", "f__Ruminococcaceae"]}},{"id": "OTU_151", "metadata": {"taxonomy": ["k__Bacteria", "p__Melainabacteria"]}},{"id": "OTU_152", "metadata": {"taxonomy": ["k__Bacteria", "p__Firmicutes", "c__Clostridia", "o__Clostridiales", "f__Lachnospiraceae"]}},{"id": "OTU_153", "metadata": {"taxonomy": ["k__Bacteria", "p__Firmicutes", "c__Clostridia", "o__Clostridiales"]}},{"id": "OTU_154", "metadata": {"taxonomy": ["k__Bacteria", "p__Firmicutes", "c__Clostridia", "o__Clostridiales", "f__Ruminococcaceae", "g__Faecalibacterium", "s__"]}},{"id": "OTU_155", "metadata": {"taxonomy": ["k__Bacteria", "p__Firmicutes", "c__Clostridia", "o__Clostridiales", "f__Ruminococcaceae", "g__Oscillibacter", "s__"]}},{"id": "OTU_156", "metadata": {"taxonomy": ["k__Bacteria", "p__Firmicutes", "c__Clostridia", "o__Clostridiales", "f__Ruminococcaceae"]}},{"id": "OTU_157", "metadata": {"taxonomy": ["k__Bacteria", "p__Firmicutes", "c__Bacilli", "o__Lactobacillales", "f__Lactobacillaceae", "g__Lactobacillus", "s__Lactobacillus_reuteri"]}},{"id": "OTU_158", "metadata": {"taxonomy": ["k__Bacteria", "p__Proteobacteria", "c__Gammaproteobacteria", "o__Enterobacteriales", "f__Enterobacteriaceae"]}},{"id": "OTU_159", "metadata": {"taxonomy": ["k__Bacteria", "p__Firmicutes", "c__Clostridia", "o__Clostridiales", "f__Lachnospiraceae"]}},{"id": "OTU_160", "metadata": {"taxonomy": ["k__Bacteria"]}},{"id": "OTU_161", "metadata": {"taxonomy": ["k__Bacteria", "p__Firmicutes", "c__Clostridia", "o__Clostridiales", "f__Lachnospiraceae"]}},{"id": "OTU_162", "metadata": {"taxonomy": ["k__Bacteria", "p__Firmicutes", "c__Clostridia", "o__Clostridiales", "f__Lachnospiraceae", "g__unidentified_Lachnospiraceae", "s__Clostridium_sp_ASF356"]}},{"id": "OTU_163", "metadata": {"taxonomy": ["k__Bacteria", "p__Firmicutes", "c__Clostridia", "o__Clostridiales"]}},{"id": "OTU_164", "metadata": {"taxonomy": ["k__Bacteria", "p__Firmicutes", "c__Clostridia", "o__Clostridiales", "f__Lachnospiraceae", "g__Blautia", "s__Blautia_coccoides"]}},{"id": "OTU_165", "metadata": {"taxonomy": ["k__Bacteria", "p__Bacteroidetes", "c__Bacteroidia", "o__Bacteroidales", "f__Bacteroidaceae", "g__Bacteroides", "s__Bacteroides_massiliensis"]}},{"id": "OTU_166", "metadata": {"taxonomy": ["k__Bacteria", "p__Firmicutes", "c__Clostridia", "o__Clostridiales", "f__Lachnospiraceae"]}},{"id": "OTU_167", "metadata": {"taxonomy": ["k__Bacteria", "p__Firmicutes", "c__Clostridia", "o__Clostridiales", "f__Lachnospiraceae"]}},{"id": "OTU_168", "metadata": {"taxonomy": ["k__Bacteria", "p__Firmicutes", "c__Clostridia", "o__Clostridiales", "f__Ruminococcaceae", "g__Ruminiclostridium", "s__"]}},{"id": "OTU_169", "metadata": {"taxonomy": ["k__Bacteria", "p__Firmicutes", "c__Clostridia", "o__Clostridiales", "f__Lachnospiraceae", "g__Lachnoclostridium"]}},{"id": "OTU_170", "metadata": {"taxonomy": ["k__Bacteria", "p__Firmicutes", "c__Clostridia", "o__Clostridiales", "f__Lachnospiraceae"]}},{"id": "OTU_171", "metadata": {"taxonomy": ["k__Bacteria", "p__Firmicutes", "c__Clostridia", "o__Clostridiales", "f__Lachnospiraceae"]}},{"id": "OTU_172", "metadata": {"taxonomy": ["k__Bacteria", "p__Firmicutes", "c__Clostridia", "o__Clostridiales", "f__Lachnospiraceae"]}},{"id": "OTU_173", "metadata": {"taxonomy": ["k__Bacteria", "p__Firmicutes", "c__Bacilli", "o__Lactobacillales", "f__Lactobacillaceae", "g__Lactobacillus"]}},{"id": "OTU_174", "metadata": {"taxonomy": ["k__Bacteria", "p__Tenericutes", "c__Mollicutes", "o__", "f__", "g__", "s__"]}},{"id": "OTU_175", "metadata": {"taxonomy": ["k__Bacteria", "p__Firmicutes", "c__Clostridia", "o__Clostridiales", "f__Lachnospiraceae", "g__Roseburia"]}},{"id": "OTU_176", "metadata": {"taxonomy": ["k__Bacteria", "p__Firmicutes", "c__Clostridia", "o__Clostridiales", "f__unidentified_Clostridiales", "g__unidentified_Clostridiales"]}},{"id": "OTU_177", "metadata": {"taxonomy": ["k__Bacteria", "p__Firmicutes", "c__Clostridia", "o__Clostridiales", "f__unidentified_Clostridiales", "g__Anaerovorax"]}},{"id": "OTU_178", "metadata": {"taxonomy": ["k__Bacteria", "p__Firmicutes", "c__Clostridia", "o__Clostridiales", "f__Lachnospiraceae"]}},{"id": "OTU_179", "metadata": {"taxonomy": ["k__Bacteria", "p__Firmicutes", "c__Clostridia", "o__Clostridiales", "f__Ruminococcaceae"]}},{"id": "OTU_180", "metadata": {"taxonomy": ["k__Bacteria", "p__Firmicutes", "c__Clostridia", "o__Clostridiales"]}},{"id": "OTU_181", "metadata": {"taxonomy": ["k__Bacteria", "p__Firmicutes", "c__Erysipelotrichia", "o__Erysipelotrichales", "f__Erysipelotrichaceae"]}},{"id": "OTU_182", "metadata": {"taxonomy": ["k__Bacteria", "p__Firmicutes", "c__Clostridia", "o__Clostridiales", "f__Ruminococcaceae"]}},{"id": "OTU_183", "metadata": {"taxonomy": ["k__Bacteria", "p__Firmicutes", "c__Clostridia", "o__Clostridiales", "f__Ruminococcaceae", "g__Oscillibacter"]}},{"id": "OTU_184", "metadata": {"taxonomy": ["k__Bacteria", "p__Firmicutes", "c__Clostridia", "o__Clostridiales", "f__Lachnospiraceae"]}},{"id": "OTU_185", "metadata": {"taxonomy": ["k__Bacteria", "p__Firmicutes", "c__Clostridia", "o__Clostridiales", "f__Ruminococcaceae"]}},{"id": "OTU_186", "metadata": {"taxonomy": ["k__Bacteria", "p__Firmicutes", "c__Clostridia", "o__Clostridiales", "f__Lachnospiraceae"]}},{"id": "OTU_187", "metadata": {"taxonomy": ["k__Bacteria", "p__Firmicutes", "c__Clostridia", "o__Clostridiales", "f__Ruminococcaceae"]}},{"id": "OTU_188", "metadata": {"taxonomy": ["k__Bacteria", "p__Bacteroidetes", "c__Bacteroidia", "o__Bacteroidales", "f__Bacteroidaceae", "g__Bacteroides", "s__Bacteroides_coprocola"]}},{"id": "OTU_189", "metadata": {"taxonomy": ["k__Bacteria", "p__Firmicutes", "c__Clostridia", "o__Clostridiales", "f__Ruminococcaceae", "g__Anaerotruncus", "s__"]}},{"id": "OTU_190", "metadata": {"taxonomy": ["k__Bacteria", "p__Actinobacteria", "c__unidentified_Actinobacteria", "o__Bifidobacteriales", "f__Bifidobacteriaceae", "g__Bifidobacterium"]}},{"id": "OTU_191", "metadata": {"taxonomy": ["k__Bacteria", "p__Bacteroidetes", "c__Bacteroidia", "o__Bacteroidales", "f__Rikenellaceae", "g__Alistipes"]}},{"id": "OTU_192", "metadata": {"taxonomy": ["k__Bacteria", "p__Firmicutes", "c__Clostridia", "o__Clostridiales", "f__Lachnospiraceae"]}},{"id": "OTU_193", "metadata": {"taxonomy": ["k__Bacteria", "p__Firmicutes", "c__Clostridia", "o__Clostridiales", "f__Lachnospiraceae"]}},{"id": "OTU_194", "metadata": {"taxonomy": ["k__Bacteria", "p__Firmicutes", "c__Clostridia", "o__Clostridiales", "f__Lachnospiraceae", "g__Blautia", "s__Lachnospiraceae_bacterium_609"]}},{"id": "OTU_195", "metadata": {"taxonomy": ["k__Bacteria", "p__Firmicutes", "c__Clostridia", "o__Clostridiales", "f__Ruminococcaceae"]}},{"id": "OTU_196", "metadata": {"taxonomy": ["k__Bacteria", "p__Firmicutes", "c__Clostridia", "o__Clostridiales", "f__Lachnospiraceae"]}},{"id": "OTU_197", "metadata": {"taxonomy": ["k__Bacteria", "p__Firmicutes", "c__Clostridia", "o__Clostridiales", "f__Lachnospiraceae"]}},{"id": "OTU_198", "metadata": {"taxonomy": ["k__Bacteria", "p__Firmicutes", "c__Clostridia", "o__Clostridiales", "f__unidentified_Clostridiales"]}},{"id": "OTU_199", "metadata": {"taxonomy": ["k__Bacteria", "p__Firmicutes", "c__Clostridia", "o__Clostridiales", "f__Ruminococcaceae", "g__Subdoligranulum", "s__"]}},{"id": "OTU_200", "metadata": {"taxonomy": ["k__Bacteria", "p__Firmicutes"]}},{"id": "OTU_201", "metadata": {"taxonomy": ["k__Bacteria", "p__Firmicutes", "c__Clostridia", "o__Clostridiales", "f__Lachnospiraceae"]}},{"id": "OTU_202", "metadata": {"taxonomy": ["k__Bacteria", "p__Firmicutes"]}},{"id": "OTU_203", "metadata": {"taxonomy": ["k__Bacteria", "p__Firmicutes", "c__Clostridia", "o__Clostridiales", "f__Ruminococcaceae"]}},{"id": "OTU_204", "metadata": {"taxonomy": ["k__Bacteria", "p__Bacteroidetes", "c__Bacteroidia", "o__Bacteroidales", "f__Bacteroidaceae", "g__Bacteroides", "s__Bacteroides_plebeius"]}},{"id": "OTU_205", "metadata": {"taxonomy": ["k__Bacteria", "p__Firmicutes", "c__Clostridia", "o__Clostridiales"]}},{"id": "OTU_206", "metadata": {"taxonomy": ["k__Bacteria", "p__Firmicutes", "c__Clostridia", "o__Clostridiales"]}},{"id": "OTU_207", "metadata": {"taxonomy": ["k__Bacteria", "p__Tenericutes", "c__Mollicutes", "o__", "f__", "g__", "s__"]}},{"id": "OTU_208", "metadata": {"taxonomy": ["k__Bacteria", "p__Firmicutes", "c__Clostridia", "o__Clostridiales"]}},{"id": "OTU_209", "metadata": {"taxonomy": ["k__Bacteria", "p__Firmicutes", "c__Clostridia", "o__Clostridiales", "f__Ruminococcaceae"]}},{"id": "OTU_210", "metadata": {"taxonomy": ["k__Bacteria", "p__Firmicutes", "c__Clostridia", "o__Clostridiales", "f__Lachnospiraceae"]}},{"id": "OTU_211", "metadata": {"taxonomy": ["k__Bacteria", "p__Firmicutes", "c__Clostridia", "o__Clostridiales", "f__Lachnospiraceae"]}},{"id": "OTU_212", "metadata": {"taxonomy": ["k__Bacteria", "p__Firmicutes", "c__Clostridia", "o__Clostridiales", "f__Lachnospiraceae"]}},{"id": "OTU_213", "metadata": {"taxonomy": ["k__Bacteria", "p__Firmicutes", "c__Clostridia", "o__Clostridiales", "f__Peptococcaceae", "g__Peptococcus", "s__"]}},{"id": "OTU_214", "metadata": {"taxonomy": ["k__Bacteria", "p__Firmicutes", "c__Clostridia", "o__Clostridiales", "f__Ruminococcaceae"]}},{"id": "OTU_215", "metadata": {"taxonomy": ["k__Bacteria", "p__Firmicutes", "c__Clostridia", "o__Clostridiales", "f__Lachnospiraceae"]}},{"id": "OTU_216", "metadata": {"taxonomy": ["k__Bacteria", "p__Firmicutes", "c__Clostridia", "o__Clostridiales", "f__Lachnospiraceae"]}},{"id": "OTU_217", "metadata": {"taxonomy": ["k__Bacteria", "p__Firmicutes", "c__Clostridia", "o__Clostridiales", "f__Ruminococcaceae"]}},{"id": "OTU_218", "metadata": {"taxonomy": ["k__Bacteria", "p__Firmicutes", "c__Clostridia", "o__Clostridiales", "f__Ruminococcaceae", "g__Oscillibacter", "s__"]}},{"id": "OTU_219", "metadata": {"taxonomy": ["k__Bacteria", "p__Firmicutes", "c__Clostridia", "o__Clostridiales", "f__unidentified_Clostridiales", "g__unidentified_Clostridiales"]}},{"id": "OTU_220", "metadata": {"taxonomy": ["k__Bacteria", "p__Proteobacteria", "c__Gammaproteobacteria", "o__unidentified_Gammaproteobacteria", "f__Burkholderiaceae", "g__Parasutterella", "s__"]}},{"id": "OTU_221", "metadata": {"taxonomy": ["k__Bacteria", "p__Firmicutes", "c__Clostridia", "o__Clostridiales", "f__Lachnospiraceae", "g__", "s__"]}},{"id": "OTU_222", "metadata": {"taxonomy": ["k__Bacteria", "p__Firmicutes", "c__Clostridia", "o__Clostridiales", "f__Lachnospiraceae", "g__Lachnoclostridium", "s__"]}},{"id": "OTU_223", "metadata": {"taxonomy": ["k__Bacteria", "p__unidentified_Bacteria", "c__unidentified_Bacteria", "o__Campylobacterales", "f__unidentified_Campylobacterales", "g__Sulfurospirillum", "s__Sulfurospirillum_cavolei"]}},{"id": "OTU_224", "metadata": {"taxonomy": ["k__Bacteria", "p__Firmicutes", "c__Clostridia", "o__Clostridiales", "f__Lachnospiraceae"]}},{"id": "OTU_225", "metadata": {"taxonomy": ["k__Bacteria", "p__Firmicutes", "c__Clostridia", "o__Clostridiales", "f__Lachnospiraceae"]}},{"id": "OTU_226", "metadata": {"taxonomy": ["k__Bacteria", "p__Firmicutes", "c__Clostridia", "o__Clostridiales", "f__Ruminococcaceae"]}},{"id": "OTU_227", "metadata": {"taxonomy": ["k__Bacteria", "p__Firmicutes", "c__Clostridia", "o__Clostridiales", "f__Ruminococcaceae"]}},{"id": "OTU_228", "metadata": {"taxonomy": ["k__Bacteria", "p__Firmicutes", "c__Clostridia", "o__Clostridiales", "f__Lachnospiraceae", "g__Fusicatenibacter", "s__"]}},{"id": "OTU_229", "metadata": {"taxonomy": ["k__Bacteria", "p__Firmicutes", "c__Clostridia", "o__Clostridiales", "f__Ruminococcaceae"]}},{"id": "OTU_230", "metadata": {"taxonomy": ["k__Bacteria", "p__Actinobacteria", "c__unidentified_Actinobacteria", "o__Corynebacteriales", "f__Nocardiaceae", "g__Rhodococcus", "s__Rhodococcus_erythropolis"]}},{"id": "OTU_231", "metadata": {"taxonomy": ["k__Bacteria", "p__Firmicutes", "c__Clostridia", "o__Clostridiales", "f__Lachnospiraceae", "g__Roseburia", "s__"]}},{"id": "OTU_232", "metadata": {"taxonomy": ["k__Bacteria", "p__Firmicutes", "c__Clostridia", "o__Clostridiales", "f__Lachnospiraceae"]}},{"id": "OTU_233", "metadata": {"taxonomy": ["k__Bacteria", "p__Firmicutes", "c__Clostridia", "o__Clostridiales", "f__unidentified_Clostridiales", "g__unidentified_Clostridiales"]}},{"id": "OTU_234", "metadata": {"taxonomy": ["k__Bacteria", "p__Firmicutes", "c__Erysipelotrichia", "o__Erysipelotrichales", "f__Erysipelotrichaceae"]}},{"id": "OTU_235", "metadata": {"taxonomy": ["k__Bacteria", "p__Firmicutes", "c__Negativicutes", "o__Selenomonadales", "f__Veillonellaceae", "g__Dialister"]}},{"id": "OTU_236", "metadata": {"taxonomy": ["k__Bacteria", "p__Proteobacteria", "c__Gammaproteobacteria", "o__unidentified_Gammaproteobacteria", "f__Burkholderiaceae", "g__Sutterella", "s__"]}},{"id": "OTU_237", "metadata": {"taxonomy": ["k__Bacteria", "p__Firmicutes", "c__Clostridia", "o__Clostridiales"]}},{"id": "OTU_238", "metadata": {"taxonomy": ["k__Bacteria", "p__Firmicutes", "c__Clostridia", "o__Clostridiales", "f__Lachnospiraceae"]}},{"id": "OTU_239", "metadata": {"taxonomy": ["k__Bacteria", "p__Firmicutes", "c__Clostridia", "o__Clostridiales", "f__Ruminococcaceae"]}},{"id": "OTU_240", "metadata": {"taxonomy": ["k__Bacteria", "p__Firmicutes", "c__Clostridia", "o__Clostridiales", "f__Lachnospiraceae"]}},{"id": "OTU_241", "metadata": {"taxonomy": ["k__Bacteria", "p__Firmicutes", "c__Clostridia", "o__Clostridiales", "f__Ruminococcaceae", "g__unidentified_Ruminococcaceae"]}},{"id": "OTU_242", "metadata": {"taxonomy": ["k__Bacteria", "p__Firmicutes", "c__Clostridia", "o__Clostridiales", "f__Ruminococcaceae"]}},{"id": "OTU_243", "metadata": {"taxonomy": ["k__Bacteria", "p__Oxyphotobacteria", "c__unidentified_Oxyphotobacteria", "o__unidentified_Oxyphotobacteria", "f__unidentified_Oxyphotobacteria", "g__unidentified_Oxyphotobacteria"]}},{"id": "OTU_244", "metadata": {"taxonomy": ["k__Bacteria", "p__Bacteroidetes", "c__Bacteroidia", "o__Bacteroidales", "f__Muribaculaceae", "g__", "s__"]}},{"id": "OTU_245", "metadata": {"taxonomy": ["k__Bacteria", "p__Firmicutes", "c__Clostridia", "o__Clostridiales", "f__Lachnospiraceae"]}},{"id": "OTU_246", "metadata": {"taxonomy": ["k__Bacteria", "p__Firmicutes", "c__Clostridia", "o__Clostridiales", "f__Lachnospiraceae"]}},{"id": "OTU_247", "metadata": {"taxonomy": ["k__Bacteria", "p__Firmicutes", "c__Clostridia", "o__Clostridiales", "f__Ruminococcaceae"]}},{"id": "OTU_248", "metadata": {"taxonomy": ["k__Bacteria", "p__Proteobacteria", "c__Gammaproteobacteria", "o__unidentified_Gammaproteobacteria", "f__Burkholderiaceae", "g__Diaphorobacter", "s__"]}},{"id": "OTU_249", "metadata": {"taxonomy": ["k__Bacteria", "p__Firmicutes", "c__Clostridia", "o__Clostridiales", "f__Lachnospiraceae", "g__unidentified_Lachnospiraceae"]}},{"id": "OTU_250", "metadata": {"taxonomy": ["k__Bacteria", "p__Firmicutes", "c__Clostridia", "o__Clostridiales", "f__Lachnospiraceae"]}},{"id": "OTU_251", "metadata": {"taxonomy": ["k__Bacteria", "p__Firmicutes", "c__Clostridia", "o__Clostridiales", "f__Lachnospiraceae", "g__unidentified_Lachnospiraceae"]}},{"id": "OTU_252", "metadata": {"taxonomy": ["k__Bacteria", "p__Firmicutes", "c__Clostridia", "o__Clostridiales", "f__Ruminococcaceae"]}},{"id": "OTU_253", "metadata": {"taxonomy": ["k__Bacteria"]}},{"id": "OTU_254", "metadata": {"taxonomy": ["k__Bacteria", "p__Bacteroidetes", "c__Bacteroidia", "o__Bacteroidales", "f__Prevotellaceae", "g__Alloprevotella"]}},{"id": "OTU_255", "metadata": {"taxonomy": ["k__Bacteria"]}},{"id": "OTU_256", "metadata": {"taxonomy": ["k__Bacteria", "p__Firmicutes", "c__Clostridia", "o__Clostridiales", "f__Ruminococcaceae", "g__unidentified_Ruminococcaceae", "s__Ruminococcus_bromii"]}},{"id": "OTU_257", "metadata": {"taxonomy": ["k__Bacteria", "p__Firmicutes", "c__Clostridia", "o__Clostridiales", "f__Lachnospiraceae", "g__Marvinbryantia", "s__"]}},{"id": "OTU_258", "metadata": {"taxonomy": ["k__Bacteria", "p__Firmicutes", "c__Clostridia", "o__Clostridiales", "f__Ruminococcaceae", "g__Ruminiclostridium", "s__"]}},{"id": "OTU_259", "metadata": {"taxonomy": ["k__Bacteria", "p__Firmicutes", "c__Clostridia", "o__Clostridiales"]}},{"id": "OTU_260", "metadata": {"taxonomy": ["k__Bacteria", "p__Firmicutes", "c__Clostridia", "o__Clostridiales", "f__unidentified_Clostridiales", "g__unidentified_Clostridiales", "s__Clostridiales_bacterium_canine_oral_taxon_260"]}},{"id": "OTU_261", "metadata": {"taxonomy": ["k__Bacteria", "p__Firmicutes", "c__Clostridia", "o__Clostridiales"]}},{"id": "OTU_262", "metadata": {"taxonomy": ["k__Bacteria", "p__Firmicutes", "c__Clostridia", "o__Clostridiales", "f__Lachnospiraceae", "g__unidentified_Lachnospiraceae", "s__[Ruminococcus]_gnavus"]}},{"id": "OTU_263", "metadata": {"taxonomy": ["k__Bacteria", "p__Firmicutes", "c__Clostridia", "o__Clostridiales", "f__Lachnospiraceae", "g__Roseburia", "s__"]}},{"id": "OTU_264", "metadata": {"taxonomy": ["k__Bacteria", "p__Firmicutes", "c__Clostridia", "o__Clostridiales", "f__Ruminococcaceae"]}},{"id": "OTU_265", "metadata": {"taxonomy": ["k__Bacteria", "p__Firmicutes", "c__Erysipelotrichia", "o__Erysipelotrichales", "f__Erysipelotrichaceae"]}},{"id": "OTU_266", "metadata": {"taxonomy": ["k__Bacteria", "p__Firmicutes", "c__Clostridia", "o__Clostridiales", "f__Ruminococcaceae"]}},{"id": "OTU_267", "metadata": {"taxonomy": ["k__Bacteria", "p__Bacteroidetes", "c__Bacteroidia", "o__Bacteroidales", "f__Prevotellaceae", "g__Prevotella", "s__Prevotella_intermedia"]}},{"id": "OTU_268", "metadata": {"taxonomy": ["k__Bacteria", "p__Proteobacteria", "c__Gammaproteobacteria", "o__Pseudomonadales", "f__Moraxellaceae", "g__Acinetobacter"]}},{"id": "OTU_269", "metadata": {"taxonomy": ["k__Bacteria", "p__Bacteroidetes", "c__Bacteroidia", "o__Bacteroidales", "f__Porphyromonadaceae", "g__Porphyromonas"]}},{"id": "OTU_270", "metadata": {"taxonomy": ["k__Bacteria", "p__Firmicutes", "c__Clostridia", "o__Clostridiales", "f__Ruminococcaceae", "g__Anaerotruncus"]}},{"id": "OTU_271", "metadata": {"taxonomy": ["k__Bacteria", "p__Firmicutes", "c__Clostridia", "o__Clostridiales", "f__Lachnospiraceae", "g__Roseburia", "s__Roseburia_inulinivorans"]}},{"id": "OTU_272", "metadata": {"taxonomy": ["k__Bacteria", "p__Proteobacteria", "c__Gammaproteobacteria", "o__Pseudomonadales", "f__Moraxellaceae", "g__Acinetobacter"]}},{"id": "OTU_273", "metadata": {"taxonomy": ["k__Bacteria", "p__Fusobacteria", "c__Fusobacteriia", "o__Fusobacteriales", "f__Fusobacteriaceae", "g__Fusobacterium", "s__Fusobacterium_mortiferum"]}},{"id": "OTU_274", "metadata": {"taxonomy": ["k__Bacteria", "p__Proteobacteria", "c__Gammaproteobacteria", "o__Pseudomonadales", "f__Pseudomonadaceae", "g__Pseudomonas", "s__Pseudomonas_aeruginosa"]}},{"id": "OTU_275", "metadata": {"taxonomy": ["k__Bacteria", "p__Firmicutes", "c__Clostridia", "o__Clostridiales", "f__Lachnospiraceae"]}},{"id": "OTU_276", "metadata": {"taxonomy": ["k__Bacteria", "p__Firmicutes", "c__Clostridia", "o__Clostridiales", "f__Ruminococcaceae"]}},{"id": "OTU_277", "metadata": {"taxonomy": ["k__Bacteria", "p__Firmicutes", "c__Clostridia", "o__Clostridiales", "f__Lachnospiraceae"]}},{"id": "OTU_278", "metadata": {"taxonomy": ["k__Bacteria", "p__Firmicutes", "c__Clostridia", "o__Clostridiales", "f__Lachnospiraceae", "g__Roseburia", "s__"]}},{"id": "OTU_279", "metadata": {"taxonomy": ["k__Bacteria", "p__Firmicutes", "c__Clostridia", "o__Clostridiales", "f__Lachnospiraceae"]}},{"id": "OTU_280", "metadata": {"taxonomy": ["k__Bacteria", "p__Firmicutes", "c__Clostridia", "o__Clostridiales", "f__Ruminococcaceae", "g__Flavonifractor", "s__"]}},{"id": "OTU_281", "metadata": {"taxonomy": ["k__Bacteria", "p__Firmicutes", "c__Clostridia", "o__Clostridiales"]}},{"id": "OTU_282", "metadata": {"taxonomy": ["k__Bacteria", "p__Firmicutes", "c__Clostridia", "o__Clostridiales", "f__Lachnospiraceae"]}},{"id": "OTU_283", "metadata": {"taxonomy": ["k__Bacteria", "p__Firmicutes", "c__Clostridia", "o__Clostridiales", "f__Lachnospiraceae"]}},{"id": "OTU_284", "metadata": {"taxonomy": ["k__Bacteria", "p__Firmicutes", "c__Clostridia", "o__Clostridiales", "f__unidentified_Clostridiales", "g__Anaerovorax", "s__"]}},{"id": "OTU_285", "metadata": {"taxonomy": ["k__Bacteria", "p__Bacteroidetes", "c__Bacteroidia", "o__Bacteroidales", "f__Bacteroidaceae", "g__Bacteroides"]}},{"id": "OTU_286", "metadata": {"taxonomy": ["k__Bacteria", "p__Firmicutes", "c__Clostridia", "o__Clostridiales", "f__Lachnospiraceae"]}},{"id": "OTU_287", "metadata": {"taxonomy": ["k__Bacteria", "p__Bacteroidetes", "c__Bacteroidia", "o__Bacteroidales", "f__Marinifilaceae", "g__Odoribacter"]}},{"id": "OTU_288", "metadata": {"taxonomy": ["k__Bacteria", "p__Bacteroidetes", "c__Bacteroidia", "o__Bacteroidales", "f__Bacteroidaceae", "g__Bacteroides", "s__Bacteroides_thetaiotaomicron"]}},{"id": "OTU_289", "metadata": {"taxonomy": ["k__Bacteria", "p__Firmicutes", "c__Clostridia", "o__Clostridiales", "f__Lachnospiraceae"]}},{"id": "OTU_290", "metadata": {"taxonomy": ["k__Bacteria", "p__Firmicutes", "c__Clostridia", "o__Clostridiales", "f__Ruminococcaceae", "g__unidentified_Ruminococcaceae"]}},{"id": "OTU_291", "metadata": {"taxonomy": ["k__Bacteria"]}},{"id": "OTU_292", "metadata": {"taxonomy": ["k__Bacteria", "p__Firmicutes", "c__Clostridia", "o__Clostridiales", "f__Ruminococcaceae", "g__unidentified_Ruminococcaceae"]}},{"id": "OTU_293", "metadata": {"taxonomy": ["k__Bacteria", "p__Bacteroidetes", "c__Bacteroidia", "o__Bacteroidales", "f__Rikenellaceae", "g__Alistipes", "s__Alistipes_sp_N15MGS-157"]}},{"id": "OTU_294", "metadata": {"taxonomy": ["k__Bacteria", "p__Firmicutes", "c__Clostridia", "o__Clostridiales", "f__Lachnospiraceae"]}},{"id": "OTU_295", "metadata": {"taxonomy": ["k__Bacteria", "p__Firmicutes", "c__Clostridia", "o__Clostridiales", "f__Lachnospiraceae"]}},{"id": "OTU_296", "metadata": {"taxonomy": ["k__Bacteria", "p__Firmicutes", "c__Clostridia", "o__Clostridiales", "f__Lachnospiraceae"]}},{"id": "OTU_297", "metadata": {"taxonomy": ["k__Bacteria", "p__Firmicutes", "c__Clostridia", "o__Clostridiales", "f__Ruminococcaceae", "g__Harryflintia", "s__"]}},{"id": "OTU_298", "metadata": {"taxonomy": ["k__Bacteria", "p__Firmicutes", "c__Clostridia", "o__Clostridiales", "f__Lachnospiraceae"]}},{"id": "OTU_299", "metadata": {"taxonomy": ["k__Bacteria", "p__Firmicutes", "c__Clostridia", "o__Clostridiales", "f__Lachnospiraceae"]}},{"id": "OTU_300", "metadata": {"taxonomy": ["k__Bacteria", "p__Proteobacteria", "c__Gammaproteobacteria", "o__Enterobacteriales", "f__Enterobacteriaceae"]}},{"id": "OTU_301", "metadata": {"taxonomy": ["k__Bacteria", "p__Firmicutes", "c__Clostridia", "o__Clostridiales", "f__Lachnospiraceae", "g__Marvinbryantia"]}},{"id": "OTU_302", "metadata": {"taxonomy": ["k__Bacteria", "p__Firmicutes", "c__Clostridia", "o__Clostridiales", "f__Ruminococcaceae", "g__unidentified_Ruminococcaceae"]}},{"id": "OTU_303", "metadata": {"taxonomy": ["k__Bacteria", "p__Firmicutes", "c__Negativicutes", "o__Selenomonadales", "f__Veillonellaceae", "g__Megamonas", "s__"]}},{"id": "OTU_304", "metadata": {"taxonomy": ["k__Bacteria", "p__Firmicutes", "c__Clostridia", "o__Clostridiales", "f__Lachnospiraceae", "g__Lachnoclostridium", "s__"]}},{"id": "OTU_305", "metadata": {"taxonomy": ["k__Bacteria", "p__Firmicutes", "c__Bacilli", "o__Lactobacillales", "f__Lactobacillaceae", "g__Lactobacillus", "s__Lactobacillus_gasseri"]}},{"id": "OTU_306", "metadata": {"taxonomy": ["k__Bacteria", "p__Firmicutes", "c__Clostridia", "o__Clostridiales", "f__Ruminococcaceae"]}},{"id": "OTU_307", "metadata": {"taxonomy": ["k__Bacteria", "p__Firmicutes", "c__Clostridia", "o__Clostridiales", "f__Lachnospiraceae"]}},{"id": "OTU_308", "metadata": {"taxonomy": ["k__Bacteria", "p__Firmicutes", "c__Clostridia", "o__Clostridiales", "f__Ruminococcaceae"]}},{"id": "OTU_309", "metadata": {"taxonomy": ["k__Bacteria", "p__Firmicutes", "c__Clostridia", "o__Clostridiales", "f__Lachnospiraceae", "g__Anaerostipes", "s__Anaerostipes_caccae"]}},{"id": "OTU_310", "metadata": {"taxonomy": ["k__Bacteria", "p__Firmicutes", "c__Clostridia", "o__Clostridiales", "f__Ruminococcaceae"]}},{"id": "OTU_311", "metadata": {"taxonomy": ["k__Bacteria", "p__Proteobacteria", "c__Alphaproteobacteria", "o__Rhodospirillales", "f__unidentified_Rhodospirillales", "g__Telmatospirillum", "s__"]}},{"id": "OTU_312", "metadata": {"taxonomy": ["k__Bacteria", "p__Tenericutes", "c__Mollicutes", "o__", "f__", "g__", "s__"]}},{"id": "OTU_313", "metadata": {"taxonomy": ["k__Bacteria", "p__Firmicutes", "c__Clostridia", "o__Clostridiales", "f__Ruminococcaceae", "g__Harryflintia", "s__"]}},{"id": "OTU_314", "metadata": {"taxonomy": ["k__Bacteria", "p__Firmicutes", "c__Clostridia", "o__Clostridiales", "f__Ruminococcaceae", "g__Subdoligranulum", "s__"]}},{"id": "OTU_315", "metadata": {"taxonomy": ["k__Bacteria", "p__Firmicutes", "c__Clostridia", "o__Clostridiales", "f__Lachnospiraceae"]}},{"id": "OTU_316", "metadata": {"taxonomy": ["k__Bacteria", "p__Proteobacteria", "c__Alphaproteobacteria", "o__Sphingomonadales", "f__Sphingomonadaceae", "g__Sphingomonas"]}},{"id": "OTU_317", "metadata": {"taxonomy": ["k__Bacteria", "p__Firmicutes", "c__Clostridia", "o__Clostridiales", "f__Lachnospiraceae"]}},{"id": "OTU_318", "metadata": {"taxonomy": ["k__Bacteria", "p__Firmicutes", "c__Clostridia", "o__Clostridiales"]}},{"id": "OTU_319", "metadata": {"taxonomy": ["k__Bacteria", "p__Firmicutes", "c__Bacilli", "o__Lactobacillales", "f__Streptococcaceae", "g__Streptococcus", "s__Streptococcus_salivarius_subsp_thermophilus"]}},{"id": "OTU_320", "metadata": {"taxonomy": ["k__Bacteria", "p__Firmicutes"]}},{"id": "OTU_321", "metadata": {"taxonomy": ["k__Bacteria", "p__Firmicutes", "c__Clostridia", "o__Clostridiales", "f__Ruminococcaceae", "g__unidentified_Ruminococcaceae", "s__Ruminococcus_bicirculans"]}},{"id": "OTU_322", "metadata": {"taxonomy": ["k__Bacteria", "p__Firmicutes", "c__Clostridia", "o__Clostridiales"]}},{"id": "OTU_323", "metadata": {"taxonomy": ["k__Bacteria", "p__Firmicutes", "c__Clostridia", "o__Clostridiales", "f__Ruminococcaceae"]}},{"id": "OTU_324", "metadata": {"taxonomy": ["k__Bacteria", "p__Firmicutes", "c__Clostridia", "o__Clostridiales", "f__Peptococcaceae", "g__", "s__"]}},{"id": "OTU_325", "metadata": {"taxonomy": ["k__Bacteria", "p__Fusobacteria", "c__Fusobacteriia", "o__Fusobacteriales", "f__Fusobacteriaceae", "g__Fusobacterium"]}},{"id": "OTU_326", "metadata": {"taxonomy": ["k__Bacteria", "p__Firmicutes", "c__Clostridia", "o__Clostridiales", "f__Lachnospiraceae"]}},{"id": "OTU_327", "metadata": {"taxonomy": ["k__Bacteria", "p__Bacteroidetes", "c__Bacteroidia", "o__Bacteroidales", "f__Prevotellaceae", "g__Alloprevotella", "s__Prevotellamassilia_timonensis"]}},{"id": "OTU_328", "metadata": {"taxonomy": ["k__Bacteria", "p__Firmicutes", "c__Clostridia", "o__Clostridiales", "f__Ruminococcaceae", "g__Intestinimonas"]}},{"id": "OTU_329", "metadata": {"taxonomy": ["k__Bacteria", "p__Firmicutes", "c__Clostridia", "o__Clostridiales", "f__Lachnospiraceae"]}},{"id": "OTU_330", "metadata": {"taxonomy": ["k__Bacteria", "p__Proteobacteria", "c__Gammaproteobacteria", "o__Pasteurellales", "f__Pasteurellaceae"]}},{"id": "OTU_331", "metadata": {"taxonomy": ["k__Bacteria", "p__Firmicutes", "c__Clostridia", "o__Clostridiales"]}},{"id": "OTU_332", "metadata": {"taxonomy": ["k__Bacteria", "p__Firmicutes", "c__Clostridia", "o__Clostridiales", "f__Lachnospiraceae"]}},{"id": "OTU_333", "metadata": {"taxonomy": ["k__Bacteria", "p__Firmicutes", "c__Clostridia", "o__Clostridiales", "f__Lachnospiraceae"]}},{"id": "OTU_334", "metadata": {"taxonomy": ["k__Bacteria", "p__Proteobacteria", "c__Gammaproteobacteria", "o__unidentified_Gammaproteobacteria", "f__Burkholderiaceae", "g__Delftia", "s__Delftia_tsuruhatensis"]}},{"id": "OTU_335", "metadata": {"taxonomy": ["k__Bacteria", "p__Bacteroidetes", "c__Bacteroidia", "o__Bacteroidales", "f__Bacteroidaceae", "g__Bacteroides", "s__Bacteroides_caccae"]}},{"id": "OTU_336", "metadata": {"taxonomy": ["k__Bacteria", "p__Firmicutes", "c__Clostridia", "o__Clostridiales", "f__unidentified_Clostridiales", "g__unidentified_Clostridiales", "s__Clostridium_perfringens"]}},{"id": "OTU_337", "metadata": {"taxonomy": ["k__Bacteria", "p__Firmicutes", "c__Clostridia", "o__Clostridiales", "f__Lachnospiraceae", "g__Roseburia", "s__Lachnospiraceae_bacterium_DW52"]}},{"id": "OTU_338", "metadata": {"taxonomy": ["k__Bacteria", "p__Proteobacteria", "c__Gammaproteobacteria", "o__Enterobacteriales", "f__Enterobacteriaceae"]}},{"id": "OTU_339", "metadata": {"taxonomy": ["k__Bacteria", "p__Bacteroidetes", "c__Bacteroidia", "o__Bacteroidales", "f__Barnesiellaceae", "g__Barnesiella", "s__"]}},{"id": "OTU_340", "metadata": {"taxonomy": ["k__Bacteria", "p__Firmicutes", "c__Bacilli", "o__Lactobacillales", "f__Lactobacillaceae", "g__Lactobacillus", "s__Lactobacillus_fermentum"]}},{"id": "OTU_341", "metadata": {"taxonomy": ["k__Bacteria", "p__Firmicutes", "c__Clostridia", "o__Clostridiales", "f__Peptostreptococcaceae", "g__Clostridioides", "s__Clostridioides_difficile"]}},{"id": "OTU_342", "metadata": {"taxonomy": ["k__Bacteria", "p__Firmicutes", "c__Clostridia", "o__Clostridiales", "f__Lachnospiraceae"]}},{"id": "OTU_343", "metadata": {"taxonomy": ["k__Bacteria", "p__Firmicutes", "c__Clostridia", "o__Clostridiales", "f__Peptostreptococcaceae", "g__Romboutsia", "s__"]}},{"id": "OTU_344", "metadata": {"taxonomy": ["k__Bacteria", "p__Firmicutes", "c__Clostridia", "o__Clostridiales", "f__Lachnospiraceae"]}},{"id": "OTU_345", "metadata": {"taxonomy": ["k__Bacteria", "p__Bacteroidetes", "c__Bacteroidia", "o__Bacteroidales", "f__Rikenellaceae", "g__Alistipes", "s__Alistipes_indistinctus"]}},{"id": "OTU_346", "metadata": {"taxonomy": ["k__Bacteria", "p__Firmicutes", "c__Clostridia", "o__Clostridiales", "f__Ruminococcaceae"]}},{"id": "OTU_347", "metadata": {"taxonomy": ["k__Bacteria", "p__Firmicutes"]}},{"id": "OTU_348", "metadata": {"taxonomy": ["k__Bacteria", "p__Firmicutes", "c__Clostridia", "o__Clostridiales", "f__Lachnospiraceae"]}},{"id": "OTU_349", "metadata": {"taxonomy": ["k__Bacteria", "p__Firmicutes", "c__Clostridia", "o__Clostridiales", "f__Lachnospiraceae"]}},{"id": "OTU_350", "metadata": {"taxonomy": ["k__Bacteria", "p__Firmicutes", "c__Clostridia", "o__Clostridiales", "f__Lachnospiraceae"]}},{"id": "OTU_351", "metadata": {"taxonomy": ["k__Bacteria", "p__Firmicutes", "c__Bacilli", "o__Lactobacillales", "f__Streptococcaceae", "g__Streptococcus"]}},{"id": "OTU_352", "metadata": {"taxonomy": ["k__Bacteria", "p__Firmicutes", "c__Clostridia", "o__Clostridiales", "f__Ruminococcaceae", "g__Butyricicoccus", "s__"]}},{"id": "OTU_353", "metadata": {"taxonomy": ["k__Bacteria", "p__Firmicutes", "c__Erysipelotrichia", "o__Erysipelotrichales", "f__Erysipelotrichaceae", "g__unidentified_Erysipelotrichaceae", "s__bacterium_LF-3"]}},{"id": "OTU_354", "metadata": {"taxonomy": ["k__Bacteria", "p__Oxyphotobacteria", "c__unidentified_Oxyphotobacteria", "o__unidentified_Oxyphotobacteria", "f__unidentified_Oxyphotobacteria", "g__unidentified_Oxyphotobacteria", "s__Lolium_perenne"]}},{"id": "OTU_355", "metadata": {"taxonomy": ["k__Bacteria", "p__Firmicutes", "c__Erysipelotrichia", "o__Erysipelotrichales", "f__Erysipelotrichaceae", "g__unidentified_Erysipelotrichaceae", "s__[Clostridium]_innocuum"]}},{"id": "OTU_356", "metadata": {"taxonomy": ["k__Bacteria"]}},{"id": "OTU_357", "metadata": {"taxonomy": ["k__Bacteria", "p__Firmicutes", "c__Clostridia", "o__Clostridiales", "f__Lachnospiraceae"]}},{"id": "OTU_358", "metadata": {"taxonomy": ["k__Bacteria", "p__Firmicutes", "c__Clostridia", "o__Clostridiales", "f__Ruminococcaceae", "g__Hydrogenoanaerobacterium", "s__"]}},{"id": "OTU_359", "metadata": {"taxonomy": ["k__Bacteria", "p__Proteobacteria", "c__Deltaproteobacteria", "o__Desulfovibrionales", "f__Desulfovibrionaceae", "g__Bilophila"]}},{"id": "OTU_360", "metadata": {"taxonomy": ["k__Bacteria", "p__Firmicutes", "c__Clostridia", "o__Clostridiales", "f__Lachnospiraceae"]}},{"id": "OTU_361", "metadata": {"taxonomy": ["k__Bacteria", "p__Firmicutes", "c__Clostridia", "o__Clostridiales"]}},{"id": "OTU_362", "metadata": {"taxonomy": ["k__Bacteria", "p__Bacteroidetes", "c__Bacteroidia", "o__Bacteroidales", "f__Muribaculaceae", "g__", "s__"]}},{"id": "OTU_363", "metadata": {"taxonomy": ["k__Bacteria", "p__Firmicutes", "c__Clostridia", "o__Clostridiales", "f__Ruminococcaceae"]}},{"id": "OTU_364", "metadata": {"taxonomy": ["k__Bacteria", "p__Firmicutes", "c__Clostridia", "o__Clostridiales", "f__Lachnospiraceae", "g__Lachnospira", "s__"]}},{"id": "OTU_365", "metadata": {"taxonomy": ["k__Bacteria", "p__Firmicutes", "c__Negativicutes", "o__Selenomonadales", "f__Acidaminococcaceae", "g__Phascolarctobacterium"]}},{"id": "OTU_366", "metadata": {"taxonomy": ["k__Bacteria", "p__Bacteroidetes", "c__Bacteroidia", "o__Bacteroidales", "f__Prevotellaceae", "g__unidentified_Prevotellaceae", "s__Prevotella_stercorea"]}},{"id": "OTU_367", "metadata": {"taxonomy": ["k__Bacteria", "p__Firmicutes", "c__Negativicutes", "o__Selenomonadales", "f__Veillonellaceae", "g__Megasphaera", "s__Megasphaera_elsdenii"]}},{"id": "OTU_368", "metadata": {"taxonomy": ["k__Bacteria", "p__Firmicutes", "c__Erysipelotrichia", "o__Erysipelotrichales", "f__Erysipelotrichaceae", "g__Erysipelatoclostridium", "s__Erysipelatoclostridium_ramosum"]}},{"id": "OTU_369", "metadata": {"taxonomy": ["k__Bacteria", "p__Firmicutes", "c__Clostridia", "o__Clostridiales", "f__Lachnospiraceae"]}},{"id": "OTU_370", "metadata": {"taxonomy": ["k__Bacteria", "p__Firmicutes", "c__Clostridia", "o__Clostridiales", "f__Lachnospiraceae", "g__unidentified_Lachnospiraceae", "s__Clostridium_sp_AT4"]}},{"id": "OTU_371", "metadata": {"taxonomy": ["k__Bacteria", "p__Bacteroidetes", "c__Bacteroidia", "o__Bacteroidales", "f__Prevotellaceae", "g__Alloprevotella", "s__"]}},{"id": "OTU_372", "metadata": {"taxonomy": ["k__Bacteria", "p__Firmicutes", "c__Clostridia", "o__Clostridiales", "f__Lachnospiraceae"]}},{"id": "OTU_373", "metadata": {"taxonomy": ["k__Bacteria", "p__Firmicutes", "c__Clostridia", "o__Clostridiales", "f__Ruminococcaceae", "g__unidentified_Ruminococcaceae"]}},{"id": "OTU_374", "metadata": {"taxonomy": ["k__Bacteria", "p__Bacteroidetes", "c__Bacteroidia", "o__Bacteroidales", "f__Rikenellaceae", "g__Alistipes", "s__"]}},{"id": "OTU_375", "metadata": {"taxonomy": ["k__Bacteria", "p__Firmicutes", "c__Clostridia", "o__Clostridiales", "f__Peptostreptococcaceae", "g__Peptostreptococcus", "s__"]}},{"id": "OTU_376", "metadata": {"taxonomy": ["k__Bacteria", "p__Bacteroidetes", "c__Bacteroidia", "o__Bacteroidales", "f__Tannerellaceae", "g__Parabacteroides", "s__Parabacteroides_merdae"]}},{"id": "OTU_377", "metadata": {"taxonomy": ["k__Bacteria", "p__Proteobacteria", "c__Gammaproteobacteria", "o__unidentified_Gammaproteobacteria", "f__Burkholderiaceae", "g__Achromobacter"]}},{"id": "OTU_378", "metadata": {"taxonomy": ["k__Bacteria", "p__Bacteroidetes", "c__Bacteroidia", "o__Bacteroidales", "f__Bacteroidaceae", "g__Bacteroides", "s__Prevotella_heparinolytica"]}},{"id": "OTU_379", "metadata": {"taxonomy": ["k__Bacteria", "p__Firmicutes", "c__Clostridia", "o__Clostridiales", "f__Lachnospiraceae"]}},{"id": "OTU_380", "metadata": {"taxonomy": ["k__Bacteria", "p__Firmicutes", "c__Clostridia", "o__Clostridiales", "f__Lachnospiraceae"]}},{"id": "OTU_381", "metadata": {"taxonomy": ["k__Bacteria", "p__Firmicutes", "c__Clostridia", "o__Clostridiales", "f__Lachnospiraceae"]}},{"id": "OTU_382", "metadata": {"taxonomy": ["k__Bacteria", "p__Firmicutes", "c__Clostridia", "o__Clostridiales", "f__Lachnospiraceae", "g__Tyzzerella"]}},{"id": "OTU_383", "metadata": {"taxonomy": ["k__Bacteria", "p__Firmicutes", "c__Clostridia", "o__Clostridiales", "f__Lachnospiraceae", "g__unidentified_Lachnospiraceae", "s__[Clostridium]_colinum"]}},{"id": "OTU_384", "metadata": {"taxonomy": ["k__Bacteria", "p__Firmicutes", "c__Clostridia", "o__Clostridiales"]}},{"id": "OTU_385", "metadata": {"taxonomy": ["k__Bacteria", "p__Bacteroidetes", "c__Bacteroidia", "o__Bacteroidales", "f__Muribaculaceae", "g__Muribaculum", "s__"]}},{"id": "OTU_386", "metadata": {"taxonomy": ["k__Bacteria", "p__Firmicutes", "c__Clostridia", "o__Clostridiales", "f__Lachnospiraceae"]}},{"id": "OTU_387", "metadata": {"taxonomy": ["k__Bacteria", "p__Firmicutes", "c__Clostridia", "o__Clostridiales", "f__Ruminococcaceae"]}},{"id": "OTU_388", "metadata": {"taxonomy": ["k__Bacteria", "p__Firmicutes", "c__Clostridia", "o__Clostridiales", "f__Ruminococcaceae"]}},{"id": "OTU_389", "metadata": {"taxonomy": ["k__Bacteria", "p__Firmicutes", "c__Clostridia", "o__Clostridiales", "f__Lachnospiraceae"]}},{"id": "OTU_390", "metadata": {"taxonomy": ["k__Bacteria", "p__Firmicutes", "c__Clostridia", "o__Clostridiales", "f__Lachnospiraceae"]}},{"id": "OTU_391", "metadata": {"taxonomy": ["k__Bacteria", "p__Firmicutes", "c__Erysipelotrichia", "o__Erysipelotrichales", "f__Erysipelotrichaceae"]}},{"id": "OTU_392", "metadata": {"taxonomy": ["k__Bacteria", "p__Firmicutes", "c__Negativicutes", "o__Selenomonadales", "f__Veillonellaceae", "g__Veillonella", "s__"]}},{"id": "OTU_393", "metadata": {"taxonomy": ["k__Bacteria", "p__Bacteroidetes", "c__Bacteroidia", "o__Bacteroidales", "f__Bacteroidaceae", "g__Bacteroides", "s__Bacteroides_eggerthii"]}},{"id": "OTU_394", "metadata": {"taxonomy": ["k__Bacteria", "p__Proteobacteria", "c__Gammaproteobacteria", "o__Pseudomonadales", "f__Pseudomonadaceae", "g__Pseudomonas"]}},{"id": "OTU_395", "metadata": {"taxonomy": ["k__Bacteria", "p__Firmicutes", "c__Erysipelotrichia", "o__Erysipelotrichales", "f__Erysipelotrichaceae", "g__Holdemania", "s__"]}},{"id": "OTU_396", "metadata": {"taxonomy": ["k__Bacteria", "p__Firmicutes", "c__Clostridia", "o__Clostridiales", "f__Peptococcaceae"]}},{"id": "OTU_397", "metadata": {"taxonomy": ["k__Bacteria", "p__Firmicutes", "c__Bacilli", "o__Bacillales", "f__Staphylococcaceae", "g__Staphylococcus"]}},{"id": "OTU_398", "metadata": {"taxonomy": ["k__Bacteria", "p__Proteobacteria", "c__Alphaproteobacteria", "o__Rhizobiales", "f__Rhizobiaceae", "g__Phyllobacterium"]}},{"id": "OTU_399", "metadata": {"taxonomy": ["k__Bacteria", "p__Firmicutes", "c__Clostridia", "o__Clostridiales", "f__Lachnospiraceae"]}},{"id": "OTU_400", "metadata": {"taxonomy": ["k__Bacteria", "p__Firmicutes", "c__Clostridia", "o__Clostridiales", "f__Lachnospiraceae", "g__Anaerostipes", "s__Anaerostipes_hadrus"]}},{"id": "OTU_401", "metadata": {"taxonomy": ["k__Bacteria", "p__Proteobacteria", "c__Gammaproteobacteria", "o__unidentified_Gammaproteobacteria", "f__Neisseriaceae", "g__Neisseria", "s__Neisseria_subflava"]}},{"id": "OTU_402", "metadata": {"taxonomy": ["k__Bacteria", "p__Firmicutes", "c__Clostridia", "o__Clostridiales", "f__unidentified_Clostridiales", "g__unidentified_Clostridiales", "s__bacterium_LD2013"]}},{"id": "OTU_403", "metadata": {"taxonomy": ["k__Bacteria", "p__Firmicutes", "c__Clostridia", "o__Clostridiales", "f__Ruminococcaceae"]}},{"id": "OTU_404", "metadata": {"taxonomy": ["k__Bacteria", "p__Firmicutes", "c__Clostridia", "o__Clostridiales", "f__Lachnospiraceae", "g__Lachnoclostridium"]}},{"id": "OTU_405", "metadata": {"taxonomy": ["k__Bacteria", "p__Bacteroidetes", "c__Bacteroidia", "o__Bacteroidales", "f__Muribaculaceae", "g__", "s__"]}},{"id": "OTU_406", "metadata": {"taxonomy": ["k__Bacteria", "p__Firmicutes", "c__Bacilli", "o__Bacillales", "f__unidentified_Bacillales", "g__Exiguobacterium", "s__Exiguobacterium_acetylicum"]}},{"id": "OTU_407", "metadata": {"taxonomy": ["k__Bacteria", "p__Firmicutes", "c__Clostridia", "o__Clostridiales", "f__Ruminococcaceae"]}},{"id": "OTU_408", "metadata": {"taxonomy": ["k__Bacteria", "p__Bacteroidetes", "c__Bacteroidia", "o__Bacteroidales", "f__Rikenellaceae", "g__Alistipes", "s__Alistipes_obesi"]}},{"id": "OTU_409", "metadata": {"taxonomy": ["k__Bacteria", "p__Bacteroidetes", "c__Bacteroidia", "o__Bacteroidales", "f__Bacteroidaceae", "g__Bacteroides"]}},{"id": "OTU_410", "metadata": {"taxonomy": ["k__Bacteria", "p__Firmicutes", "c__Erysipelotrichia", "o__Erysipelotrichales", "f__Erysipelotrichaceae", "g__Turicibacter", "s__"]}},{"id": "OTU_411", "metadata": {"taxonomy": ["k__Bacteria", "p__Bacteroidetes", "c__Bacteroidia", "o__Flavobacteriales", "f__Flavobacteriaceae", "g__Tenacibaculum", "s__Tenacibaculum_mesophilum"]}},{"id": "OTU_412", "metadata": {"taxonomy": ["k__Bacteria", "p__Firmicutes", "c__Clostridia", "o__Clostridiales", "f__Lachnospiraceae", "g__Lachnoclostridium"]}},{"id": "OTU_413", "metadata": {"taxonomy": ["k__Bacteria", "p__Firmicutes", "c__Clostridia", "o__Clostridiales", "f__Ruminococcaceae", "g__Ruminiclostridium"]}},{"id": "OTU_414", "metadata": {"taxonomy": ["k__Bacteria", "p__Firmicutes", "c__Clostridia", "o__Clostridiales", "f__Ruminococcaceae", "g__unidentified_Ruminococcaceae"]}},{"id": "OTU_415", "metadata": {"taxonomy": ["k__Bacteria", "p__Firmicutes", "c__Clostridia", "o__Clostridiales", "f__Lachnospiraceae"]}},{"id": "OTU_416", "metadata": {"taxonomy": ["k__Bacteria", "p__Firmicutes", "c__Bacilli", "o__Lactobacillales", "f__Lactobacillaceae", "g__Lactobacillus", "s__Lactobacillus_agilis"]}},{"id": "OTU_417", "metadata": {"taxonomy": ["k__Bacteria", "p__Firmicutes", "c__Clostridia", "o__Clostridiales", "f__Ruminococcaceae"]}},{"id": "OTU_418", "metadata": {"taxonomy": ["k__Bacteria", "p__Firmicutes", "c__Clostridia", "o__Clostridiales", "f__unidentified_Clostridiales", "g__unidentified_Clostridiales"]}},{"id": "OTU_419", "metadata": {"taxonomy": ["k__Bacteria", "p__Firmicutes", "c__Clostridia", "o__Clostridiales", "f__Lachnospiraceae", "g__Lachnoclostridium"]}},{"id": "OTU_420", "metadata": {"taxonomy": ["k__Bacteria", "p__Actinobacteria", "c__unidentified_Actinobacteria", "o__Actinomycetales", "f__Actinomycetaceae", "g__Actinomyces", "s__Actinomyces_odontolyticus"]}},{"id": "OTU_421", "metadata": {"taxonomy": ["k__Bacteria", "p__Proteobacteria", "c__Gammaproteobacteria", "o__Xanthomonadales", "f__Xanthomonadaceae", "g__Stenotrophomonas", "s__[Pseudomonas]_geniculata"]}},{"id": "OTU_422", "metadata": {"taxonomy": ["k__Bacteria", "p__Bacteroidetes", "c__Bacteroidia", "o__Bacteroidales", "f__Muribaculaceae", "g__", "s__"]}},{"id": "OTU_423", "metadata": {"taxonomy": ["k__Bacteria", "p__Firmicutes", "c__Clostridia", "o__Clostridiales"]}},{"id": "OTU_424", "metadata": {"taxonomy": ["k__Bacteria", "p__Firmicutes", "c__Clostridia", "o__Clostridiales", "f__Lachnospiraceae"]}},{"id": "OTU_425", "metadata": {"taxonomy": ["k__Bacteria", "p__Bacteroidetes", "c__Bacteroidia", "o__Bacteroidales", "f__Muribaculaceae", "g__", "s__"]}},{"id": "OTU_426", "metadata": {"taxonomy": ["k__Bacteria", "p__Firmicutes", "c__Clostridia", "o__Clostridiales", "f__Lachnospiraceae"]}},{"id": "OTU_427", "metadata": {"taxonomy": ["k__Bacteria", "p__Firmicutes", "c__Clostridia", "o__Clostridiales", "f__Ruminococcaceae"]}},{"id": "OTU_428", "metadata": {"taxonomy": ["k__Bacteria", "p__Firmicutes", "c__Clostridia", "o__Clostridiales", "f__Lachnospiraceae"]}},{"id": "OTU_429", "metadata": {"taxonomy": ["k__Bacteria", "p__Proteobacteria", "c__Gammaproteobacteria", "o__Pasteurellales", "f__Pasteurellaceae"]}},{"id": "OTU_430", "metadata": {"taxonomy": ["k__Bacteria", "p__Tenericutes", "c__Mollicutes", "o__", "f__", "g__", "s__"]}},{"id": "OTU_431", "metadata": {"taxonomy": ["k__Bacteria", "p__Firmicutes", "c__Clostridia", "o__Clostridiales", "f__Lachnospiraceae"]}},{"id": "OTU_432", "metadata": {"taxonomy": ["k__Bacteria", "p__Firmicutes", "c__Clostridia", "o__Clostridiales", "f__Lachnospiraceae"]}},{"id": "OTU_433", "metadata": {"taxonomy": ["k__Bacteria", "p__Firmicutes", "c__Clostridia", "o__Clostridiales", "f__Ruminococcaceae"]}},{"id": "OTU_434", "metadata": {"taxonomy": ["k__Bacteria", "p__Deinococcus-Thermus", "c__Deinococci", "o__Deinococcales", "f__Deinococcaceae", "g__Deinococcus"]}},{"id": "OTU_435", "metadata": {"taxonomy": ["k__Bacteria", "p__Proteobacteria", "c__Gammaproteobacteria", "o__Enterobacteriales", "f__Enterobacteriaceae"]}},{"id": "OTU_436", "metadata": {"taxonomy": ["k__Bacteria", "p__Firmicutes", "c__Clostridia", "o__Clostridiales", "f__Ruminococcaceae"]}},{"id": "OTU_437", "metadata": {"taxonomy": ["k__Bacteria", "p__Bacteroidetes", "c__Bacteroidia", "o__Bacteroidales", "f__Muribaculaceae", "g__", "s__"]}},{"id": "OTU_438", "metadata": {"taxonomy": ["k__Bacteria", "p__Firmicutes", "c__Clostridia", "o__Clostridiales", "f__Ruminococcaceae"]}},{"id": "OTU_439", "metadata": {"taxonomy": ["k__Bacteria", "p__Firmicutes", "c__Clostridia", "o__Clostridiales", "f__Lachnospiraceae", "g__Blautia", "s__Lachnospiraceae_bacterium_609"]}},{"id": "OTU_440", "metadata": {"taxonomy": ["k__Bacteria", "p__Bacteroidetes", "c__Bacteroidia", "o__Bacteroidales", "f__Muribaculaceae", "g__", "s__"]}},{"id": "OTU_441", "metadata": {"taxonomy": ["k__Bacteria", "p__Firmicutes", "c__Negativicutes", "o__Selenomonadales", "f__Acidaminococcaceae", "g__Acidaminococcus"]}},{"id": "OTU_442", "metadata": {"taxonomy": ["k__Bacteria", "p__Firmicutes", "c__Clostridia", "o__Clostridiales", "f__Ruminococcaceae", "g__unidentified_Ruminococcaceae", "s__Clostridium_sp_MC_40"]}},{"id": "OTU_443", "metadata": {"taxonomy": ["k__Bacteria", "p__Firmicutes", "c__Clostridia", "o__Clostridiales", "f__Ruminococcaceae"]}},{"id": "OTU_444", "metadata": {"taxonomy": ["k__Bacteria", "p__Tenericutes", "c__Mollicutes", "o__Anaeroplasmatales", "f__Anaeroplasmataceae", "g__Anaeroplasma", "s__"]}},{"id": "OTU_445", "metadata": {"taxonomy": ["k__Bacteria", "p__Firmicutes", "c__Clostridia", "o__Clostridiales", "f__Ruminococcaceae"]}},{"id": "OTU_446", "metadata": {"taxonomy": ["k__Bacteria", "p__Firmicutes", "c__Clostridia", "o__Clostridiales", "f__Lachnospiraceae"]}},{"id": "OTU_447", "metadata": {"taxonomy": ["k__Bacteria", "p__Firmicutes", "c__Clostridia", "o__Clostridiales", "f__unidentified_Clostridiales", "g__unidentified_Clostridiales", "s__Clostridium_paraputrificum"]}},{"id": "OTU_448", "metadata": {"taxonomy": ["k__Bacteria", "p__Firmicutes", "c__Clostridia", "o__Clostridiales", "f__Ruminococcaceae", "g__Butyricicoccus", "s__"]}},{"id": "OTU_449", "metadata": {"taxonomy": ["k__Bacteria", "p__Firmicutes", "c__Clostridia", "o__Clostridiales", "f__Eubacteriaceae", "g__Anaerofustis"]}},{"id": "OTU_450", "metadata": {"taxonomy": ["k__Bacteria", "p__Firmicutes", "c__Clostridia", "o__Clostridiales", "f__Ruminococcaceae", "g__unidentified_Ruminococcaceae"]}},{"id": "OTU_451", "metadata": {"taxonomy": ["k__Bacteria", "p__Firmicutes", "c__Clostridia", "o__Clostridiales", "f__Ruminococcaceae", "g__unidentified_Ruminococcaceae"]}},{"id": "OTU_452", "metadata": {"taxonomy": ["k__Bacteria", "p__Proteobacteria", "c__Gammaproteobacteria", "o__Enterobacteriales", "f__Enterobacteriaceae"]}},{"id": "OTU_453", "metadata": {"taxonomy": ["k__Bacteria", "p__Firmicutes", "c__Clostridia", "o__Clostridiales", "f__Lachnospiraceae", "g__Lachnoclostridium"]}},{"id": "OTU_454", "metadata": {"taxonomy": ["k__Bacteria", "p__Bacteroidetes", "c__Bacteroidia", "o__Bacteroidales", "f__Bacteroidaceae", "g__Bacteroides"]}},{"id": "OTU_455", "metadata": {"taxonomy": ["k__Bacteria", "p__Bacteroidetes", "c__Bacteroidia", "o__Bacteroidales", "f__Bacteroidaceae", "g__Bacteroides"]}},{"id": "OTU_456", "metadata": {"taxonomy": ["k__Bacteria", "p__Actinobacteria", "c__Rubrobacteria", "o__Rubrobacterales", "f__unidentified_Rubrobacterales", "g__Rubrobacter", "s__"]}},{"id": "OTU_457", "metadata": {"taxonomy": ["k__Bacteria", "p__Firmicutes", "c__Clostridia", "o__Clostridiales", "f__Lachnospiraceae", "g__unidentified_Lachnospiraceae", "s__Clostridium_sp_ASF502"]}},{"id": "OTU_458", "metadata": {"taxonomy": ["k__Bacteria", "p__Actinobacteria", "c__Rubrobacteria", "o__Rubrobacterales", "f__unidentified_Rubrobacterales", "g__Rubrobacter", "s__"]}},{"id": "OTU_459", "metadata": {"taxonomy": ["k__Bacteria", "p__Bacteroidetes", "c__Bacteroidia", "o__Bacteroidales", "f__Muribaculaceae", "g__", "s__"]}},{"id": "OTU_460", "metadata": {"taxonomy": ["k__Bacteria", "p__Firmicutes", "c__Clostridia", "o__Clostridiales", "f__Ruminococcaceae", "g__Faecalibacterium", "s__"]}},{"id": "OTU_461", "metadata": {"taxonomy": ["k__Bacteria", "p__Actinobacteria", "c__Thermoleophilia", "o__Solirubrobacterales", "f__", "g__", "s__"]}},{"id": "OTU_462", "metadata": {"taxonomy": ["k__Bacteria", "p__Proteobacteria", "c__Alphaproteobacteria", "o__unidentified_Alphaproteobacteria", "f__unidentified_Alphaproteobacteria", "g__Reyranella", "s__"]}},{"id": "OTU_463", "metadata": {"taxonomy": ["k__Bacteria", "p__Firmicutes", "c__Clostridia", "o__Clostridiales", "f__unidentified_Clostridiales", "g__Parvimonas"]}},{"id": "OTU_464", "metadata": {"taxonomy": ["k__Bacteria", "p__Bacteroidetes", "c__Bacteroidia", "o__Bacteroidales", "f__Muribaculaceae", "g__", "s__"]}},{"id": "OTU_465", "metadata": {"taxonomy": ["k__Bacteria", "p__Bacteroidetes", "c__Bacteroidia", "o__Bacteroidales", "f__Prevotellaceae", "g__Alloprevotella", "s__"]}},{"id": "OTU_466", "metadata": {"taxonomy": ["k__Bacteria", "p__Bacteroidetes", "c__Bacteroidia", "o__Bacteroidales", "f__Prevotellaceae", "g__", "s__"]}},{"id": "OTU_467", "metadata": {"taxonomy": ["k__Bacteria", "p__Firmicutes", "c__Clostridia", "o__Clostridiales", "f__Ruminococcaceae"]}},{"id": "OTU_468", "metadata": {"taxonomy": ["k__Bacteria", "p__Firmicutes", "c__Erysipelotrichia", "o__Erysipelotrichales", "f__Erysipelotrichaceae", "g__Faecalitalea", "s__"]}},{"id": "OTU_469", "metadata": {"taxonomy": ["k__Bacteria", "p__Firmicutes", "c__Clostridia", "o__Clostridiales", "f__Ruminococcaceae"]}},{"id": "OTU_470", "metadata": {"taxonomy": ["k__Bacteria", "p__Bacteroidetes", "c__Bacteroidia", "o__Bacteroidales", "f__Rikenellaceae", "g__Alistipes", "s__"]}},{"id": "OTU_471", "metadata": {"taxonomy": ["k__Bacteria", "p__Firmicutes", "c__Clostridia", "o__Clostridiales", "f__Ruminococcaceae"]}},{"id": "OTU_472", "metadata": {"taxonomy": ["k__Bacteria", "p__Firmicutes", "c__Clostridia", "o__Clostridiales", "f__Ruminococcaceae"]}},{"id": "OTU_473", "metadata": {"taxonomy": ["k__Bacteria", "p__Firmicutes", "c__Clostridia", "o__Clostridiales", "f__Lachnospiraceae", "g__Roseburia", "s__"]}},{"id": "OTU_474", "metadata": {"taxonomy": ["k__Bacteria", "p__Proteobacteria", "c__Gammaproteobacteria", "o__Xanthomonadales", "f__Xanthomonadaceae", "g__Arenimonas", "s__"]}},{"id": "OTU_475", "metadata": {"taxonomy": ["k__Bacteria", "p__Firmicutes", "c__Clostridia", "o__Clostridiales", "f__unidentified_Clostridiales", "g__unidentified_Clostridiales"]}},{"id": "OTU_476", "metadata": {"taxonomy": ["k__Bacteria", "p__Proteobacteria", "c__Gammaproteobacteria", "o__Enterobacteriales", "f__Enterobacteriaceae", "g__Morganella", "s__"]}},{"id": "OTU_477", "metadata": {"taxonomy": ["k__Bacteria", "p__Firmicutes", "c__Erysipelotrichia", "o__Erysipelotrichales", "f__Erysipelotrichaceae", "g__Faecalitalea"]}},{"id": "OTU_478", "metadata": {"taxonomy": ["k__Bacteria", "p__Firmicutes", "c__Clostridia", "o__Clostridiales"]}},{"id": "OTU_479", "metadata": {"taxonomy": ["k__Bacteria", "p__Firmicutes", "c__Bacilli", "o__Lactobacillales", "f__Lactobacillaceae", "g__Lactobacillus", "s__Lactobacillus_sanfranciscensis"]}},{"id": "OTU_480", "metadata": {"taxonomy": ["k__Bacteria", "p__Bacteroidetes", "c__Bacteroidia", "o__Bacteroidales", "f__Muribaculaceae", "g__", "s__"]}},{"id": "OTU_481", "metadata": {"taxonomy": ["k__Bacteria", "p__Firmicutes", "c__Clostridia", "o__Clostridiales", "f__Lachnospiraceae"]}},{"id": "OTU_482", "metadata": {"taxonomy": ["k__Bacteria", "p__Firmicutes", "c__Clostridia", "o__Clostridiales", "f__Ruminococcaceae", "g__unidentified_Ruminococcaceae"]}},{"id": "OTU_483", "metadata": {"taxonomy": ["k__Bacteria", "p__Firmicutes", "c__Clostridia", "o__Clostridiales", "f__Ruminococcaceae"]}},{"id": "OTU_484", "metadata": {"taxonomy": ["k__Bacteria", "p__Bacteroidetes", "c__Bacteroidia", "o__Bacteroidales", "f__Marinifilaceae", "g__Butyricimonas", "s__"]}},{"id": "OTU_485", "metadata": {"taxonomy": ["k__Bacteria", "p__Firmicutes", "c__Clostridia", "o__Clostridiales", "f__Lachnospiraceae", "g__unidentified_Lachnospiraceae", "s__Coprococcus_eutactus"]}},{"id": "OTU_486", "metadata": {"taxonomy": ["k__Bacteria", "p__Firmicutes", "c__Clostridia", "o__Clostridiales", "f__Ruminococcaceae"]}},{"id": "OTU_487", "metadata": {"taxonomy": ["k__Bacteria", "p__Firmicutes", "c__Clostridia", "o__Clostridiales", "f__Lachnospiraceae", "g__Acetatifactor", "s__"]}},{"id": "OTU_488", "metadata": {"taxonomy": ["k__Bacteria", "p__Firmicutes", "c__Clostridia", "o__Clostridiales", "f__Ruminococcaceae"]}},{"id": "OTU_489", "metadata": {"taxonomy": ["k__Bacteria", "p__Firmicutes", "c__Clostridia", "o__Clostridiales", "f__Lachnospiraceae"]}},{"id": "OTU_490", "metadata": {"taxonomy": ["k__Bacteria", "p__Firmicutes", "c__Clostridia", "o__Clostridiales", "f__Lachnospiraceae"]}},{"id": "OTU_491", "metadata": {"taxonomy": ["k__Bacteria", "p__Proteobacteria", "c__Gammaproteobacteria", "o__Xanthomonadales", "f__Xanthomonadaceae", "g__Stenotrophomonas", "s__Stenotrophomonas_acidaminiphila"]}},{"id": "OTU_492", "metadata": {"taxonomy": ["k__Bacteria", "p__Firmicutes", "c__Bacilli", "o__Lactobacillales", "f__Lactobacillaceae", "g__Lactobacillus"]}},{"id": "OTU_493", "metadata": {"taxonomy": ["k__Bacteria", "p__Firmicutes", "c__Negativicutes", "o__Selenomonadales", "f__Veillonellaceae", "g__Allisonella", "s__"]}},{"id": "OTU_494", "metadata": {"taxonomy": ["k__Bacteria", "p__Proteobacteria", "c__Deltaproteobacteria", "o__Desulfovibrionales", "f__Desulfovibrionaceae", "g__", "s__"]}},{"id": "OTU_495", "metadata": {"taxonomy": ["k__Bacteria", "p__Firmicutes", "c__Clostridia", "o__Clostridiales", "f__Lachnospiraceae", "g__Blautia", "s__Lachnospiraceae_bacterium_609"]}},{"id": "OTU_496", "metadata": {"taxonomy": ["k__Bacteria", "p__Bacteroidetes", "c__Bacteroidia", "o__Bacteroidales", "f__Muribaculaceae", "g__", "s__"]}},{"id": "OTU_497", "metadata": {"taxonomy": ["k__Bacteria", "p__Firmicutes", "c__Clostridia", "o__Clostridiales", "f__Ruminococcaceae", "g__Intestinimonas", "s__"]}},{"id": "OTU_498", "metadata": {"taxonomy": ["k__Bacteria", "p__Firmicutes", "c__Clostridia", "o__Clostridiales", "f__Lachnospiraceae"]}},{"id": "OTU_499", "metadata": {"taxonomy": ["k__Bacteria", "p__Firmicutes", "c__Clostridia", "o__Clostridiales", "f__Lachnospiraceae", "g__unidentified_Lachnospiraceae", "s__Clostridium_sp_AT4"]}},{"id": "OTU_500", "metadata": {"taxonomy": ["k__Bacteria", "p__Bacteroidetes", "c__Bacteroidia", "o__Bacteroidales", "f__Rikenellaceae", "g__Alistipes", "s__Faecalibacterium_prausnitzii"]}},{"id": "OTU_501", "metadata": {"taxonomy": ["k__Bacteria", "p__Acidobacteria", "c__unidentified_Acidobacteria", "o__unidentified_Acidobacteria", "f__Pyrinomonadaceae", "g__unidentified_Pyrinomonadaceae", "s__Acidobacterium_sp_Ac_12_G8"]}},{"id": "OTU_502", "metadata": {"taxonomy": ["k__Bacteria", "p__Firmicutes", "c__Clostridia", "o__Clostridiales", "f__Lachnospiraceae", "g__Lachnoclostridium"]}},{"id": "OTU_503", "metadata": {"taxonomy": ["k__Bacteria", "p__Proteobacteria", "c__Deltaproteobacteria", "o__Desulfovibrionales", "f__Desulfovibrionaceae", "g__Desulfovibrio"]}},{"id": "OTU_504", "metadata": {"taxonomy": ["k__Bacteria", "p__Verrucomicrobia", "c__Verrucomicrobiae", "o__Chthoniobacterales", "f__Chthoniobacteraceae"]}},{"id": "OTU_505", "metadata": {"taxonomy": ["k__Bacteria", "p__Firmicutes", "c__Clostridia", "o__Clostridiales", "f__unidentified_Clostridiales", "g__unidentified_Clostridiales"]}},{"id": "OTU_506", "metadata": {"taxonomy": ["k__Bacteria", "p__Firmicutes", "c__Clostridia", "o__Clostridiales", "f__Ruminococcaceae", "g__unidentified_Ruminococcaceae", "s__Marseillibacter_massiliensis"]}},{"id": "OTU_507", "metadata": {"taxonomy": ["k__Bacteria", "p__Firmicutes", "c__Clostridia", "o__Clostridiales", "f__Lachnospiraceae", "g__Roseburia"]}},{"id": "OTU_508", "metadata": {"taxonomy": ["k__Bacteria", "p__Firmicutes", "c__Clostridia", "o__Clostridiales", "f__Lachnospiraceae"]}},{"id": "OTU_509", "metadata": {"taxonomy": ["k__Bacteria", "p__Firmicutes", "c__Clostridia", "o__Clostridiales", "f__Lachnospiraceae"]}},{"id": "OTU_510", "metadata": {"taxonomy": ["k__Bacteria", "p__Firmicutes", "c__Clostridia", "o__Clostridiales", "f__Peptococcaceae", "g__Peptococcus", "s__"]}},{"id": "OTU_511", "metadata": {"taxonomy": ["k__Bacteria", "p__Firmicutes", "c__Clostridia", "o__Clostridiales", "f__Ruminococcaceae"]}},{"id": "OTU_512", "metadata": {"taxonomy": ["k__Bacteria", "p__Firmicutes", "c__Clostridia", "o__Clostridiales", "f__Lachnospiraceae", "g__unidentified_Lachnospiraceae"]}},{"id": "OTU_513", "metadata": {"taxonomy": ["k__Bacteria", "p__Proteobacteria", "c__Gammaproteobacteria", "o__Alteromonadales", "f__Shewanellaceae", "g__Shewanella", "s__Shewanella_algae"]}},{"id": "OTU_514", "metadata": {"taxonomy": ["k__Bacteria", "p__Bacteroidetes", "c__Bacteroidia", "o__Chitinophagales", "f__Chitinophagaceae", "g__Segetibacter", "s__"]}},{"id": "OTU_515", "metadata": {"taxonomy": ["k__Bacteria", "p__Bacteroidetes", "c__Bacteroidia", "o__Bacteroidales", "f__Bacteroidaceae", "g__Bacteroides"]}},{"id": "OTU_516", "metadata": {"taxonomy": ["k__Bacteria", "p__Acidobacteria", "c__unidentified_Acidobacteria", "o__unidentified_Acidobacteria", "f__unidentified_Acidobacteria", "g__Blastocatella", "s__"]}},{"id": "OTU_517", "metadata": {"taxonomy": ["k__Bacteria", "p__Firmicutes", "c__Clostridia", "o__Clostridiales", "f__Lachnospiraceae"]}},{"id": "OTU_518", "metadata": {"taxonomy": ["k__Bacteria", "p__Proteobacteria", "c__Gammaproteobacteria", "o__unidentified_Gammaproteobacteria", "f__Burkholderiaceae", "g__Ralstonia"]}},{"id": "OTU_519", "metadata": {"taxonomy": ["k__Bacteria", "p__Bacteroidetes", "c__Bacteroidia", "o__Bacteroidales", "f__Muribaculaceae", "g__Muribaculum", "s__"]}},{"id": "OTU_520", "metadata": {"taxonomy": ["k__Bacteria", "p__Bacteroidetes", "c__Bacteroidia", "o__Bacteroidales", "f__Muribaculaceae", "g__", "s__"]}},{"id": "OTU_521", "metadata": {"taxonomy": ["k__Bacteria", "p__Bacteroidetes", "c__Bacteroidia", "o__Bacteroidales", "f__Muribaculaceae", "g__", "s__"]}},{"id": "OTU_522", "metadata": {"taxonomy": ["k__Bacteria", "p__Proteobacteria", "c__Alphaproteobacteria", "o__Rhizobiales", "f__Rhizobiaceae", "g__Brucella", "s__"]}},{"id": "OTU_524", "metadata": {"taxonomy": ["k__Bacteria", "p__Firmicutes", "c__Clostridia", "o__Clostridiales", "f__Ruminococcaceae", "g__Intestinimonas"]}},{"id": "OTU_525", "metadata": {"taxonomy": ["k__Bacteria", "p__Firmicutes", "c__Clostridia", "o__Clostridiales", "f__Lachnospiraceae"]}},{"id": "OTU_526", "metadata": {"taxonomy": ["k__Bacteria", "p__Firmicutes", "c__Clostridia", "o__Clostridiales", "f__Christensenellaceae", "g__", "s__"]}},{"id": "OTU_527", "metadata": {"taxonomy": ["k__Bacteria", "p__Firmicutes", "c__Clostridia", "o__Clostridiales", "f__Lachnospiraceae", "g__unidentified_Lachnospiraceae", "s__Coprococcus_comes"]}},{"id": "OTU_528", "metadata": {"taxonomy": ["k__Bacteria", "p__Bacteroidetes", "c__Bacteroidia", "o__Bacteroidales", "f__Muribaculaceae", "g__", "s__"]}},{"id": "OTU_529", "metadata": {"taxonomy": ["k__Bacteria", "p__Fusobacteria", "c__Fusobacteriia", "o__Fusobacteriales", "f__Fusobacteriaceae"]}},{"id": "OTU_530", "metadata": {"taxonomy": ["k__Bacteria", "p__Firmicutes", "c__Clostridia", "o__Clostridiales"]}},{"id": "OTU_531", "metadata": {"taxonomy": ["k__Bacteria", "p__Bacteroidetes", "c__Bacteroidia", "o__Bacteroidales", "f__Bacteroidaceae", "g__Bacteroides", "s__Bacteroides_salyersiae"]}},{"id": "OTU_532", "metadata": {"taxonomy": ["k__Bacteria", "p__Firmicutes", "c__Clostridia", "o__Clostridiales", "f__Ruminococcaceae"]}},{"id": "OTU_533", "metadata": {"taxonomy": ["k__Bacteria"]}},{"id": "OTU_534", "metadata": {"taxonomy": ["k__Bacteria", "p__Bacteroidetes", "c__Bacteroidia", "o__Bacteroidales", "f__Muribaculaceae", "g__", "s__"]}},{"id": "OTU_535", "metadata": {"taxonomy": ["k__Bacteria", "p__Firmicutes", "c__Clostridia", "o__Clostridiales", "f__Lachnospiraceae"]}},{"id": "OTU_536", "metadata": {"taxonomy": ["k__Bacteria", "p__Fusobacteria", "c__Fusobacteriia", "o__Fusobacteriales", "f__Fusobacteriaceae", "g__Fusobacterium"]}},{"id": "OTU_537", "metadata": {"taxonomy": ["k__Bacteria", "p__Bacteroidetes", "c__Bacteroidia", "o__Cytophagales"]}},{"id": "OTU_538", "metadata": {"taxonomy": ["k__Bacteria", "p__Acidobacteria", "c__unidentified_Acidobacteria", "o__unidentified_Acidobacteria", "f__unidentified_Acidobacteria", "g__Blastocatella", "s__"]}},{"id": "OTU_539", "metadata": {"taxonomy": ["k__Bacteria", "p__Bacteroidetes", "c__Bacteroidia", "o__Bacteroidales", "f__Muribaculaceae", "g__", "s__"]}},{"id": "OTU_540", "metadata": {"taxonomy": ["k__Bacteria", "p__Proteobacteria", "c__Gammaproteobacteria", "o__unidentified_Gammaproteobacteria", "f__Burkholderiaceae"]}},{"id": "OTU_541", "metadata": {"taxonomy": ["k__Bacteria", "p__Proteobacteria", "c__Deltaproteobacteria", "o__Desulfovibrionales", "f__Desulfovibrionaceae", "g__Desulfovibrio"]}},{"id": "OTU_542", "metadata": {"taxonomy": ["k__Bacteria", "p__Proteobacteria", "c__Gammaproteobacteria", "o__Enterobacteriales", "f__Enterobacteriaceae"]}},{"id": "OTU_543", "metadata": {"taxonomy": ["k__Bacteria", "p__Firmicutes", "c__Clostridia", "o__Clostridiales", "f__Ruminococcaceae", "g__unidentified_Ruminococcaceae", "s__Ruminococcus_sp_YE281"]}},{"id": "OTU_544", "metadata": {"taxonomy": ["k__Bacteria", "p__Actinobacteria", "c__unidentified_Actinobacteria", "o__Corynebacteriales", "f__Corynebacteriaceae", "g__unidentified_Corynebacteriaceae", "s__Corynebacterium_sp_KPL1855"]}},{"id": "OTU_545", "metadata": {"taxonomy": ["k__Bacteria", "p__Firmicutes", "c__Clostridia", "o__Clostridiales", "f__Lachnospiraceae"]}},{"id": "OTU_546", "metadata": {"taxonomy": ["k__Bacteria", "p__Bacteroidetes", "c__Bacteroidia", "o__Bacteroidales", "f__Muribaculaceae", "g__", "s__"]}},{"id": "OTU_547", "metadata": {"taxonomy": ["k__Bacteria", "p__Actinobacteria", "c__Thermoleophilia", "o__Solirubrobacterales", "f__", "g__", "s__"]}},{"id": "OTU_548", "metadata": {"taxonomy": ["k__Bacteria", "p__Firmicutes", "c__Clostridia", "o__Clostridiales", "f__Ruminococcaceae", "g__Butyricicoccus"]}},{"id": "OTU_549", "metadata": {"taxonomy": ["k__Bacteria", "p__Proteobacteria", "c__Alphaproteobacteria", "o__unidentified_Alphaproteobacteria", "f__unidentified_Alphaproteobacteria", "g__Dongia", "s__"]}},{"id": "OTU_550", "metadata": {"taxonomy": ["k__Bacteria", "p__Acidobacteria", "c__Holophagae", "o__", "f__", "g__", "s__"]}},{"id": "OTU_551", "metadata": {"taxonomy": ["k__Bacteria", "p__Firmicutes", "c__Clostridia", "o__Clostridiales", "f__Lachnospiraceae", "g__Agathobacter", "s__Eubacterium_ramulus"]}},{"id": "OTU_552", "metadata": {"taxonomy": ["k__Bacteria", "p__Firmicutes", "c__Clostridia", "o__Clostridiales", "f__Lachnospiraceae", "g__unidentified_Lachnospiraceae", "s__Clostridium_sp_ASF356"]}},{"id": "OTU_553", "metadata": {"taxonomy": ["k__Bacteria", "p__Firmicutes", "c__Clostridia", "o__Clostridiales", "f__Lachnospiraceae", "g__unidentified_Lachnospiraceae", "s__[Eubacterium]_hallii"]}},{"id": "OTU_554", "metadata": {"taxonomy": ["k__Bacteria", "p__Bacteroidetes", "c__Bacteroidia", "o__Chitinophagales", "f__Chitinophagaceae", "g__Segetibacter", "s__"]}},{"id": "OTU_555", "metadata": {"taxonomy": ["k__Bacteria", "p__Firmicutes", "c__Clostridia", "o__Clostridiales", "f__Lachnospiraceae", "g__Tyzzerella"]}},{"id": "OTU_556", "metadata": {"taxonomy": ["k__Bacteria", "p__Bacteroidetes", "c__Bacteroidia", "o__Bacteroidales", "f__Rikenellaceae", "g__Alistipes"]}},{"id": "OTU_557", "metadata": {"taxonomy": ["k__Bacteria", "p__Bacteroidetes", "c__Bacteroidia", "o__Bacteroidales", "f__Muribaculaceae", "g__", "s__"]}},{"id": "OTU_558", "metadata": {"taxonomy": ["k__Bacteria", "p__Actinobacteria", "c__Rubrobacteria", "o__Rubrobacterales", "f__unidentified_Rubrobacterales", "g__Rubrobacter", "s__Rubrobacter_sp_C05_TP_Z26_S14"]}},{"id": "OTU_559", "metadata": {"taxonomy": ["k__Bacteria", "p__Bacteroidetes", "c__Bacteroidia", "o__Bacteroidales", "f__Muribaculaceae", "g__", "s__"]}},{"id": "OTU_560", "metadata": {"taxonomy": ["k__Bacteria", "p__Bacteroidetes", "c__Bacteroidia", "o__Sphingobacteriales", "f__", "g__", "s__"]}},{"id": "OTU_561", "metadata": {"taxonomy": ["k__Bacteria", "p__Proteobacteria", "c__Alphaproteobacteria", "o__Sphingomonadales", "f__Sphingomonadaceae", "g__Novosphingobium"]}},{"id": "OTU_562", "metadata": {"taxonomy": ["k__Bacteria", "p__Proteobacteria", "c__Gammaproteobacteria", "o__unidentified_Gammaproteobacteria", "f__Burkholderiaceae", "g__Sutterella", "s__Sutterella_wadsworthensis"]}},{"id": "OTU_563", "metadata": {"taxonomy": ["k__Bacteria", "p__Firmicutes", "c__Clostridia", "o__Clostridiales", "f__Lachnospiraceae"]}},{"id": "OTU_564", "metadata": {"taxonomy": ["k__Bacteria", "p__Firmicutes", "c__Negativicutes", "o__Selenomonadales", "f__Veillonellaceae", "g__Dialister"]}},{"id": "OTU_565", "metadata": {"taxonomy": ["k__Bacteria", "p__Firmicutes", "c__Clostridia", "o__Clostridiales", "f__Ruminococcaceae", "g__unidentified_Ruminococcaceae", "s__[Clostridium]_papyrosolvens"]}},{"id": "OTU_566", "metadata": {"taxonomy": ["k__Bacteria", "p__Firmicutes", "c__Bacilli", "o__Lactobacillales", "f__Lactobacillaceae", "g__Lactobacillus"]}},{"id": "OTU_567", "metadata": {"taxonomy": ["k__Bacteria", "p__Bacteroidetes", "c__Bacteroidia", "o__Bacteroidales", "f__Barnesiellaceae", "g__Coprobacter", "s__"]}},{"id": "OTU_568", "metadata": {"taxonomy": ["k__Bacteria", "p__Firmicutes", "c__Clostridia", "o__Clostridiales", "f__Lachnospiraceae", "g__Roseburia", "s__"]}},{"id": "OTU_569", "metadata": {"taxonomy": ["k__Bacteria", "p__Firmicutes", "c__Clostridia", "o__Clostridiales", "f__Lachnospiraceae", "g__unidentified_Lachnospiraceae", "s__Eubacterium_ventriosum"]}},{"id": "OTU_570", "metadata": {"taxonomy": ["k__Bacteria", "p__Bacteroidetes", "c__Bacteroidia", "o__Bacteroidales", "f__Muribaculaceae", "g__", "s__"]}},{"id": "OTU_571", "metadata": {"taxonomy": ["k__Bacteria", "p__Firmicutes", "c__Clostridia", "o__Clostridiales", "f__Lachnospiraceae"]}},{"id": "OTU_572", "metadata": {"taxonomy": ["k__Bacteria", "p__Actinobacteria", "c__Thermoleophilia", "o__Solirubrobacterales", "f__", "g__", "s__"]}},{"id": "OTU_573", "metadata": {"taxonomy": ["k__Bacteria", "p__Firmicutes", "c__Clostridia", "o__Clostridiales", "f__Ruminococcaceae", "g__unidentified_Ruminococcaceae"]}},{"id": "OTU_574", "metadata": {"taxonomy": ["k__Bacteria", "p__Actinobacteria", "c__Thermoleophilia", "o__Gaiellales", "f__", "g__", "s__"]}},{"id": "OTU_575", "metadata": {"taxonomy": ["k__Bacteria", "p__Firmicutes", "c__Clostridia", "o__Clostridiales", "f__Lachnospiraceae", "g__Blautia"]}},{"id": "OTU_576", "metadata": {"taxonomy": ["k__Bacteria", "p__Bacteroidetes", "c__Bacteroidia", "o__Bacteroidales", "f__Muribaculaceae", "g__", "s__"]}},{"id": "OTU_577", "metadata": {"taxonomy": ["k__Bacteria", "p__Proteobacteria", "c__Alphaproteobacteria", "o__Rhizobiales"]}},{"id": "OTU_578", "metadata": {"taxonomy": ["k__Bacteria", "p__Proteobacteria", "c__Gammaproteobacteria", "o__Xanthomonadales", "f__Rhodanobacteraceae", "g__Rhodanobacter", "s__Rhodanobacter_sp"]}},{"id": "OTU_579", "metadata": {"taxonomy": ["k__Bacteria", "p__Firmicutes", "c__Clostridia", "o__Clostridiales", "f__Lachnospiraceae"]}},{"id": "OTU_580", "metadata": {"taxonomy": ["k__Bacteria", "p__Bacteroidetes", "c__Bacteroidia", "o__Bacteroidales", "f__Rikenellaceae", "g__Alistipes", "s__"]}},{"id": "OTU_581", "metadata": {"taxonomy": ["k__Bacteria", "p__Proteobacteria", "c__Alphaproteobacteria", "o__Caulobacterales", "f__Caulobacteraceae", "g__Brevundimonas"]}},{"id": "OTU_582", "metadata": {"taxonomy": ["k__Bacteria", "p__Bacteroidetes", "c__Bacteroidia", "o__Bacteroidales", "f__Muribaculaceae", "g__", "s__"]}},{"id": "OTU_583", "metadata": {"taxonomy": ["k__Bacteria", "p__Firmicutes", "c__Clostridia", "o__Clostridiales", "f__Ruminococcaceae", "g__Ruminiclostridium", "s__"]}},{"id": "OTU_584", "metadata": {"taxonomy": ["k__Bacteria", "p__Firmicutes", "c__Clostridia", "o__Clostridiales", "f__Lachnospiraceae"]}},{"id": "OTU_585", "metadata": {"taxonomy": ["k__Bacteria", "p__Firmicutes", "c__Bacilli", "o__Lactobacillales", "f__Streptococcaceae", "g__Streptococcus"]}},{"id": "OTU_586", "metadata": {"taxonomy": ["k__Bacteria", "p__Firmicutes", "c__Clostridia", "o__Clostridiales", "f__Lachnospiraceae"]}},{"id": "OTU_587", "metadata": {"taxonomy": ["k__Bacteria", "p__Firmicutes", "c__Clostridia", "o__Clostridiales", "f__Lachnospiraceae", "g__Acetatifactor", "s__"]}},{"id": "OTU_588", "metadata": {"taxonomy": ["k__Bacteria", "p__Firmicutes", "c__Clostridia", "o__Clostridiales", "f__Lachnospiraceae"]}},{"id": "OTU_589", "metadata": {"taxonomy": ["k__Bacteria", "p__Firmicutes", "c__Negativicutes", "o__Selenomonadales", "f__Veillonellaceae", "g__Megasphaera", "s__"]}},{"id": "OTU_590", "metadata": {"taxonomy": ["k__Bacteria", "p__Firmicutes", "c__Clostridia", "o__Clostridiales", "f__Ruminococcaceae", "g__unidentified_Ruminococcaceae"]}},{"id": "OTU_591", "metadata": {"taxonomy": ["k__Bacteria", "p__Bacteroidetes", "c__Bacteroidia", "o__Flavobacteriales", "f__unidentified_Flavobacteriales", "g__Chryseobacterium", "s__Chryseobacterium_balustinum"]}},{"id": "OTU_592", "metadata": {"taxonomy": ["k__Bacteria", "p__Firmicutes", "c__Clostridia", "o__Clostridiales", "f__Lachnospiraceae"]}},{"id": "OTU_593", "metadata": {"taxonomy": ["k__Bacteria", "p__Firmicutes", "c__Clostridia", "o__Clostridiales", "f__Lachnospiraceae"]}},{"id": "OTU_594", "metadata": {"taxonomy": ["k__Bacteria", "p__Proteobacteria", "c__Alphaproteobacteria", "o__Rhizobiales", "f__Rhizobiaceae", "g__Ensifer", "s__Ensifer_fredii"]}},{"id": "OTU_595", "metadata": {"taxonomy": ["k__Archaea", "p__Euryarchaeota", "c__Methanobacteria", "o__Methanobacteriales", "f__Methanobacteriaceae", "g__Methanobrevibacter", "s__Methanobrevibacter_smithii"]}},{"id": "OTU_596", "metadata": {"taxonomy": ["k__Bacteria", "p__Firmicutes", "c__Clostridia", "o__Clostridiales", "f__Lachnospiraceae"]}},{"id": "OTU_597", "metadata": {"taxonomy": ["k__Bacteria", "p__Firmicutes", "c__Clostridia", "o__Clostridiales", "f__Lachnospiraceae"]}},{"id": "OTU_598", "metadata": {"taxonomy": ["k__Bacteria", "p__Firmicutes", "c__Clostridia", "o__Clostridiales", "f__Lachnospiraceae"]}},{"id": "OTU_599", "metadata": {"taxonomy": ["k__Bacteria", "p__Proteobacteria", "c__Gammaproteobacteria", "o__Xanthomonadales", "f__Rhodanobacteraceae", "g__Chujaibacter", "s__"]}},{"id": "OTU_600", "metadata": {"taxonomy": ["k__Bacteria", "p__Firmicutes", "c__Clostridia", "o__Clostridiales"]}},{"id": "OTU_601", "metadata": {"taxonomy": ["k__Bacteria", "p__Firmicutes", "c__Clostridia", "o__Clostridiales", "f__Ruminococcaceae", "g__Intestinimonas"]}},{"id": "OTU_602", "metadata": {"taxonomy": ["k__Bacteria", "p__Proteobacteria", "c__Alphaproteobacteria", "o__Rhodospirillales", "f__unidentified_Rhodospirillales", "g__Defluviicoccus", "s__"]}},{"id": "OTU_603", "metadata": {"taxonomy": ["k__Bacteria", "p__Firmicutes", "c__Negativicutes", "o__Selenomonadales", "f__Acidaminococcaceae", "g__Phascolarctobacterium", "s__"]}},{"id": "OTU_604", "metadata": {"taxonomy": ["k__Bacteria", "p__Actinobacteria", "c__unidentified_Actinobacteria", "o__Micrococcales", "f__Microbacteriaceae"]}},{"id": "OTU_605", "metadata": {"taxonomy": ["k__Bacteria", "p__Actinobacteria", "c__Rubrobacteria", "o__Rubrobacterales", "f__unidentified_Rubrobacterales", "g__Rubrobacter", "s__"]}},{"id": "OTU_606", "metadata": {"taxonomy": ["k__Bacteria", "p__Firmicutes", "c__Clostridia", "o__Clostridiales", "f__Lachnospiraceae"]}},{"id": "OTU_607", "metadata": {"taxonomy": ["k__Bacteria", "p__Firmicutes", "c__Clostridia", "o__Clostridiales", "f__Lachnospiraceae"]}},{"id": "OTU_608", "metadata": {"taxonomy": ["k__Bacteria", "p__Firmicutes", "c__Clostridia", "o__Clostridiales", "f__Ruminococcaceae", "g__Oscillibacter", "s__"]}},{"id": "OTU_609", "metadata": {"taxonomy": ["k__Bacteria", "p__Actinobacteria", "c__unidentified_Actinobacteria", "o__Propionibacteriales", "f__Nocardioidaceae", "g__Aeromicrobium", "s__"]}},{"id": "OTU_610", "metadata": {"taxonomy": ["k__Bacteria", "p__Firmicutes", "c__Clostridia", "o__Clostridiales", "f__Lachnospiraceae", "g__unidentified_Lachnospiraceae", "s__Clostridium_sp_L2-50"]}},{"id": "OTU_611", "metadata": {"taxonomy": ["k__Bacteria", "p__unidentified_Bacteria", "c__unidentified_Bacteria", "o__Campylobacterales", "f__Campylobacteraceae", "g__Campylobacter"]}},{"id": "OTU_612", "metadata": {"taxonomy": ["k__Bacteria", "p__Actinobacteria", "c__Acidimicrobiia", "o__", "f__", "g__", "s__"]}},{"id": "OTU_613", "metadata": {"taxonomy": ["k__Bacteria", "p__Firmicutes", "c__Clostridia", "o__Clostridiales", "f__Lachnospiraceae"]}},{"id": "OTU_614", "metadata": {"taxonomy": ["k__Bacteria", "p__Firmicutes", "c__Clostridia", "o__Clostridiales", "f__Lachnospiraceae", "g__unidentified_Lachnospiraceae", "s__Clostridium_sp_ASF356"]}},{"id": "OTU_615", "metadata": {"taxonomy": ["k__Bacteria", "p__Armatimonadetes", "c__Fimbriimonadia", "o__Fimbriimonadales", "f__Fimbriimonadaceae", "g__", "s__"]}},{"id": "OTU_616", "metadata": {"taxonomy": ["k__Bacteria", "p__Firmicutes", "c__Clostridia", "o__Clostridiales", "f__Ruminococcaceae"]}},{"id": "OTU_617", "metadata": {"taxonomy": ["k__Bacteria"]}},{"id": "OTU_618", "metadata": {"taxonomy": ["k__Bacteria", "p__Firmicutes", "c__Clostridia", "o__Clostridiales", "f__Lachnospiraceae", "g__unidentified_Lachnospiraceae", "s__[Clostridium]_colinum"]}},{"id": "OTU_619", "metadata": {"taxonomy": ["k__Bacteria", "p__Firmicutes", "c__Clostridia", "o__Clostridiales", "f__Ruminococcaceae", "g__Oscillibacter", "s__Oscilibacter_massiliensis"]}},{"id": "OTU_620", "metadata": {"taxonomy": ["k__Bacteria", "p__Firmicutes", "c__Clostridia", "o__Clostridiales", "f__Lachnospiraceae"]}},{"id": "OTU_621", "metadata": {"taxonomy": ["k__Bacteria", "p__Bacteroidetes", "c__Bacteroidia", "o__Flavobacteriales", "f__Flavobacteriaceae"]}},{"id": "OTU_622", "metadata": {"taxonomy": ["k__Bacteria", "p__unidentified_Bacteria", "c__unidentified_Bacteria", "o__unidentified_Bacteria", "f__unidentified_Bacteria", "g__unidentified_Bacteria", "s__Candidatus_Saccharibacteria_bacterium_GW2011_GWC2_44_17"]}},{"id": "OTU_623", "metadata": {"taxonomy": ["k__Bacteria", "p__Firmicutes", "c__Clostridia", "o__Clostridiales", "f__Lachnospiraceae", "g__Blautia", "s__Ruminococcus_sp_Marseille-P328"]}},{"id": "OTU_624", "metadata": {"taxonomy": ["k__Bacteria", "p__Proteobacteria", "c__Alphaproteobacteria", "o__Rhizobiales", "f__Xanthobacteraceae", "g__Bradyrhizobium", "s__Bradyrhizobium_elkanii"]}},{"id": "OTU_625", "metadata": {"taxonomy": ["k__Bacteria", "p__Actinobacteria", "c__Coriobacteriia", "o__Coriobacteriales", "f__Atopobiaceae", "g__Atopobium", "s__Atopobium_parvulum"]}},{"id": "OTU_626", "metadata": {"taxonomy": ["k__Bacteria", "p__Proteobacteria"]}},{"id": "OTU_627", "metadata": {"taxonomy": ["k__Bacteria", "p__Firmicutes", "c__Erysipelotrichia", "o__Erysipelotrichales", "f__Erysipelotrichaceae", "g__Erysipelatoclostridium"]}},{"id": "OTU_628", "metadata": {"taxonomy": ["k__Bacteria", "p__Proteobacteria", "c__Alphaproteobacteria", "o__Rhizobiales", "f__Beijerinckiaceae", "g__Methylobacterium"]}},{"id": "OTU_629", "metadata": {"taxonomy": ["k__Bacteria", "p__Bacteroidetes", "c__Bacteroidia", "o__Bacteroidales", "f__Bacteroidaceae", "g__Bacteroides"]}},{"id": "OTU_630", "metadata": {"taxonomy": ["k__Bacteria", "p__Bacteroidetes", "c__Bacteroidia", "o__Bacteroidales", "f__Muribaculaceae", "g__", "s__"]}},{"id": "OTU_631", "metadata": {"taxonomy": ["k__Bacteria", "p__Actinobacteria", "c__Thermoleophilia", "o__Solirubrobacterales"]}},{"id": "OTU_632", "metadata": {"taxonomy": ["k__Bacteria", "p__Firmicutes", "c__Clostridia", "o__Clostridiales", "f__Lachnospiraceae"]}},{"id": "OTU_633", "metadata": {"taxonomy": ["k__Bacteria", "p__Bacteroidetes", "c__Bacteroidia", "o__Bacteroidales", "f__Bacteroidaceae", "g__Bacteroides", "s__Bacteroides_stercoris"]}},{"id": "OTU_634", "metadata": {"taxonomy": ["k__Bacteria", "p__Bacteroidetes", "c__Bacteroidia", "o__Bacteroidales", "f__Muribaculaceae", "g__", "s__"]}},{"id": "OTU_635", "metadata": {"taxonomy": ["k__Bacteria", "p__Firmicutes", "c__Clostridia", "o__Clostridiales", "f__Lachnospiraceae"]}},{"id": "OTU_636", "metadata": {"taxonomy": ["k__Bacteria", "p__Firmicutes", "c__Negativicutes", "o__Selenomonadales", "f__Veillonellaceae", "g__Dialister", "s__Dialister_pneumosintes"]}},{"id": "OTU_637", "metadata": {"taxonomy": ["k__Bacteria", "p__Firmicutes", "c__Clostridia", "o__Clostridiales", "f__Lachnospiraceae", "g__unidentified_Lachnospiraceae", "s__Coprococcus_catus"]}},{"id": "OTU_638", "metadata": {"taxonomy": ["k__Bacteria", "p__Firmicutes", "c__Clostridia", "o__Clostridiales", "f__Lachnospiraceae", "g__unidentified_Lachnospiraceae", "s__Lachnospiraceae_bacterium_DW17"]}},{"id": "OTU_639", "metadata": {"taxonomy": ["k__Bacteria", "p__Actinobacteria", "c__Acidimicrobiia"]}},{"id": "OTU_640", "metadata": {"taxonomy": ["k__Bacteria", "p__Firmicutes", "c__Clostridia", "o__Clostridiales", "f__Lachnospiraceae"]}},{"id": "OTU_641", "metadata": {"taxonomy": ["k__Bacteria", "p__Firmicutes", "c__Bacilli", "o__Lactobacillales", "f__Leuconostocaceae", "g__Leuconostoc"]}},{"id": "OTU_642", "metadata": {"taxonomy": ["k__Bacteria", "p__Firmicutes", "c__Clostridia", "o__Clostridiales", "f__Ruminococcaceae"]}}],"columns": [{"id": "MD1", "metadata": null},{"id": "MD2", "metadata": null},{"id": "MD3", "metadata": null},{"id": "MD4", "metadata": null},{"id": "MD5", "metadata": null},{"id": "MC1", "metadata": null},{"id": "MC2", "metadata": null},{"id": "MC3", "metadata": null},{"id": "MC4", "metadata": null},{"id": "MC5", "metadata": null}]}
