# Supplementary material for: The Gut Bacteria Dysbiosis Contributes to Chronic Graft-Versus-Host Disease Associated With a Treg/Th1 Ratio Imbalance
Source: Front Microbiol. 2022 Sep 8;13:813576. doi: 10.3389/fmicb.2022.813576 (PMC9493085; doi:10.3389/fmicb.2022.813576)
Supplement: Supplementary file 1 [file Data_Sheet_1.zip › P101SC18090073-01-B1-3-4_result/02.OTUanalysis/taxa_abundance/Absolute/otu_table.c.absolute.xls]

Taxonomy	MD1	MD2	MD3	MD4	MD5	MC1	MC2	MC3	MC4	MC5	Tax_detail
Bacteroidia	31413	34755	34588	50476	37494	42321	48124	46532	27381	37438	k__Bacteria;p__Bacteroidetes;c__Bacteroidia;
Clostridia	34216	29204	29403	15433	32547	19962	16403	22352	40887	28676	k__Bacteria;p__Firmicutes;c__Clostridia;
Gammaproteobacteria	5748	6790	6839	5632	1500	2247	6229	3296	827	3545	k__Bacteria;p__Proteobacteria;c__Gammaproteobacteria;
Verrucomicrobiae	121	298	248	764	30	6517	931	87	92	1034	k__Bacteria;p__Verrucomicrobia;c__Verrucomicrobiae;
Mollicutes	60	99	61	23	312	1893	289	242	61	335	k__Bacteria;p__Tenericutes;c__Mollicutes;
Bacilli	409	539	557	732	1706	541	1031	974	355	566	k__Bacteria;p__Firmicutes;c__Bacilli;
Deltaproteobacteria	728	862	987	593	1022	341	958	1421	595	744	k__Bacteria;p__Proteobacteria;c__Deltaproteobacteria;
Erysipelotrichia	179	220	334	117	88	778	426	522	179	160	k__Bacteria;p__Firmicutes;c__Erysipelotrichia;
unidentified_Oxyphotobacteria	1	137	60	3	2	79	1	3	3	0	k__Bacteria;p__Oxyphotobacteria;c__unidentified_Oxyphotobacteria;
unidentified_Bacteria	13	29	24	53	40	48	87	55	39	62	k__Bacteria;p__unidentified_Bacteria;c__unidentified_Bacteria;
Negativicutes	32	23	34	23	59	34	26	40	53	42	k__Bacteria;p__Firmicutes;c__Negativicutes;
unidentified_Actinobacteria	22	22	17	21	15	42	33	31	20	47	k__Bacteria;p__Actinobacteria;c__unidentified_Actinobacteria;
Fusobacteriia	22	20	15	23	18	30	21	22	23	25	k__Bacteria;p__Fusobacteria;c__Fusobacteriia;
Alphaproteobacteria	7	5	24	8	11	13	7	15	10	6	k__Bacteria;p__Proteobacteria;c__Alphaproteobacteria;
Rubrobacteria	0	1	11	0	0	0	1	1	1	1	k__Bacteria;p__Actinobacteria;c__Rubrobacteria;
unidentified_Acidobacteria	0	0	9	0	0	0	0	2	0	3	k__Bacteria;p__Acidobacteria;c__unidentified_Acidobacteria;
Thermoleophilia	1	0	8	0	0	0	0	7	0	0	k__Bacteria;p__Actinobacteria;c__Thermoleophilia;
Holophagae	0	0	5	0	0	0	0	0	0	1	k__Bacteria;p__Acidobacteria;c__Holophagae;
Acidimicrobiia	0	0	5	0	0	0	0	0	0	0	k__Bacteria;p__Actinobacteria;c__Acidimicrobiia;
Fimbriimonadia	0	0	0	0	0	2	0	0	0	0	k__Bacteria;p__Armatimonadetes;c__Fimbriimonadia;
Deinococci	0	0	0	0	0	0	0	2	0	2	k__Bacteria;p__Deinococcus-Thermus;c__Deinococci;
Methanobacteria	0	0	0	0	0	0	1	2	0	0	k__Archaea;p__Euryarchaeota;c__Methanobacteria;
Coriobacteriia	0	1	0	0	2	0	0	1	0	0	k__Bacteria;p__Actinobacteria;c__Coriobacteriia;
Others	48	160	98	28	73	234	59	100	216	205	Others
