# Supplementary material for: The Gut Bacteria Dysbiosis Contributes to Chronic Graft-Versus-Host Disease Associated With a Treg/Th1 Ratio Imbalance
Source: Front Microbiol. 2022 Sep 8;13:813576. doi: 10.3389/fmicb.2022.813576 (PMC9493085; doi:10.3389/fmicb.2022.813576)
Supplement: Supplementary file 1 [file Data_Sheet_1.zip › P101SC18090073-01-B1-3-4_result/02.OTUanalysis/taxa_abundance/Absolute/otu_table.f.absolute.xls]

Taxonomy	MD1	MD2	MD3	MD4	MD5	MC1	MC2	MC3	MC4	MC5	Tax_detail
Muribaculaceae	20468	22316	23754	24342	22502	27783	22465	25816	16907	19092	k__Bacteria;p__Bacteroidetes;c__Bacteroidia;o__Bacteroidales;f__Muribaculaceae;
Lachnospiraceae	27382	22175	23023	10189	24804	9374	8075	9707	22000	14578	k__Bacteria;p__Firmicutes;c__Clostridia;o__Clostridiales;f__Lachnospiraceae;
Bacteroidaceae	8734	9744	8911	21563	12820	11648	20157	16165	7354	14219	k__Bacteria;p__Bacteroidetes;c__Bacteroidia;o__Bacteroidales;f__Bacteroidaceae;
Ruminococcaceae	6439	6544	6095	4943	7195	10234	7952	12246	18173	13375	k__Bacteria;p__Firmicutes;c__Clostridia;o__Clostridiales;f__Ruminococcaceae;
Enterobacteriaceae	5670	6718	6774	5570	1455	2184	6190	3213	777	3492	k__Bacteria;p__Proteobacteria;c__Gammaproteobacteria;o__Enterobacteriales;f__Enterobacteriaceae;
Akkermansiaceae	121	298	248	764	30	6515	931	87	92	1034	k__Bacteria;p__Verrucomicrobia;c__Verrucomicrobiae;o__Verrucomicrobiales;f__Akkermansiaceae;
Prevotellaceae	902	1411	815	2200	662	899	2866	1685	706	2090	k__Bacteria;p__Bacteroidetes;c__Bacteroidia;o__Bacteroidales;f__Prevotellaceae;
Rikenellaceae	949	940	750	1727	1040	1333	1871	2331	1996	1414	k__Bacteria;p__Bacteroidetes;c__Bacteroidia;o__Bacteroidales;f__Rikenellaceae;
Desulfovibrionaceae	728	862	987	593	1022	341	958	1421	595	744	k__Bacteria;p__Proteobacteria;c__Deltaproteobacteria;o__Desulfovibrionales;f__Desulfovibrionaceae;
Lactobacillaceae	243	312	301	353	896	321	317	632	261	336	k__Bacteria;p__Firmicutes;c__Bacilli;o__Lactobacillales;f__Lactobacillaceae;
Enterococcaceae	157	210	247	369	795	210	696	314	89	221	k__Bacteria;p__Firmicutes;c__Bacilli;o__Lactobacillales;f__Enterococcaceae;
Erysipelotrichaceae	179	220	334	117	88	778	426	522	179	160	k__Bacteria;p__Firmicutes;c__Erysipelotrichia;o__Erysipelotrichales;f__Erysipelotrichaceae;
Tannerellaceae	319	280	288	517	397	528	703	482	381	538	k__Bacteria;p__Bacteroidetes;c__Bacteroidia;o__Bacteroidales;f__Tannerellaceae;
Peptococcaceae	76	84	65	26	30	21	32	35	193	57	k__Bacteria;p__Firmicutes;c__Clostridia;o__Clostridiales;f__Peptococcaceae;
unidentified_Clostridiales	84	98	74	96	155	109	87	125	113	131	k__Bacteria;p__Firmicutes;c__Clostridia;o__Clostridiales;f__unidentified_Clostridiales;
unidentified_Oxyphotobacteria	1	137	60	3	2	79	1	3	3	0	k__Bacteria;p__Oxyphotobacteria;c__unidentified_Oxyphotobacteria;o__unidentified_Oxyphotobacteria;f__unidentified_Oxyphotobacteria;
Marinifilaceae	26	57	58	110	61	106	49	29	26	73	k__Bacteria;p__Bacteroidetes;c__Bacteroidia;o__Bacteroidales;f__Marinifilaceae;
unidentified_Bacteria	4	19	10	51	34	45	84	45	14	60	k__Bacteria;p__unidentified_Bacteria;c__unidentified_Bacteria;o__unidentified_Bacteria;f__unidentified_Bacteria;
Burkholderiaceae	46	48	34	39	27	29	23	38	37	28	k__Bacteria;p__Proteobacteria;c__Gammaproteobacteria;o__unidentified_Gammaproteobacteria;f__Burkholderiaceae;
Veillonellaceae	24	17	29	20	47	27	18	33	43	34	k__Bacteria;p__Firmicutes;c__Negativicutes;o__Selenomonadales;f__Veillonellaceae;
Bifidobacteriaceae	18	18	11	15	13	37	27	26	15	17	k__Bacteria;p__Actinobacteria;c__unidentified_Actinobacteria;o__Bifidobacteriales;f__Bifidobacteriaceae;
Fusobacteriaceae	22	20	15	23	18	30	21	22	23	25	k__Bacteria;p__Fusobacteria;c__Fusobacteriia;o__Fusobacteriales;f__Fusobacteriaceae;
Nocardiaceae	2	3	2	5	1	3	3	4	2	30	k__Bacteria;p__Actinobacteria;c__unidentified_Actinobacteria;o__Corynebacteriales;f__Nocardiaceae;
unidentified_Campylobacterales	9	10	14	2	5	3	3	8	25	2	k__Bacteria;p__unidentified_Bacteria;c__unidentified_Bacteria;o__Campylobacterales;f__unidentified_Campylobacterales;
Moraxellaceae	8	14	9	10	5	16	7	9	5	11	k__Bacteria;p__Proteobacteria;c__Gammaproteobacteria;o__Pseudomonadales;f__Moraxellaceae;
Streptococcaceae	5	11	8	9	13	6	16	16	2	7	k__Bacteria;p__Firmicutes;c__Bacilli;o__Lactobacillales;f__Streptococcaceae;
Peptostreptococcaceae	15	6	3	9	8	12	2	8	9	6	k__Bacteria;p__Firmicutes;c__Clostridia;o__Clostridiales;f__Peptostreptococcaceae;
Pseudomonadaceae	13	7	9	3	2	9	5	11	2	6	k__Bacteria;p__Proteobacteria;c__Gammaproteobacteria;o__Pseudomonadales;f__Pseudomonadaceae;
Pasteurellaceae	3	1	10	8	2	4	1	13	3	7	k__Bacteria;p__Proteobacteria;c__Gammaproteobacteria;o__Pasteurellales;f__Pasteurellaceae;
unidentified_Alphaproteobacteria	1	0	12	0	0	0	1	0	0	0	k__Bacteria;p__Proteobacteria;c__Alphaproteobacteria;o__unidentified_Alphaproteobacteria;f__unidentified_Alphaproteobacteria;
Acidaminococcaceae	8	6	5	3	12	7	8	7	10	8	k__Bacteria;p__Firmicutes;c__Negativicutes;o__Selenomonadales;f__Acidaminococcaceae;
unidentified_Rubrobacterales	0	1	11	0	0	0	1	1	1	1	k__Bacteria;p__Actinobacteria;c__Rubrobacteria;o__Rubrobacterales;f__unidentified_Rubrobacterales;
Barnesiellaceae	6	3	4	10	3	10	3	6	2	6	k__Bacteria;p__Bacteroidetes;c__Bacteroidia;o__Bacteroidales;f__Barnesiellaceae;
Porphyromonadaceae	9	2	4	7	8	8	5	9	9	6	k__Bacteria;p__Bacteroidetes;c__Bacteroidia;o__Bacteroidales;f__Porphyromonadaceae;
Staphylococcaceae	1	1	1	0	1	2	2	9	1	1	k__Bacteria;p__Firmicutes;c__Bacilli;o__Bacillales;f__Staphylococcaceae;
Sphingomonadaceae	3	1	3	2	4	5	2	6	4	0	k__Bacteria;p__Proteobacteria;c__Alphaproteobacteria;o__Sphingomonadales;f__Sphingomonadaceae;
Xanthomonadaceae	5	0	2	1	6	1	1	6	3	1	k__Bacteria;p__Proteobacteria;c__Gammaproteobacteria;o__Xanthomonadales;f__Xanthomonadaceae;
Pyrinomonadaceae	0	0	6	0	0	0	0	1	0	0	k__Bacteria;p__Acidobacteria;c__unidentified_Acidobacteria;o__unidentified_Acidobacteria;f__Pyrinomonadaceae;
Eubacteriaceae	0	1	0	0	6	1	1	6	3	0	k__Bacteria;p__Firmicutes;c__Clostridia;o__Clostridiales;f__Eubacteriaceae;
Rhizobiaceae	2	1	1	5	2	3	1	4	4	2	k__Bacteria;p__Proteobacteria;c__Alphaproteobacteria;o__Rhizobiales;f__Rhizobiaceae;
unidentified_Flavobacteriales	0	0	0	0	0	5	0	0	0	0	k__Bacteria;p__Bacteroidetes;c__Bacteroidia;o__Flavobacteriales;f__unidentified_Flavobacteriales;
Flavobacteriaceae	0	2	0	0	1	1	5	3	0	0	k__Bacteria;p__Bacteroidetes;c__Bacteroidia;o__Flavobacteriales;f__Flavobacteriaceae;
Chitinophagaceae	0	0	0	0	0	0	0	4	0	0	k__Bacteria;p__Bacteroidetes;c__Bacteroidia;o__Chitinophagales;f__Chitinophagaceae;
unidentified_Rhodospirillales	0	3	2	1	2	3	0	4	2	1	k__Bacteria;p__Proteobacteria;c__Alphaproteobacteria;o__Rhodospirillales;f__unidentified_Rhodospirillales;
Neisseriaceae	1	2	1	1	3	0	1	4	0	0	k__Bacteria;p__Proteobacteria;c__Gammaproteobacteria;o__unidentified_Gammaproteobacteria;f__Neisseriaceae;
Caulobacteraceae	0	0	0	0	0	0	0	0	0	3	k__Bacteria;p__Proteobacteria;c__Alphaproteobacteria;o__Caulobacterales;f__Caulobacteraceae;
Shewanellaceae	0	0	0	0	0	3	0	0	0	0	k__Bacteria;p__Proteobacteria;c__Gammaproteobacteria;o__Alteromonadales;f__Shewanellaceae;
Microbacteriaceae	0	0	0	1	0	0	3	0	0	0	k__Bacteria;p__Actinobacteria;c__unidentified_Actinobacteria;o__Micrococcales;f__Microbacteriaceae;
unidentified_Acidobacteria	0	0	3	0	0	0	0	1	0	3	k__Bacteria;p__Acidobacteria;c__unidentified_Acidobacteria;o__unidentified_Acidobacteria;f__unidentified_Acidobacteria;
Christensenellaceae	2	2	1	0	0	0	0	3	2	0	k__Bacteria;p__Firmicutes;c__Clostridia;o__Clostridiales;f__Christensenellaceae;
Nocardioidaceae	1	0	3	0	0	0	0	0	0	0	k__Bacteria;p__Actinobacteria;c__unidentified_Actinobacteria;o__Propionibacteriales;f__Nocardioidaceae;
unidentified_Bacillales	3	3	0	1	1	2	0	1	2	1	k__Bacteria;p__Firmicutes;c__Bacilli;o__Bacillales;f__unidentified_Bacillales;
Rhodanobacteraceae	2	0	0	0	0	1	1	2	0	0	k__Bacteria;p__Proteobacteria;c__Gammaproteobacteria;o__Xanthomonadales;f__Rhodanobacteraceae;
Methanobacteriaceae	0	0	0	0	0	0	1	2	0	0	k__Archaea;p__Euryarchaeota;c__Methanobacteria;o__Methanobacteriales;f__Methanobacteriaceae;
Corynebacteriaceae	0	1	0	0	1	0	0	1	2	0	k__Bacteria;p__Actinobacteria;c__unidentified_Actinobacteria;o__Corynebacteriales;f__Corynebacteriaceae;
Chthoniobacteraceae	0	0	0	0	0	2	0	0	0	0	k__Bacteria;p__Verrucomicrobia;c__Verrucomicrobiae;o__Chthoniobacterales;f__Chthoniobacteraceae;
Beijerinckiaceae	1	0	0	0	2	1	0	1	0	0	k__Bacteria;p__Proteobacteria;c__Alphaproteobacteria;o__Rhizobiales;f__Beijerinckiaceae;
Actinomycetaceae	1	0	1	0	0	2	0	0	1	0	k__Bacteria;p__Actinobacteria;c__unidentified_Actinobacteria;o__Actinomycetales;f__Actinomycetaceae;
Atopobiaceae	0	1	0	0	2	0	0	1	0	0	k__Bacteria;p__Actinobacteria;c__Coriobacteriia;o__Coriobacteriales;f__Atopobiaceae;
Deinococcaceae	0	0	0	0	0	0	0	2	0	2	k__Bacteria;p__Deinococcus-Thermus;c__Deinococci;o__Deinococcales;f__Deinococcaceae;
Leuconostocaceae	0	2	0	0	0	0	0	2	0	0	k__Bacteria;p__Firmicutes;c__Bacilli;o__Lactobacillales;f__Leuconostocaceae;
Xanthobacteraceae	0	0	2	0	1	1	1	0	0	0	k__Bacteria;p__Proteobacteria;c__Alphaproteobacteria;o__Rhizobiales;f__Xanthobacteraceae;
Campylobacteraceae	0	0	0	0	1	0	0	2	0	0	k__Bacteria;p__unidentified_Bacteria;c__unidentified_Bacteria;o__Campylobacterales;f__Campylobacteraceae;
Anaeroplasmataceae	1	1	0	0	0	0	0	2	0	0	k__Bacteria;p__Tenericutes;c__Mollicutes;o__Anaeroplasmatales;f__Anaeroplasmataceae;
Fimbriimonadaceae	0	0	0	0	0	2	0	0	0	0	k__Bacteria;p__Armatimonadetes;c__Fimbriimonadia;o__Fimbriimonadales;f__Fimbriimonadaceae;
Others	326	552	327	221	734	2338	604	571	671	1070	Others
