# Supplementary material for: The Gut Bacteria Dysbiosis Contributes to Chronic Graft-Versus-Host Disease Associated With a Treg/Th1 Ratio Imbalance
Source: Front Microbiol. 2022 Sep 8;13:813576. doi: 10.3389/fmicb.2022.813576 (PMC9493085; doi:10.3389/fmicb.2022.813576)
Supplement: Supplementary file 1 [file Data_Sheet_1.zip › P101SC18090073-01-B1-3-4_result/02.OTUanalysis/taxa_abundance/Absolute/otu_table.o.absolute.xls]

Taxonomy	MD1	MD2	MD3	MD4	MD5	MC1	MC2	MC3	MC4	MC5	Tax_detail
Bacteroidales	31413	34753	34584	50476	37493	42315	48119	46523	27381	37438	k__Bacteria;p__Bacteroidetes;c__Bacteroidia;o__Bacteroidales;
Clostridiales	34216	29204	29403	15433	32547	19962	16403	22352	40887	28676	k__Bacteria;p__Firmicutes;c__Clostridia;o__Clostridiales;
Enterobacteriales	5670	6718	6774	5570	1455	2184	6190	3213	777	3492	k__Bacteria;p__Proteobacteria;c__Gammaproteobacteria;o__Enterobacteriales;
Verrucomicrobiales	121	298	248	764	30	6515	931	87	92	1034	k__Bacteria;p__Verrucomicrobia;c__Verrucomicrobiae;o__Verrucomicrobiales;
Lactobacillales	405	535	556	731	1704	537	1029	964	352	564	k__Bacteria;p__Firmicutes;c__Bacilli;o__Lactobacillales;
Desulfovibrionales	728	862	987	593	1022	341	958	1421	595	744	k__Bacteria;p__Proteobacteria;c__Deltaproteobacteria;o__Desulfovibrionales;
Erysipelotrichales	179	220	334	117	88	778	426	522	179	160	k__Bacteria;p__Firmicutes;c__Erysipelotrichia;o__Erysipelotrichales;
unidentified_Oxyphotobacteria	1	137	60	3	2	79	1	3	3	0	k__Bacteria;p__Oxyphotobacteria;c__unidentified_Oxyphotobacteria;o__unidentified_Oxyphotobacteria;
unidentified_Bacteria	4	19	10	51	34	45	84	45	14	60	k__Bacteria;p__unidentified_Bacteria;c__unidentified_Bacteria;o__unidentified_Bacteria;
Selenomonadales	32	23	34	23	59	34	26	40	53	42	k__Bacteria;p__Firmicutes;c__Negativicutes;o__Selenomonadales;
unidentified_Gammaproteobacteria	47	50	35	40	30	29	24	42	37	28	k__Bacteria;p__Proteobacteria;c__Gammaproteobacteria;o__unidentified_Gammaproteobacteria;
Bifidobacteriales	18	18	11	15	13	37	27	26	15	17	k__Bacteria;p__Actinobacteria;c__unidentified_Actinobacteria;o__Bifidobacteriales;
Fusobacteriales	22	20	15	23	18	30	21	22	23	25	k__Bacteria;p__Fusobacteria;c__Fusobacteriia;o__Fusobacteriales;
Corynebacteriales	2	4	2	5	2	3	3	5	4	30	k__Bacteria;p__Actinobacteria;c__unidentified_Actinobacteria;o__Corynebacteriales;
Campylobacterales	9	10	14	2	6	3	3	10	25	2	k__Bacteria;p__unidentified_Bacteria;c__unidentified_Bacteria;o__Campylobacterales;
Pseudomonadales	21	21	18	13	7	25	12	20	7	17	k__Bacteria;p__Proteobacteria;c__Gammaproteobacteria;o__Pseudomonadales;
Pasteurellales	3	1	10	8	2	4	1	13	3	7	k__Bacteria;p__Proteobacteria;c__Gammaproteobacteria;o__Pasteurellales;
unidentified_Alphaproteobacteria	1	0	12	0	0	0	1	0	0	0	k__Bacteria;p__Proteobacteria;c__Alphaproteobacteria;o__unidentified_Alphaproteobacteria;
Rubrobacterales	0	1	11	0	0	0	1	1	1	1	k__Bacteria;p__Actinobacteria;c__Rubrobacteria;o__Rubrobacterales;
Bacillales	4	4	1	1	2	4	2	10	3	2	k__Bacteria;p__Firmicutes;c__Bacilli;o__Bacillales;
unidentified_Acidobacteria	0	0	9	0	0	0	0	2	0	3	k__Bacteria;p__Acidobacteria;c__unidentified_Acidobacteria;o__unidentified_Acidobacteria;
Xanthomonadales	7	0	2	1	6	2	2	8	3	1	k__Bacteria;p__Proteobacteria;c__Gammaproteobacteria;o__Xanthomonadales;
Solirubrobacterales	1	0	8	0	0	0	0	5	0	0	k__Bacteria;p__Actinobacteria;c__Thermoleophilia;o__Solirubrobacterales;
Rhizobiales	3	1	7	5	5	5	4	5	4	2	k__Bacteria;p__Proteobacteria;c__Alphaproteobacteria;o__Rhizobiales;
Flavobacteriales	0	2	0	0	1	6	5	3	0	0	k__Bacteria;p__Bacteroidetes;c__Bacteroidia;o__Flavobacteriales;
Sphingomonadales	3	1	3	2	4	5	2	6	4	0	k__Bacteria;p__Proteobacteria;c__Alphaproteobacteria;o__Sphingomonadales;
Rhodospirillales	0	3	2	1	2	3	0	4	2	1	k__Bacteria;p__Proteobacteria;c__Alphaproteobacteria;o__Rhodospirillales;
Cytophagales	0	0	4	0	0	0	0	0	0	0	k__Bacteria;p__Bacteroidetes;c__Bacteroidia;o__Cytophagales;
Chitinophagales	0	0	0	0	0	0	0	4	0	0	k__Bacteria;p__Bacteroidetes;c__Bacteroidia;o__Chitinophagales;
Micrococcales	0	0	0	1	0	0	3	0	0	0	k__Bacteria;p__Actinobacteria;c__unidentified_Actinobacteria;o__Micrococcales;
Propionibacteriales	1	0	3	0	0	0	0	0	0	0	k__Bacteria;p__Actinobacteria;c__unidentified_Actinobacteria;o__Propionibacteriales;
Caulobacterales	0	0	0	0	0	0	0	0	0	3	k__Bacteria;p__Proteobacteria;c__Alphaproteobacteria;o__Caulobacterales;
Alteromonadales	0	0	0	0	0	3	0	0	0	0	k__Bacteria;p__Proteobacteria;c__Gammaproteobacteria;o__Alteromonadales;
Gaiellales	0	0	0	0	0	0	0	2	0	0	k__Bacteria;p__Actinobacteria;c__Thermoleophilia;o__Gaiellales;
Fimbriimonadales	0	0	0	0	0	2	0	0	0	0	k__Bacteria;p__Armatimonadetes;c__Fimbriimonadia;o__Fimbriimonadales;
Chthoniobacterales	0	0	0	0	0	2	0	0	0	0	k__Bacteria;p__Verrucomicrobia;c__Verrucomicrobiae;o__Chthoniobacterales;
Sphingobacteriales	0	0	0	0	0	0	0	2	0	0	k__Bacteria;p__Bacteroidetes;c__Bacteroidia;o__Sphingobacteriales;
Actinomycetales	1	0	1	0	0	2	0	0	1	0	k__Bacteria;p__Actinobacteria;c__unidentified_Actinobacteria;o__Actinomycetales;
Methanobacteriales	0	0	0	0	0	0	1	2	0	0	k__Archaea;p__Euryarchaeota;c__Methanobacteria;o__Methanobacteriales;
Deinococcales	0	0	0	0	0	0	0	2	0	2	k__Bacteria;p__Deinococcus-Thermus;c__Deinococci;o__Deinococcales;
Coriobacteriales	0	1	0	0	2	0	0	1	0	0	k__Bacteria;p__Actinobacteria;c__Coriobacteriia;o__Coriobacteriales;
Anaeroplasmatales	1	1	0	0	0	0	0	2	0	0	k__Bacteria;p__Tenericutes;c__Mollicutes;o__Anaeroplasmatales;
Others	107	258	169	51	385	2127	348	340	277	541	Others
