# Supplementary material for: The Gut Bacteria Dysbiosis Contributes to Chronic Graft-Versus-Host Disease Associated With a Treg/Th1 Ratio Imbalance
Source: Front Microbiol. 2022 Sep 8;13:813576. doi: 10.3389/fmicb.2022.813576 (PMC9493085; doi:10.3389/fmicb.2022.813576)
Supplement: Supplementary file 1 [file Data_Sheet_1.zip › P101SC18090073-01-B1-3-4_result/02.OTUanalysis/taxa_abundance/Absolute/otu_table.p.absolute.xls]

Taxonomy	MD1	MD2	MD3	MD4	MD5	MC1	MC2	MC3	MC4	MC5	Tax_detail
Bacteroidetes	31413	34755	34588	50476	37494	42321	48124	46532	27381	37438	k__Bacteria;p__Bacteroidetes;
Firmicutes	34851	30007	30350	16311	34444	21331	17903	23922	41535	29467	k__Bacteria;p__Firmicutes;
Proteobacteria	6483	7657	7850	6233	2535	2601	7194	4732	1432	4295	k__Bacteria;p__Proteobacteria;
Verrucomicrobia	121	298	248	764	30	6517	931	87	92	1034	k__Bacteria;p__Verrucomicrobia;
Tenericutes	60	99	61	23	312	1893	289	242	61	335	k__Bacteria;p__Tenericutes;
Oxyphotobacteria	1	137	60	3	2	79	1	3	3	0	k__Bacteria;p__Oxyphotobacteria;
Melainabacteria	7	11	7	22	7	126	23	12	23	104	k__Bacteria;p__Melainabacteria;
unidentified_Bacteria	13	29	24	53	40	48	87	55	39	62	k__Bacteria;p__unidentified_Bacteria;
Actinobacteria	23	24	41	21	17	42	34	40	21	48	k__Bacteria;p__Actinobacteria;
Fusobacteria	22	20	15	23	18	30	21	22	23	25	k__Bacteria;p__Fusobacteria;
Acidobacteria	0	0	14	0	0	0	0	2	0	4	k__Bacteria;p__Acidobacteria;
Deinococcus-Thermus	0	0	0	0	0	0	0	2	0	2	k__Bacteria;p__Deinococcus-Thermus;
Euryarchaeota	0	0	0	0	0	0	1	2	0	0	k__Archaea;p__Euryarchaeota;
Armatimonadetes	0	0	0	0	0	2	0	0	0	0	k__Bacteria;p__Armatimonadetes;
Others	26	128	69	0	20	92	19	54	132	78	Others
