# Supplementary material for: The Gut Bacteria Dysbiosis Contributes to Chronic Graft-Versus-Host Disease Associated With a Treg/Th1 Ratio Imbalance
Source: Front Microbiol. 2022 Sep 8;13:813576. doi: 10.3389/fmicb.2022.813576 (PMC9493085; doi:10.3389/fmicb.2022.813576)
Supplement: Supplementary file 1 [file Data_Sheet_1.zip › P101SC18090073-01-B1-3-4_result/02.OTUanalysis/taxa_abundance/Evenabs/otu_table.c.absolute.xls]

Taxonomy	MD1	MD2	MD3	MD4	MD5	MC1	MC2	MC3	MC4	MC5	Tax_detail
Bacteroidia	30431	33594	33364	48312	35399	39868	45609	43475	27394	36336	k__Bacteria;p__Bacteroidetes;c__Bacteroidia;
Clostridia	33158	28243	28374	14758	30750	18823	15561	20886	40870	27824	k__Bacteria;p__Firmicutes;c__Clostridia;
Gammaproteobacteria	5568	6573	6596	5385	1414	2113	5903	3077	831	3444	k__Bacteria;p__Proteobacteria;c__Gammaproteobacteria;
Verrucomicrobiae	118	288	239	731	28	6141	882	81	92	1003	k__Bacteria;p__Verrucomicrobia;c__Verrucomicrobiae;
Mollicutes	58	96	58	20	294	1782	273	225	58	326	k__Bacteria;p__Tenericutes;c__Mollicutes;
Bacilli	397	520	537	700	1610	512	977	912	358	547	k__Bacteria;p__Firmicutes;c__Bacilli;
Deltaproteobacteria	703	833	950	568	963	321	910	1329	593	721	k__Bacteria;p__Proteobacteria;c__Deltaproteobacteria;
Erysipelotrichia	173	210	326	114	83	732	402	488	176	157	k__Bacteria;p__Firmicutes;c__Erysipelotrichia;
unidentified_Oxyphotobacteria	2	135	58	5	1	74	1	4	3	0	k__Bacteria;p__Oxyphotobacteria;c__unidentified_Oxyphotobacteria;
unidentified_Bacteria	12	28	22	51	36	46	81	52	40	61	k__Bacteria;p__unidentified_Bacteria;c__unidentified_Bacteria;
Negativicutes	29	23	31	24	52	29	23	36	55	43	k__Bacteria;p__Firmicutes;c__Negativicutes;
unidentified_Actinobacteria	19	22	18	19	13	38	37	28	24	47	k__Bacteria;p__Actinobacteria;c__unidentified_Actinobacteria;
Fusobacteriia	21	18	15	23	19	28	20	19	22	24	k__Bacteria;p__Fusobacteria;c__Fusobacteriia;
Alphaproteobacteria	5	5	26	6	9	12	4	16	9	4	k__Bacteria;p__Proteobacteria;c__Alphaproteobacteria;
Rubrobacteria	0	0	11	0	0	0	1	3	0	0	k__Bacteria;p__Actinobacteria;c__Rubrobacteria;
Thermoleophilia	1	0	6	0	0	0	0	10	0	0	k__Bacteria;p__Actinobacteria;c__Thermoleophilia;
unidentified_Acidobacteria	0	0	8	0	0	0	0	2	0	2	k__Bacteria;p__Acidobacteria;c__unidentified_Acidobacteria;
Acidimicrobiia	0	0	6	0	0	0	0	0	0	0	k__Bacteria;p__Actinobacteria;c__Acidimicrobiia;
Methanobacteria	0	0	0	0	0	0	1	4	0	0	k__Archaea;p__Euryarchaeota;c__Methanobacteria;
Holophagae	0	0	4	0	0	0	0	0	0	2	k__Bacteria;p__Acidobacteria;c__Holophagae;
Coriobacteriia	0	3	0	0	1	0	0	1	0	0	k__Bacteria;p__Actinobacteria;c__Coriobacteriia;
Fimbriimonadia	0	0	0	0	0	2	0	0	0	0	k__Bacteria;p__Armatimonadetes;c__Fimbriimonadia;
Deinococci	0	0	0	0	0	0	0	1	0	1	k__Bacteria;p__Deinococcus-Thermus;c__Deinococci;
Others	47	151	93	26	70	221	57	93	217	200	Others
