# Supplementary material for: The Gut Bacteria Dysbiosis Contributes to Chronic Graft-Versus-Host Disease Associated With a Treg/Th1 Ratio Imbalance
Source: Front Microbiol. 2022 Sep 8;13:813576. doi: 10.3389/fmicb.2022.813576 (PMC9493085; doi:10.3389/fmicb.2022.813576)
Supplement: Supplementary file 1 [file Data_Sheet_1.zip › P101SC18090073-01-B1-3-4_result/02.OTUanalysis/taxa_abundance/Evenabs/otu_table.f.absolute.xls]

Taxonomy	MD1	MD2	MD3	MD4	MD5	MC1	MC2	MC3	MC4	MC5	Tax_detail
Lachnospiraceae	26536	21458	22228	9745	23438	8833	7660	9071	21992	14150	k__Bacteria;p__Firmicutes;c__Clostridia;o__Clostridiales;f__Lachnospiraceae;
Muribaculaceae	19830	21572	22913	23288	21248	26172	21291	24123	16908	18535	k__Bacteria;p__Bacteroidetes;c__Bacteroidia;o__Bacteroidales;f__Muribaculaceae;
Bacteroidaceae	8463	9419	8596	20639	12106	10976	19103	15104	7353	13796	k__Bacteria;p__Bacteroidetes;c__Bacteroidia;o__Bacteroidales;f__Bacteroidaceae;
Ruminococcaceae	6242	6326	5864	4721	6787	9649	7541	11447	18167	12979	k__Bacteria;p__Firmicutes;c__Clostridia;o__Clostridiales;f__Ruminococcaceae;
Enterobacteriaceae	5491	6498	6535	5329	1372	2057	5867	3003	776	3388	k__Bacteria;p__Proteobacteria;c__Gammaproteobacteria;o__Enterobacteriales;f__Enterobacteriaceae;
Akkermansiaceae	118	288	239	731	28	6139	882	81	92	1003	k__Bacteria;p__Verrucomicrobia;c__Verrucomicrobiae;o__Verrucomicrobiales;f__Akkermansiaceae;
Prevotellaceae	874	1363	787	2106	623	848	2718	1573	715	2027	k__Bacteria;p__Bacteroidetes;c__Bacteroidia;o__Bacteroidales;f__Prevotellaceae;
Rikenellaceae	918	907	724	1658	978	1256	1774	2178	2000	1372	k__Bacteria;p__Bacteroidetes;c__Bacteroidia;o__Bacteroidales;f__Rikenellaceae;
Desulfovibrionaceae	703	833	950	568	963	321	910	1329	593	721	k__Bacteria;p__Proteobacteria;c__Deltaproteobacteria;o__Desulfovibrionales;f__Desulfovibrionaceae;
Lactobacillaceae	237	304	290	338	848	306	299	591	263	326	k__Bacteria;p__Firmicutes;c__Bacilli;o__Lactobacillales;f__Lactobacillaceae;
Enterococcaceae	152	203	238	353	750	197	661	293	89	214	k__Bacteria;p__Firmicutes;c__Bacilli;o__Lactobacillales;f__Enterococcaceae;
Erysipelotrichaceae	173	210	326	114	83	732	402	488	176	157	k__Bacteria;p__Firmicutes;c__Erysipelotrichia;o__Erysipelotrichales;f__Erysipelotrichaceae;
Tannerellaceae	308	272	278	495	375	497	666	449	380	521	k__Bacteria;p__Bacteroidetes;c__Bacteroidia;o__Bacteroidales;f__Tannerellaceae;
Peptococcaceae	75	82	63	23	28	18	35	34	193	55	k__Bacteria;p__Firmicutes;c__Clostridia;o__Clostridiales;f__Peptococcaceae;
unidentified_Clostridiales	81	91	74	96	151	103	82	115	110	126	k__Bacteria;p__Firmicutes;c__Clostridia;o__Clostridiales;f__unidentified_Clostridiales;
unidentified_Oxyphotobacteria	2	135	58	5	1	74	1	4	3	0	k__Bacteria;p__Oxyphotobacteria;c__unidentified_Oxyphotobacteria;o__unidentified_Oxyphotobacteria;f__unidentified_Oxyphotobacteria;
Marinifilaceae	24	55	54	105	57	98	45	26	25	72	k__Bacteria;p__Bacteroidetes;c__Bacteroidia;o__Bacteroidales;f__Marinifilaceae;
unidentified_Bacteria	4	18	9	49	32	42	79	42	14	58	k__Bacteria;p__unidentified_Bacteria;c__unidentified_Bacteria;o__unidentified_Bacteria;f__unidentified_Bacteria;
Burkholderiaceae	45	48	33	37	25	29	24	33	41	29	k__Bacteria;p__Proteobacteria;c__Gammaproteobacteria;o__unidentified_Gammaproteobacteria;f__Burkholderiaceae;
Veillonellaceae	22	17	28	21	43	21	16	30	43	32	k__Bacteria;p__Firmicutes;c__Negativicutes;o__Selenomonadales;f__Veillonellaceae;
Bifidobacteriaceae	17	18	10	14	12	34	28	25	15	18	k__Bacteria;p__Actinobacteria;c__unidentified_Actinobacteria;o__Bifidobacteriales;f__Bifidobacteriaceae;
Nocardiaceae	1	3	3	4	0	3	4	3	1	29	k__Bacteria;p__Actinobacteria;c__unidentified_Actinobacteria;o__Corynebacteriales;f__Nocardiaceae;
Fusobacteriaceae	21	18	15	23	19	28	20	19	22	24	k__Bacteria;p__Fusobacteria;c__Fusobacteriia;o__Fusobacteriales;f__Fusobacteriaceae;
unidentified_Campylobacterales	8	10	13	2	4	4	2	8	26	3	k__Bacteria;p__unidentified_Bacteria;c__unidentified_Bacteria;o__Campylobacterales;f__unidentified_Campylobacterales;
Streptococcaceae	3	8	8	8	11	5	15	17	2	7	k__Bacteria;p__Firmicutes;c__Bacilli;o__Lactobacillales;f__Streptococcaceae;
Peptostreptococcaceae	15	5	4	8	8	13	0	8	11	6	k__Bacteria;p__Firmicutes;c__Clostridia;o__Clostridiales;f__Peptostreptococcaceae;
Pseudomonadaceae	14	6	8	2	2	8	5	10	3	7	k__Bacteria;p__Proteobacteria;c__Gammaproteobacteria;o__Pseudomonadales;f__Pseudomonadaceae;
Moraxellaceae	7	13	7	8	3	14	5	9	5	10	k__Bacteria;p__Proteobacteria;c__Gammaproteobacteria;o__Pseudomonadales;f__Moraxellaceae;
unidentified_Alphaproteobacteria	0	0	13	0	0	0	1	0	0	0	k__Bacteria;p__Proteobacteria;c__Alphaproteobacteria;o__unidentified_Alphaproteobacteria;f__unidentified_Alphaproteobacteria;
Barnesiellaceae	6	3	4	13	3	8	4	6	4	7	k__Bacteria;p__Bacteroidetes;c__Bacteroidia;o__Bacteroidales;f__Barnesiellaceae;
Pasteurellaceae	3	4	10	6	1	3	1	13	3	9	k__Bacteria;p__Proteobacteria;c__Gammaproteobacteria;o__Pasteurellales;f__Pasteurellaceae;
Acidaminococcaceae	7	6	3	3	9	8	7	6	12	11	k__Bacteria;p__Firmicutes;c__Negativicutes;o__Selenomonadales;f__Acidaminococcaceae;
unidentified_Rubrobacterales	0	0	11	0	0	0	1	3	0	0	k__Bacteria;p__Actinobacteria;c__Rubrobacteria;o__Rubrobacterales;f__unidentified_Rubrobacterales;
Xanthomonadaceae	5	0	3	2	9	0	1	5	3	1	k__Bacteria;p__Proteobacteria;c__Gammaproteobacteria;o__Xanthomonadales;f__Xanthomonadaceae;
Porphyromonadaceae	8	1	5	8	7	7	4	8	9	6	k__Bacteria;p__Bacteroidetes;c__Bacteroidia;o__Bacteroidales;f__Porphyromonadaceae;
Staphylococcaceae	2	0	1	0	0	1	2	8	1	0	k__Bacteria;p__Firmicutes;c__Bacilli;o__Bacillales;f__Staphylococcaceae;
Sphingomonadaceae	2	0	4	2	5	4	2	6	3	0	k__Bacteria;p__Proteobacteria;c__Alphaproteobacteria;o__Sphingomonadales;f__Sphingomonadaceae;
Eubacteriaceae	0	0	0	0	6	4	1	5	3	0	k__Bacteria;p__Firmicutes;c__Clostridia;o__Clostridiales;f__Eubacteriaceae;
Rhizobiaceae	3	2	0	4	1	3	0	6	2	1	k__Bacteria;p__Proteobacteria;c__Alphaproteobacteria;o__Rhizobiales;f__Rhizobiaceae;
Actinomycetaceae	1	0	1	0	0	1	0	0	6	0	k__Bacteria;p__Actinobacteria;c__unidentified_Actinobacteria;o__Actinomycetales;f__Actinomycetaceae;
Pyrinomonadaceae	0	0	5	0	0	0	0	0	0	0	k__Bacteria;p__Acidobacteria;c__unidentified_Acidobacteria;o__unidentified_Acidobacteria;f__Pyrinomonadaceae;
Chitinophagaceae	0	0	0	0	0	0	0	5	0	0	k__Bacteria;p__Bacteroidetes;c__Bacteroidia;o__Chitinophagales;f__Chitinophagaceae;
unidentified_Flavobacteriales	0	0	0	0	0	5	0	0	0	0	k__Bacteria;p__Bacteroidetes;c__Bacteroidia;o__Flavobacteriales;f__unidentified_Flavobacteriales;
Microbacteriaceae	0	0	0	1	0	0	5	0	0	0	k__Bacteria;p__Actinobacteria;c__unidentified_Actinobacteria;o__Micrococcales;f__Microbacteriaceae;
Methanobacteriaceae	0	0	0	0	0	0	1	4	0	0	k__Archaea;p__Euryarchaeota;c__Methanobacteria;o__Methanobacteriales;f__Methanobacteriaceae;
Neisseriaceae	2	4	0	1	2	0	0	3	0	0	k__Bacteria;p__Proteobacteria;c__Gammaproteobacteria;o__unidentified_Gammaproteobacteria;f__Neisseriaceae;
Flavobacteriaceae	0	2	0	0	2	1	4	1	0	0	k__Bacteria;p__Bacteroidetes;c__Bacteroidia;o__Flavobacteriales;f__Flavobacteriaceae;
unidentified_Rhodospirillales	0	3	3	0	1	2	0	4	4	1	k__Bacteria;p__Proteobacteria;c__Alphaproteobacteria;o__Rhodospirillales;f__unidentified_Rhodospirillales;
Nocardioidaceae	0	0	4	0	0	0	0	0	0	0	k__Bacteria;p__Actinobacteria;c__unidentified_Actinobacteria;o__Propionibacteriales;f__Nocardioidaceae;
unidentified_Bacillales	3	2	0	1	1	3	0	1	3	0	k__Bacteria;p__Firmicutes;c__Bacilli;o__Bacillales;f__unidentified_Bacillales;
Atopobiaceae	0	3	0	0	1	0	0	1	0	0	k__Bacteria;p__Actinobacteria;c__Coriobacteriia;o__Coriobacteriales;f__Atopobiaceae;
unidentified_Acidobacteria	0	0	3	0	0	0	0	2	0	2	k__Bacteria;p__Acidobacteria;c__unidentified_Acidobacteria;o__unidentified_Acidobacteria;f__unidentified_Acidobacteria;
Christensenellaceae	1	1	1	0	0	0	0	3	2	0	k__Bacteria;p__Firmicutes;c__Clostridia;o__Clostridiales;f__Christensenellaceae;
Leuconostocaceae	0	3	0	0	0	0	0	2	0	0	k__Bacteria;p__Firmicutes;c__Bacilli;o__Lactobacillales;f__Leuconostocaceae;
Chthoniobacteraceae	0	0	0	0	0	2	0	0	0	0	k__Bacteria;p__Verrucomicrobia;c__Verrucomicrobiae;o__Chthoniobacterales;f__Chthoniobacteraceae;
Caulobacteraceae	0	0	0	0	0	0	0	0	0	2	k__Bacteria;p__Proteobacteria;c__Alphaproteobacteria;o__Caulobacterales;f__Caulobacteraceae;
Fimbriimonadaceae	0	0	0	0	0	2	0	0	0	0	k__Bacteria;p__Armatimonadetes;c__Fimbriimonadia;o__Fimbriimonadales;f__Fimbriimonadaceae;
Xanthobacteraceae	0	0	1	0	1	2	0	0	0	0	k__Bacteria;p__Proteobacteria;c__Alphaproteobacteria;o__Rhizobiales;f__Xanthobacteraceae;
Campylobacteraceae	0	0	0	0	0	0	0	2	0	0	k__Bacteria;p__unidentified_Bacteria;c__unidentified_Bacteria;o__Campylobacterales;f__Campylobacteraceae;
Anaeroplasmataceae	0	1	0	0	0	0	0	2	0	0	k__Bacteria;p__Tenericutes;c__Mollicutes;o__Anaeroplasmatales;f__Anaeroplasmataceae;
Corynebacteriaceae	0	1	0	0	1	0	0	0	2	0	k__Bacteria;p__Actinobacteria;c__unidentified_Actinobacteria;o__Corynebacteriales;f__Corynebacteriaceae;
Shewanellaceae	0	0	0	0	0	2	0	0	0	0	k__Bacteria;p__Proteobacteria;c__Gammaproteobacteria;o__Alteromonadales;f__Shewanellaceae;
Beijerinckiaceae	0	0	0	0	1	1	0	0	0	0	k__Bacteria;p__Proteobacteria;c__Alphaproteobacteria;o__Rhizobiales;f__Beijerinckiaceae;
Rhodanobacteraceae	1	0	0	0	0	0	0	1	0	0	k__Bacteria;p__Proteobacteria;c__Gammaproteobacteria;o__Xanthomonadales;f__Rhodanobacteraceae;
Deinococcaceae	0	0	0	0	0	0	0	1	0	1	k__Bacteria;p__Deinococcus-Thermus;c__Deinococci;o__Deinococcales;f__Deinococcaceae;
Others	314	526	315	211	696	2206	573	531	667	1036	Others
