# Supplementary material for: The Gut Bacteria Dysbiosis Contributes to Chronic Graft-Versus-Host Disease Associated With a Treg/Th1 Ratio Imbalance
Source: Front Microbiol. 2022 Sep 8;13:813576. doi: 10.3389/fmicb.2022.813576 (PMC9493085; doi:10.3389/fmicb.2022.813576)
Supplement: Supplementary file 1 [file Data_Sheet_1.zip › P101SC18090073-01-B1-3-4_result/02.OTUanalysis/taxa_abundance/Evenabs/otu_table.o.absolute.xls]

Taxonomy	MD1	MD2	MD3	MD4	MD5	MC1	MC2	MC3	MC4	MC5	Tax_detail
Bacteroidales	30431	33592	33361	48312	35397	39862	45605	43467	27394	36336	k__Bacteria;p__Bacteroidetes;c__Bacteroidia;o__Bacteroidales;
Clostridiales	33158	28243	28374	14758	30750	18823	15561	20886	40870	27824	k__Bacteria;p__Firmicutes;c__Clostridia;o__Clostridiales;
Enterobacteriales	5491	6498	6535	5329	1372	2057	5867	3003	776	3388	k__Bacteria;p__Proteobacteria;c__Gammaproteobacteria;o__Enterobacteriales;
Verrucomicrobiales	118	288	239	731	28	6139	882	81	92	1003	k__Bacteria;p__Verrucomicrobia;c__Verrucomicrobiae;o__Verrucomicrobiales;
Lactobacillales	392	518	536	699	1609	508	975	903	354	547	k__Bacteria;p__Firmicutes;c__Bacilli;o__Lactobacillales;
Desulfovibrionales	703	833	950	568	963	321	910	1329	593	721	k__Bacteria;p__Proteobacteria;c__Deltaproteobacteria;o__Desulfovibrionales;
Erysipelotrichales	173	210	326	114	83	732	402	488	176	157	k__Bacteria;p__Firmicutes;c__Erysipelotrichia;o__Erysipelotrichales;
unidentified_Oxyphotobacteria	2	135	58	5	1	74	1	4	3	0	k__Bacteria;p__Oxyphotobacteria;c__unidentified_Oxyphotobacteria;o__unidentified_Oxyphotobacteria;
unidentified_Bacteria	4	18	9	49	32	42	79	42	14	58	k__Bacteria;p__unidentified_Bacteria;c__unidentified_Bacteria;o__unidentified_Bacteria;
Selenomonadales	29	23	31	24	52	29	23	36	55	43	k__Bacteria;p__Firmicutes;c__Negativicutes;o__Selenomonadales;
unidentified_Gammaproteobacteria	47	52	33	38	27	29	24	36	41	29	k__Bacteria;p__Proteobacteria;c__Gammaproteobacteria;o__unidentified_Gammaproteobacteria;
Bifidobacteriales	17	18	10	14	12	34	28	25	15	18	k__Bacteria;p__Actinobacteria;c__unidentified_Actinobacteria;o__Bifidobacteriales;
Corynebacteriales	1	4	3	4	1	3	4	3	3	29	k__Bacteria;p__Actinobacteria;c__unidentified_Actinobacteria;o__Corynebacteriales;
Fusobacteriales	21	18	15	23	19	28	20	19	22	24	k__Bacteria;p__Fusobacteria;c__Fusobacteriia;o__Fusobacteriales;
Campylobacterales	8	10	13	2	4	4	2	10	26	3	k__Bacteria;p__unidentified_Bacteria;c__unidentified_Bacteria;o__Campylobacterales;
Pseudomonadales	21	19	15	10	5	22	10	19	8	17	k__Bacteria;p__Proteobacteria;c__Gammaproteobacteria;o__Pseudomonadales;
Pasteurellales	3	4	10	6	1	3	1	13	3	9	k__Bacteria;p__Proteobacteria;c__Gammaproteobacteria;o__Pasteurellales;
unidentified_Alphaproteobacteria	0	0	13	0	0	0	1	0	0	0	k__Bacteria;p__Proteobacteria;c__Alphaproteobacteria;o__unidentified_Alphaproteobacteria;
Rubrobacterales	0	0	11	0	0	0	1	3	0	0	k__Bacteria;p__Actinobacteria;c__Rubrobacteria;o__Rubrobacterales;
Xanthomonadales	6	0	3	2	9	0	1	6	3	1	k__Bacteria;p__Proteobacteria;c__Gammaproteobacteria;o__Xanthomonadales;
Solirubrobacterales	1	0	6	0	0	0	0	9	0	0	k__Bacteria;p__Actinobacteria;c__Thermoleophilia;o__Solirubrobacterales;
Bacillales	5	2	1	1	1	4	2	9	4	0	k__Bacteria;p__Firmicutes;c__Bacilli;o__Bacillales;
unidentified_Acidobacteria	0	0	8	0	0	0	0	2	0	2	k__Bacteria;p__Acidobacteria;c__unidentified_Acidobacteria;o__unidentified_Acidobacteria;
Sphingomonadales	2	0	4	2	5	4	2	6	3	0	k__Bacteria;p__Proteobacteria;c__Alphaproteobacteria;o__Sphingomonadales;
Rhizobiales	3	2	6	4	3	6	1	6	2	1	k__Bacteria;p__Proteobacteria;c__Alphaproteobacteria;o__Rhizobiales;
Actinomycetales	1	0	1	0	0	1	0	0	6	0	k__Bacteria;p__Actinobacteria;c__unidentified_Actinobacteria;o__Actinomycetales;
Flavobacteriales	0	2	0	0	2	6	4	1	0	0	k__Bacteria;p__Bacteroidetes;c__Bacteroidia;o__Flavobacteriales;
Micrococcales	0	0	0	1	0	0	5	0	0	0	k__Bacteria;p__Actinobacteria;c__unidentified_Actinobacteria;o__Micrococcales;
Chitinophagales	0	0	0	0	0	0	0	5	0	0	k__Bacteria;p__Bacteroidetes;c__Bacteroidia;o__Chitinophagales;
Rhodospirillales	0	3	3	0	1	2	0	4	4	1	k__Bacteria;p__Proteobacteria;c__Alphaproteobacteria;o__Rhodospirillales;
Methanobacteriales	0	0	0	0	0	0	1	4	0	0	k__Archaea;p__Euryarchaeota;c__Methanobacteria;o__Methanobacteriales;
Propionibacteriales	0	0	4	0	0	0	0	0	0	0	k__Bacteria;p__Actinobacteria;c__unidentified_Actinobacteria;o__Propionibacteriales;
Cytophagales	0	0	3	0	0	0	0	0	0	0	k__Bacteria;p__Bacteroidetes;c__Bacteroidia;o__Cytophagales;
Coriobacteriales	0	3	0	0	1	0	0	1	0	0	k__Bacteria;p__Actinobacteria;c__Coriobacteriia;o__Coriobacteriales;
Alteromonadales	0	0	0	0	0	2	0	0	0	0	k__Bacteria;p__Proteobacteria;c__Gammaproteobacteria;o__Alteromonadales;
Chthoniobacterales	0	0	0	0	0	2	0	0	0	0	k__Bacteria;p__Verrucomicrobia;c__Verrucomicrobiae;o__Chthoniobacterales;
Anaeroplasmatales	0	1	0	0	0	0	0	2	0	0	k__Bacteria;p__Tenericutes;c__Mollicutes;o__Anaeroplasmatales;
Fimbriimonadales	0	0	0	0	0	2	0	0	0	0	k__Bacteria;p__Armatimonadetes;c__Fimbriimonadia;o__Fimbriimonadales;
Sphingobacteriales	0	0	0	0	0	0	0	2	0	0	k__Bacteria;p__Bacteroidetes;c__Bacteroidia;o__Sphingobacteriales;
Caulobacterales	0	0	0	0	0	0	0	0	0	2	k__Bacteria;p__Proteobacteria;c__Alphaproteobacteria;o__Caulobacterales;
Deinococcales	0	0	0	0	0	0	0	1	0	1	k__Bacteria;p__Deinococcus-Thermus;c__Deinococci;o__Deinococcales;
Gaiellales	0	0	0	0	0	0	0	1	0	0	k__Bacteria;p__Actinobacteria;c__Thermoleophilia;o__Gaiellales;
Others	105	246	161	46	364	2003	330	316	275	528	Others
