# Supplementary material for: The Gut Bacteria Dysbiosis Contributes to Chronic Graft-Versus-Host Disease Associated With a Treg/Th1 Ratio Imbalance
Source: Front Microbiol. 2022 Sep 8;13:813576. doi: 10.3389/fmicb.2022.813576 (PMC9493085; doi:10.3389/fmicb.2022.813576)
Supplement: Supplementary file 1 [file Data_Sheet_1.zip › P101SC18090073-01-B1-3-4_result/02.OTUanalysis/taxa_abundance/Evenabs/otu_table.p.absolute.xls]

Taxonomy	MD1	MD2	MD3	MD4	MD5	MC1	MC2	MC3	MC4	MC5	Tax_detail
Bacteroidetes	30431	33594	33364	48312	35399	39868	45609	43475	27394	36336	k__Bacteria;p__Bacteroidetes;
Firmicutes	33772	29014	29289	15601	32537	20109	16980	22354	41520	28593	k__Bacteria;p__Firmicutes;
Proteobacteria	6276	7411	7572	5959	2389	2446	6817	4422	1433	4169	k__Bacteria;p__Proteobacteria;
Verrucomicrobia	118	288	239	731	28	6141	882	81	92	1003	k__Bacteria;p__Verrucomicrobia;
Tenericutes	58	96	58	20	294	1782	273	225	58	326	k__Bacteria;p__Tenericutes;
Oxyphotobacteria	2	135	58	5	1	74	1	4	3	0	k__Bacteria;p__Oxyphotobacteria;
Melainabacteria	7	12	6	21	6	118	22	11	23	102	k__Bacteria;p__Melainabacteria;
unidentified_Bacteria	12	28	22	51	36	46	81	52	40	61	k__Bacteria;p__unidentified_Bacteria;
Actinobacteria	20	25	41	19	14	38	38	42	24	47	k__Bacteria;p__Actinobacteria;
Fusobacteria	21	18	15	23	19	28	20	19	22	24	k__Bacteria;p__Fusobacteria;
Acidobacteria	0	0	12	0	0	0	0	2	0	4	k__Bacteria;p__Acidobacteria;
Euryarchaeota	0	0	0	0	0	0	1	4	0	0	k__Archaea;p__Euryarchaeota;
Armatimonadetes	0	0	0	0	0	2	0	0	0	0	k__Bacteria;p__Armatimonadetes;
Deinococcus-Thermus	0	0	0	0	0	0	0	1	0	1	k__Bacteria;p__Deinococcus-Thermus;
Others	25	121	66	0	19	90	18	50	133	76	Others
