# Supplementary material for: The Gut Bacteria Dysbiosis Contributes to Chronic Graft-Versus-Host Disease Associated With a Treg/Th1 Ratio Imbalance
Source: Front Microbiol. 2022 Sep 8;13:813576. doi: 10.3389/fmicb.2022.813576 (PMC9493085; doi:10.3389/fmicb.2022.813576)
Supplement: Supplementary file 1 [file Data_Sheet_1.zip › P101SC18090073-01-B1-3-4_result/02.OTUanalysis/taxa_abundance/Relative/otu_table.c.relative.xls]

Taxonomy	MD1	MD2	MD3	MD4	MD5	MC1	MC2	MC3	MC4	MC5	Tax_detail
Bacteroidia	0.430168782335812	0.474880551864522	0.471629300839671	0.682932345706935	0.50039580447259	0.563569025472845	0.644723078227927	0.61455712306692	0.387238132933759	0.513641118430353	k__Bacteria;p__Bacteroidetes;c__Bacteroidia;
Clostridia	0.468717310791327	0.399239489977666	0.401091289474429	0.208617228803258	0.43467812614854	0.266079556698991	0.219968335642193	0.295241864804502	0.57773317124198	0.393316558762829	k__Bacteria;p__Firmicutes;c__Clostridia;
Gammaproteobacteria	0.0787085465494331	0.0929150999406293	0.0932402250431144	0.0761216816035735	0.0199881258658223	0.0298691018065647	0.0834440643464985	0.0434960843628962	0.0117469113115264	0.0486839501286365	k__Bacteria;p__Proteobacteria;c__Gammaproteobacteria;
Verrucomicrobiae	0.00166803313448871	0.00407113171807413	0.00337847389104068	0.0103333239094173	0.00039580447259054	0.0868084023635181	0.012467840886602	0.00114500579570835	0.00130050040994035	0.014178281643154	k__Bacteria;p__Verrucomicrobia;c__Verrucomicrobiae;
Mollicutes	0.000819880693223262	0.00135704390602471	0.000819880693223262	0.000282717480421814	0.00415594696220067	0.0251901275055837	0.00385909360775777	0.00318057165474541	0.000819880693223262	0.00460829493087558	k__Bacteria;p__Tenericutes;c__Mollicutes;
Bacilli	0.00561194198637302	0.00735065449096718	0.00759096434932572	0.0098951118147635	0.0227587571739561	0.00723756749879845	0.0138107489186056	0.0128919171072347	0.00506064289955048	0.00773232308953663	k__Bacteria;p__Firmicutes;c__Bacilli;
Deltaproteobacteria	0.00993751943682678	0.0117751830595686	0.0134290803200362	0.00802917644397953	0.0136128466823104	0.00453761556077012	0.0128636453591926	0.0187865765740296	0.0083825732945068	0.0101919651692064	k__Bacteria;p__Proteobacteria;c__Deltaproteobacteria;
Erysipelotrichia	0.0024455062056487	0.00296853354442905	0.00460829493087558	0.00161148963840434	0.00117327754375053	0.0103474597834384	0.00568262135647847	0.00689830652229227	0.00248791382771197	0.00221933222131124	k__Bacteria;p__Firmicutes;c__Erysipelotrichia;
unidentified_Oxyphotobacteria	2.82717480421814e-05	0.00190834299284725	0.000819880693223262	7.06793701054536e-05	1.41358740210907e-05	0.00104605467756071	1.41358740210907e-05	5.65434960843629e-05	4.24076220632722e-05	0	k__Bacteria;p__Oxyphotobacteria;c__unidentified_Oxyphotobacteria;
unidentified_Bacteria	0.000169630488253089	0.00039580447259054	0.000310989228463996	0.000720929575075627	0.000508891464759266	0.000650250204970173	0.00114500579570835	0.000735065449096718	0.000565434960843629	0.000862288315286534	k__Bacteria;p__unidentified_Bacteria;c__unidentified_Bacteria;
Negativicutes	0.000409940346611631	0.000325125102485087	0.000438212094653812	0.000339260976506177	0.000735065449096718	0.000409940346611631	0.000325125102485087	0.000508891464759266	0.00077747307115999	0.000607842582906901	k__Bacteria;p__Firmicutes;c__Negativicutes;
unidentified_Actinobacteria	0.000268581606400724	0.000310989228463996	0.000254445732379633	0.000268581606400724	0.000183766362274179	0.000537163212801447	0.000523027338780357	0.00039580447259054	0.000339260976506177	0.000664386078991264	k__Bacteria;p__Actinobacteria;c__unidentified_Actinobacteria;
Fusobacteriia	0.000296853354442905	0.000254445732379633	0.000212038110316361	0.000325125102485087	0.000268581606400724	0.00039580447259054	0.000282717480421814	0.000268581606400724	0.000310989228463996	0.000339260976506177	k__Bacteria;p__Fusobacteria;c__Fusobacteriia;
Alphaproteobacteria	7.06793701054536e-05	7.06793701054536e-05	0.000367532724548359	8.48152441265443e-05	0.000127222866189816	0.000169630488253089	5.65434960843629e-05	0.000226173984337452	0.000127222866189817	5.65434960843629e-05	k__Bacteria;p__Proteobacteria;c__Alphaproteobacteria;
Rubrobacteria	0	0	0.000155494614231998	0	0	0	1.41358740210907e-05	4.24076220632722e-05	0	0	k__Bacteria;p__Actinobacteria;c__Rubrobacteria;
Thermoleophilia	1.41358740210907e-05	0	8.48152441265443e-05	0	0	0	0	0.000141358740210907	0	0	k__Bacteria;p__Actinobacteria;c__Thermoleophilia;
unidentified_Acidobacteria	0	0	0.000113086992168726	0	0	0	0	2.82717480421814e-05	0	2.82717480421814e-05	k__Bacteria;p__Acidobacteria;c__unidentified_Acidobacteria;
Acidimicrobiia	0	0	8.48152441265443e-05	0	0	0	0	0	0	0	k__Bacteria;p__Actinobacteria;c__Acidimicrobiia;
Holophagae	0	0	5.65434960843629e-05	0	0	0	0	0	0	2.82717480421814e-05	k__Bacteria;p__Acidobacteria;c__Holophagae;
Methanobacteria	0	0	0	0	0	0	1.41358740210907e-05	5.65434960843629e-05	0	0	k__Archaea;p__Euryarchaeota;c__Methanobacteria;
Coriobacteriia	0	4.24076220632722e-05	0	0	1.41358740210907e-05	0	0	1.41358740210907e-05	0	0	k__Bacteria;p__Actinobacteria;c__Coriobacteriia;
Fimbriimonadia	0	0	0	0	0	2.82717480421814e-05	0	0	0	0	k__Bacteria;p__Armatimonadetes;c__Fimbriimonadia;
Deinococci	0	0	0	0	0	0	0	1.41358740210907e-05	0	1.41358740210907e-05	k__Bacteria;p__Deinococcus-Thermus;c__Deinococci;
Others	0.000664386078990553	0.00213451697718425	0.00131463628396067	0.000367532724547481	0.000989511181475944	0.00312402815866053	0.000805744819201593	0.00131463628395967	0.00306748466257523	0.0028271748042169	Others
