# Supplementary material for: The Gut Bacteria Dysbiosis Contributes to Chronic Graft-Versus-Host Disease Associated With a Treg/Th1 Ratio Imbalance
Source: Front Microbiol. 2022 Sep 8;13:813576. doi: 10.3389/fmicb.2022.813576 (PMC9493085; doi:10.3389/fmicb.2022.813576)
Supplement: Supplementary file 1 [file Data_Sheet_1.zip › P101SC18090073-01-B1-3-4_result/02.OTUanalysis/taxa_abundance/Relative/otu_table.f.relative.xls]

Taxonomy	MD1	MD2	MD3	MD4	MD5	MC1	MC2	MC3	MC4	MC5	Tax_detail
Lachnospiraceae	0.375109553023664	0.303327584744565	0.314212207740805	0.137754092335529	0.331316615306324	0.124862175228294	0.108280795001555	0.128226513245314	0.310876141471827	0.200022617398434	k__Bacteria;p__Firmicutes;c__Clostridia;o__Clostridiales;f__Lachnospiraceae;
Muribaculaceae	0.280314381838229	0.304939074382969	0.323895281445252	0.329196234203161	0.300359051200136	0.369964094879986	0.300966893783043	0.340999689010772	0.239009357948602	0.262008424980917	k__Bacteria;p__Bacteroidetes;c__Bacteroidia;o__Bacteroidales;f__Muribaculaceae;
Bacteroidaceae	0.119631901840491	0.133145797404654	0.121511973085296	0.291750303921291	0.171128890899324	0.155155353255492	0.270037601424896	0.213508241214554	0.10394108167708	0.195018517994968	k__Bacteria;p__Bacteroidetes;c__Bacteroidia;o__Bacteroidales;f__Bacteroidaceae;
Ruminococcaceae	0.0882361256396482	0.0894235390574198	0.0828927652596759	0.0667354612535693	0.0959401769811426	0.136397048429504	0.106598625993045	0.161813349919426	0.256806423341155	0.183469508919737	k__Bacteria;p__Firmicutes;c__Clostridia;o__Clostridiales;f__Ruminococcaceae;
Enterobacteriaceae	0.0776200842498092	0.0918549093890475	0.0923779367278279	0.0753300726583925	0.0193944191569365	0.0290774928613836	0.0829351728817393	0.0424500296853355	0.0109694382403664	0.0478923411834554	k__Bacteria;p__Proteobacteria;c__Gammaproteobacteria;o__Enterobacteriales;f__Enterobacteriaceae;
Akkermansiaceae	0.00166803313448871	0.00407113171807413	0.00337847389104068	0.0103333239094173	0.00039580447259054	0.086780130615476	0.012467840886602	0.00114500579570835	0.00130050040994035	0.014178281643154	k__Bacteria;p__Verrucomicrobia;c__Verrucomicrobiae;o__Verrucomicrobiales;f__Akkermansiaceae;
Prevotellaceae	0.0123547538944333	0.0192671962907467	0.0111249328545984	0.0297701506884171	0.00880664951513952	0.0119872211698849	0.0384213055893246	0.0222357298351757	0.0101071499250799	0.0286534166407509	k__Bacteria;p__Bacteroidetes;c__Bacteroidia;o__Bacteroidales;f__Prevotellaceae;
Rikenellaceae	0.0129767323513613	0.0128212377371293	0.0102343727912697	0.0234372791269684	0.0138248847926267	0.0177546577704899	0.0250770405134149	0.0307879336179356	0.0282717480421814	0.0193944191569365	k__Bacteria;p__Bacteroidetes;c__Bacteroidia;o__Bacteroidales;f__Rikenellaceae;
Desulfovibrionaceae	0.00993751943682678	0.0117751830595686	0.0134290803200362	0.00802917644397953	0.0136128466823104	0.00453761556077012	0.0128636453591926	0.0187865765740296	0.0083825732945068	0.0101919651692064	k__Bacteria;p__Proteobacteria;c__Deltaproteobacteria;o__Desulfovibrionales;f__Desulfovibrionaceae;
Lactobacillaceae	0.0033502021429985	0.00429730570241158	0.00409940346611631	0.00477792541912866	0.0119872211698849	0.00432557745045376	0.00422662633230613	0.00835430154646462	0.00371773486754686	0.00460829493087558	k__Bacteria;p__Firmicutes;c__Bacilli;o__Lactobacillales;f__Lactobacillaceae;
Enterococcaceae	0.00214865285120579	0.00286958242628142	0.00336433801701959	0.00498996352944503	0.010601905515818	0.00278476718215487	0.00934381272794097	0.00414181108817958	0.00125809278787707	0.00302507704051341	k__Bacteria;p__Firmicutes;c__Bacilli;o__Lactobacillales;f__Enterococcaceae;
Erysipelotrichaceae	0.0024455062056487	0.00296853354442905	0.00460829493087558	0.00161148963840434	0.00117327754375053	0.0103474597834384	0.00568262135647847	0.00689830652229227	0.00248791382771197	0.00221933222131124	k__Bacteria;p__Firmicutes;c__Erysipelotrichia;o__Erysipelotrichales;f__Erysipelotrichaceae;
Tannerellaceae	0.00435384919849594	0.00384495773373668	0.00392977297786322	0.00699725764043991	0.00530095275790902	0.00702552938848209	0.00941449209804642	0.00634700743546973	0.00537163212801448	0.00736479036498827	k__Bacteria;p__Bacteroidetes;c__Bacteroidia;o__Bacteroidales;f__Tannerellaceae;
Peptococcaceae	0.0010601905515818	0.00115914166972944	0.000890560063328716	0.000325125102485087	0.00039580447259054	0.000254445732379633	0.000494755590738175	0.000480619716717085	0.00272822368607051	0.00077747307115999	k__Bacteria;p__Firmicutes;c__Clostridia;o__Clostridiales;f__Peptococcaceae;
unidentified_Clostridiales	0.00114500579570835	0.00128636453591926	0.00104605467756071	0.00135704390602471	0.0021345169771847	0.00145599502417234	0.00115914166972944	0.00162562551242543	0.00155494614231998	0.00178112012665743	k__Bacteria;p__Firmicutes;c__Clostridia;o__Clostridiales;f__unidentified_Clostridiales;
unidentified_Oxyphotobacteria	2.82717480421814e-05	0.00190834299284725	0.000819880693223262	7.06793701054536e-05	1.41358740210907e-05	0.00104605467756071	1.41358740210907e-05	5.65434960843629e-05	4.24076220632722e-05	0	k__Bacteria;p__Oxyphotobacteria;c__unidentified_Oxyphotobacteria;o__unidentified_Oxyphotobacteria;f__unidentified_Oxyphotobacteria;
Marinifilaceae	0.000339260976506177	0.00077747307115999	0.000763337197138899	0.00148426677221453	0.000805744819202171	0.00138531565406689	0.000636114330949082	0.000367532724548359	0.000353396850527268	0.00101778292951853	k__Bacteria;p__Bacteroidetes;c__Bacteroidia;o__Bacteroidales;f__Marinifilaceae;
unidentified_Bacteria	5.65434960843629e-05	0.000254445732379633	0.000127222866189817	0.000692657827033445	0.000452347968674903	0.00059370670888581	0.00111673404766617	0.00059370670888581	0.00019790223629527	0.000819880693223262	k__Bacteria;p__unidentified_Bacteria;c__unidentified_Bacteria;o__unidentified_Bacteria;f__unidentified_Bacteria;
Burkholderiaceae	0.000636114330949082	0.000678521953012355	0.000466483842695994	0.000523027338780357	0.000353396850527268	0.000409940346611631	0.000339260976506177	0.000466483842695994	0.00057957083486472	0.000409940346611631	k__Bacteria;p__Proteobacteria;c__Gammaproteobacteria;o__unidentified_Gammaproteobacteria;f__Burkholderiaceae;
Veillonellaceae	0.000310989228463996	0.000240309858358542	0.00039580447259054	0.000296853354442905	0.000607842582906901	0.000296853354442905	0.000226173984337452	0.000424076220632722	0.000607842582906901	0.000452347968674903	k__Bacteria;p__Firmicutes;c__Negativicutes;o__Selenomonadales;f__Veillonellaceae;
Bifidobacteriaceae	0.000240309858358542	0.000254445732379633	0.000141358740210907	0.00019790223629527	0.000169630488253089	0.000480619716717085	0.00039580447259054	0.000353396850527268	0.000212038110316361	0.000254445732379633	k__Bacteria;p__Actinobacteria;c__unidentified_Actinobacteria;o__Bifidobacteriales;f__Bifidobacteriaceae;
Nocardiaceae	1.41358740210907e-05	4.24076220632722e-05	4.24076220632722e-05	5.65434960843629e-05	0	4.24076220632722e-05	5.65434960843629e-05	4.24076220632722e-05	1.41358740210907e-05	0.000409940346611631	k__Bacteria;p__Actinobacteria;c__unidentified_Actinobacteria;o__Corynebacteriales;f__Nocardiaceae;
Fusobacteriaceae	0.000296853354442905	0.000254445732379633	0.000212038110316361	0.000325125102485087	0.000268581606400724	0.00039580447259054	0.000282717480421814	0.000268581606400724	0.000310989228463996	0.000339260976506177	k__Bacteria;p__Fusobacteria;c__Fusobacteriia;o__Fusobacteriales;f__Fusobacteriaceae;
unidentified_Campylobacterales	0.000113086992168726	0.000141358740210907	0.000183766362274179	2.82717480421814e-05	5.65434960843629e-05	5.65434960843629e-05	2.82717480421814e-05	0.000113086992168726	0.000367532724548359	4.24076220632722e-05	k__Bacteria;p__unidentified_Bacteria;c__unidentified_Bacteria;o__Campylobacterales;f__unidentified_Campylobacterales;
Streptococcaceae	4.24076220632722e-05	0.000113086992168726	0.000113086992168726	0.000113086992168726	0.000155494614231998	7.06793701054536e-05	0.000212038110316361	0.000240309858358542	2.82717480421814e-05	9.89511181476351e-05	k__Bacteria;p__Firmicutes;c__Bacilli;o__Lactobacillales;f__Streptococcaceae;
Peptostreptococcaceae	0.000212038110316361	7.06793701054536e-05	5.65434960843629e-05	0.000113086992168726	0.000113086992168726	0.000183766362274179	0	0.000113086992168726	0.000155494614231998	8.48152441265443e-05	k__Bacteria;p__Firmicutes;c__Clostridia;o__Clostridiales;f__Peptostreptococcaceae;
Moraxellaceae	9.89511181476351e-05	0.000183766362274179	9.89511181476351e-05	0.000113086992168726	4.24076220632722e-05	0.00019790223629527	7.06793701054536e-05	0.000127222866189817	7.06793701054536e-05	0.000141358740210907	k__Bacteria;p__Proteobacteria;c__Gammaproteobacteria;o__Pseudomonadales;f__Moraxellaceae;
Pseudomonadaceae	0.00019790223629527	8.48152441265443e-05	0.000113086992168726	2.82717480421814e-05	2.82717480421814e-05	0.000113086992168726	7.06793701054536e-05	0.000141358740210907	4.24076220632722e-05	9.89511181476351e-05	k__Bacteria;p__Proteobacteria;c__Gammaproteobacteria;o__Pseudomonadales;f__Pseudomonadaceae;
Pasteurellaceae	4.24076220632722e-05	5.65434960843629e-05	0.000141358740210907	8.48152441265443e-05	1.41358740210907e-05	4.24076220632722e-05	1.41358740210907e-05	0.000183766362274179	4.24076220632722e-05	0.000127222866189817	k__Bacteria;p__Proteobacteria;c__Gammaproteobacteria;o__Pasteurellales;f__Pasteurellaceae;
Barnesiellaceae	8.48152441265443e-05	4.24076220632722e-05	5.65434960843629e-05	0.000183766362274179	4.24076220632722e-05	0.000113086992168726	5.65434960843629e-05	8.48152441265443e-05	5.65434960843629e-05	9.89511181476351e-05	k__Bacteria;p__Bacteroidetes;c__Bacteroidia;o__Bacteroidales;f__Barnesiellaceae;
unidentified_Alphaproteobacteria	0	0	0.000183766362274179	0	0	0	1.41358740210907e-05	0	0	0	k__Bacteria;p__Proteobacteria;c__Alphaproteobacteria;o__unidentified_Alphaproteobacteria;f__unidentified_Alphaproteobacteria;
Acidaminococcaceae	9.89511181476351e-05	8.48152441265443e-05	4.24076220632722e-05	4.24076220632722e-05	0.000127222866189817	0.000113086992168726	9.89511181476351e-05	8.48152441265443e-05	0.000169630488253089	0.000155494614231998	k__Bacteria;p__Firmicutes;c__Negativicutes;o__Selenomonadales;f__Acidaminococcaceae;
unidentified_Rubrobacterales	0	0	0.000155494614231998	0	0	0	1.41358740210907e-05	4.24076220632722e-05	0	0	k__Bacteria;p__Actinobacteria;c__Rubrobacteria;o__Rubrobacterales;f__unidentified_Rubrobacterales;
Porphyromonadaceae	0.000113086992168726	1.41358740210907e-05	7.06793701054536e-05	0.000113086992168726	9.89511181476351e-05	9.89511181476351e-05	5.65434960843629e-05	0.000113086992168726	0.000127222866189817	8.48152441265443e-05	k__Bacteria;p__Bacteroidetes;c__Bacteroidia;o__Bacteroidales;f__Porphyromonadaceae;
Xanthomonadaceae	7.06793701054536e-05	0	4.24076220632722e-05	2.82717480421814e-05	0.000127222866189817	0	1.41358740210907e-05	7.06793701054536e-05	4.24076220632722e-05	1.41358740210907e-05	k__Bacteria;p__Proteobacteria;c__Gammaproteobacteria;o__Xanthomonadales;f__Xanthomonadaceae;
Staphylococcaceae	2.82717480421814e-05	0	1.41358740210907e-05	0	0	1.41358740210907e-05	2.82717480421814e-05	0.000113086992168726	1.41358740210907e-05	0	k__Bacteria;p__Firmicutes;c__Bacilli;o__Bacillales;f__Staphylococcaceae;
Actinomycetaceae	1.41358740210907e-05	0	1.41358740210907e-05	0	0	1.41358740210907e-05	0	0	8.48152441265443e-05	0	k__Bacteria;p__Actinobacteria;c__unidentified_Actinobacteria;o__Actinomycetales;f__Actinomycetaceae;
Sphingomonadaceae	2.82717480421814e-05	0	5.65434960843629e-05	2.82717480421814e-05	7.06793701054536e-05	5.65434960843629e-05	2.82717480421814e-05	8.48152441265443e-05	4.24076220632722e-05	0	k__Bacteria;p__Proteobacteria;c__Alphaproteobacteria;o__Sphingomonadales;f__Sphingomonadaceae;
Eubacteriaceae	0	0	0	0	8.48152441265443e-05	5.65434960843629e-05	1.41358740210907e-05	7.06793701054536e-05	4.24076220632722e-05	0	k__Bacteria;p__Firmicutes;c__Clostridia;o__Clostridiales;f__Eubacteriaceae;
Rhizobiaceae	4.24076220632722e-05	2.82717480421814e-05	0	5.65434960843629e-05	1.41358740210907e-05	4.24076220632722e-05	0	8.48152441265443e-05	2.82717480421814e-05	1.41358740210907e-05	k__Bacteria;p__Proteobacteria;c__Alphaproteobacteria;o__Rhizobiales;f__Rhizobiaceae;
Pyrinomonadaceae	0	0	7.06793701054536e-05	0	0	0	0	0	0	0	k__Bacteria;p__Acidobacteria;c__unidentified_Acidobacteria;o__unidentified_Acidobacteria;f__Pyrinomonadaceae;
Microbacteriaceae	0	0	0	1.41358740210907e-05	0	0	7.06793701054536e-05	0	0	0	k__Bacteria;p__Actinobacteria;c__unidentified_Actinobacteria;o__Micrococcales;f__Microbacteriaceae;
unidentified_Flavobacteriales	0	0	0	0	0	7.06793701054536e-05	0	0	0	0	k__Bacteria;p__Bacteroidetes;c__Bacteroidia;o__Flavobacteriales;f__unidentified_Flavobacteriales;
Chitinophagaceae	0	0	0	0	0	0	0	7.06793701054536e-05	0	0	k__Bacteria;p__Bacteroidetes;c__Bacteroidia;o__Chitinophagales;f__Chitinophagaceae;
Methanobacteriaceae	0	0	0	0	0	0	1.41358740210907e-05	5.65434960843629e-05	0	0	k__Archaea;p__Euryarchaeota;c__Methanobacteria;o__Methanobacteriales;f__Methanobacteriaceae;
Nocardioidaceae	0	0	5.65434960843629e-05	0	0	0	0	0	0	0	k__Bacteria;p__Actinobacteria;c__unidentified_Actinobacteria;o__Propionibacteriales;f__Nocardioidaceae;
Flavobacteriaceae	0	2.82717480421814e-05	0	0	2.82717480421814e-05	1.41358740210907e-05	5.65434960843629e-05	1.41358740210907e-05	0	0	k__Bacteria;p__Bacteroidetes;c__Bacteroidia;o__Flavobacteriales;f__Flavobacteriaceae;
unidentified_Rhodospirillales	0	4.24076220632722e-05	4.24076220632722e-05	0	1.41358740210907e-05	2.82717480421814e-05	0	5.65434960843629e-05	5.65434960843629e-05	1.41358740210907e-05	k__Bacteria;p__Proteobacteria;c__Alphaproteobacteria;o__Rhodospirillales;f__unidentified_Rhodospirillales;
Neisseriaceae	2.82717480421814e-05	5.65434960843629e-05	0	1.41358740210907e-05	2.82717480421814e-05	0	0	4.24076220632722e-05	0	0	k__Bacteria;p__Proteobacteria;c__Gammaproteobacteria;o__unidentified_Gammaproteobacteria;f__Neisseriaceae;
unidentified_Bacillales	4.24076220632722e-05	2.82717480421814e-05	0	1.41358740210907e-05	1.41358740210907e-05	4.24076220632722e-05	0	1.41358740210907e-05	4.24076220632722e-05	0	k__Bacteria;p__Firmicutes;c__Bacilli;o__Bacillales;f__unidentified_Bacillales;
Leuconostocaceae	0	4.24076220632722e-05	0	0	0	0	0	2.82717480421814e-05	0	0	k__Bacteria;p__Firmicutes;c__Bacilli;o__Lactobacillales;f__Leuconostocaceae;
Atopobiaceae	0	4.24076220632722e-05	0	0	1.41358740210907e-05	0	0	1.41358740210907e-05	0	0	k__Bacteria;p__Actinobacteria;c__Coriobacteriia;o__Coriobacteriales;f__Atopobiaceae;
Christensenellaceae	1.41358740210907e-05	1.41358740210907e-05	1.41358740210907e-05	0	0	0	0	4.24076220632722e-05	2.82717480421814e-05	0	k__Bacteria;p__Firmicutes;c__Clostridia;o__Clostridiales;f__Christensenellaceae;
unidentified_Acidobacteria	0	0	4.24076220632722e-05	0	0	0	0	2.82717480421814e-05	0	2.82717480421814e-05	k__Bacteria;p__Acidobacteria;c__unidentified_Acidobacteria;o__unidentified_Acidobacteria;f__unidentified_Acidobacteria;
Corynebacteriaceae	0	1.41358740210907e-05	0	0	1.41358740210907e-05	0	0	0	2.82717480421814e-05	0	k__Bacteria;p__Actinobacteria;c__unidentified_Actinobacteria;o__Corynebacteriales;f__Corynebacteriaceae;
Anaeroplasmataceae	0	1.41358740210907e-05	0	0	0	0	0	2.82717480421814e-05	0	0	k__Bacteria;p__Tenericutes;c__Mollicutes;o__Anaeroplasmatales;f__Anaeroplasmataceae;
Chthoniobacteraceae	0	0	0	0	0	2.82717480421814e-05	0	0	0	0	k__Bacteria;p__Verrucomicrobia;c__Verrucomicrobiae;o__Chthoniobacterales;f__Chthoniobacteraceae;
Shewanellaceae	0	0	0	0	0	2.82717480421814e-05	0	0	0	0	k__Bacteria;p__Proteobacteria;c__Gammaproteobacteria;o__Alteromonadales;f__Shewanellaceae;
Xanthobacteraceae	0	0	1.41358740210907e-05	0	1.41358740210907e-05	2.82717480421814e-05	0	0	0	0	k__Bacteria;p__Proteobacteria;c__Alphaproteobacteria;o__Rhizobiales;f__Xanthobacteraceae;
Campylobacteraceae	0	0	0	0	0	0	0	2.82717480421814e-05	0	0	k__Bacteria;p__unidentified_Bacteria;c__unidentified_Bacteria;o__Campylobacterales;f__Campylobacteraceae;
Caulobacteraceae	0	0	0	0	0	0	0	0	0	2.82717480421814e-05	k__Bacteria;p__Proteobacteria;c__Alphaproteobacteria;o__Caulobacterales;f__Caulobacteraceae;
Fimbriimonadaceae	0	0	0	0	0	2.82717480421814e-05	0	0	0	0	k__Bacteria;p__Armatimonadetes;c__Fimbriimonadia;o__Fimbriimonadales;f__Fimbriimonadaceae;
Rhodanobacteraceae	1.41358740210907e-05	0	0	0	0	0	0	1.41358740210907e-05	0	0	k__Bacteria;p__Proteobacteria;c__Gammaproteobacteria;o__Xanthomonadales;f__Rhodanobacteraceae;
Deinococcaceae	0	0	0	0	0	0	0	1.41358740210907e-05	0	1.41358740210907e-05	k__Bacteria;p__Deinococcus-Thermus;c__Deinococci;o__Deinococcales;f__Deinococcaceae;
Beijerinckiaceae	0	0	0	0	1.41358740210907e-05	1.41358740210907e-05	0	0	0	0	k__Bacteria;p__Proteobacteria;c__Alphaproteobacteria;o__Rhizobiales;f__Beijerinckiaceae;
Others	0.00443866444262198	0.00743546973509324	0.00445280031664319	0.00298266941845005	0.00983856831867891	0.031183738090526	0.00809985581408512	0.00750614910519842	0.00942862797206712	0.0146447654858493	Others
