# Supplementary material for: The Gut Bacteria Dysbiosis Contributes to Chronic Graft-Versus-Host Disease Associated With a Treg/Th1 Ratio Imbalance
Source: Front Microbiol. 2022 Sep 8;13:813576. doi: 10.3389/fmicb.2022.813576 (PMC9493085; doi:10.3389/fmicb.2022.813576)
Supplement: Supplementary file 1 [file Data_Sheet_1.zip › P101SC18090073-01-B1-3-4_result/02.OTUanalysis/taxa_abundance/Relative/otu_table.g.relative.xls]

Taxonomy	MD1	MD2	MD3	MD4	MD5	MC1	MC2	MC3	MC4	MC5	Tax_detail
Bacteroides	0.119631901840491	0.133145797404654	0.121511973085296	0.291750303921291	0.171128890899324	0.155155353255492	0.270037601424896	0.213508241214554	0.10394108167708	0.195018517994968	k__Bacteria;p__Bacteroidetes;c__Bacteroidia;o__Bacteroidales;f__Bacteroidaceae;g__Bacteroides;
Akkermansia	0.00166803313448871	0.00407113171807413	0.00337847389104068	0.0103333239094173	0.00039580447259054	0.086780130615476	0.012467840886602	0.00114500579570835	0.00130050040994035	0.014178281643154	k__Bacteria;p__Verrucomicrobia;c__Verrucomicrobiae;o__Verrucomicrobiales;f__Akkermansiaceae;g__Akkermansia;
unidentified_Lachnospiraceae	0.0845042548980803	0.0658873088123038	0.0703401091289474	0.0206101043227503	0.071824375901162	0.0241440728280229	0.024144072828023	0.0214017132679314	0.0832744338582455	0.0365412343445195	k__Bacteria;p__Firmicutes;c__Clostridia;o__Clostridiales;f__Lachnospiraceae;g__unidentified_Lachnospiraceae;
unidentified_Ruminococcaceae	0.0251901275055837	0.0272256933646207	0.0271832857425575	0.0287523677588985	0.0350428316982839	0.0446128184105623	0.0401600180939187	0.0705097396172005	0.0626077860394108	0.0428316982839049	k__Bacteria;p__Firmicutes;c__Clostridia;o__Clostridiales;f__Ruminococcaceae;g__unidentified_Ruminococcaceae;
unidentified_Enterobacteriaceae	0.0564304090921942	0.0662407056628311	0.0665941025133584	0.0438494812134234	0.0117469113115264	0.0166520595968449	0.0633569873625286	0.0192530604167256	0.00541403975007775	0.022900115914167	k__Bacteria;p__Proteobacteria;c__Gammaproteobacteria;o__Enterobacteriales;f__Enterobacteriaceae;g__unidentified_Enterobacteriaceae;
Alistipes	0.0129767323513613	0.0128212377371293	0.0102343727912697	0.0234372791269684	0.0138248847926267	0.0177546577704899	0.0250770405134149	0.0307879336179356	0.0282717480421814	0.0193944191569365	k__Bacteria;p__Bacteroidetes;c__Bacteroidia;o__Bacteroidales;f__Rikenellaceae;g__Alistipes;
Alloprevotella	0.0119730852958638	0.018857255944135	0.0106725848859235	0.0291199004834469	0.00798676882191626	0.00588052359277374	0.0203273868423285	0.0194368267789997	0.00923072573577224	0.0250063611433095	k__Bacteria;p__Bacteroidetes;c__Bacteroidia;o__Bacteroidales;f__Prevotellaceae;g__Alloprevotella;
Oscillibacter	0.00491928415933957	0.00619151282123774	0.0054847191201832	0.00202142998501597	0.00323711515082978	0.00405699584405304	0.00320884340278759	0.00200729411099488	0.0268440247660513	0.00907523112154024	k__Bacteria;p__Firmicutes;c__Clostridia;o__Clostridiales;f__Ruminococcaceae;g__Oscillibacter;
Lachnoclostridium	0.0151960645726725	0.0111956122247039	0.0104181391535439	0.0101636934211642	0.0229425235362302	0.00969720957846824	0.0065590455457861	0.00562607786039411	0.0244974696785502	0.0088349212631817	k__Bacteria;p__Firmicutes;c__Clostridia;o__Clostridiales;f__Lachnospiraceae;g__Lachnoclostridium;
Muribaculum	0.00829775805038025	0.00855220378275989	0.00737892623900936	0.00585225184473156	0.00404285997003195	0.0200163976138645	0.00407113171807413	0.00819880693223262	0.00449520793870685	0.00337847389104068	k__Bacteria;p__Bacteroidetes;c__Bacteroidia;o__Bacteroidales;f__Muribaculaceae;g__Muribaculum;
Roseburia	0.0162562551242543	0.0158180430296005	0.0183483644793758	0.0120296287919482	0.0114500579570835	0.00360464787537813	0.00169630488253089	0.00988097594074242	0.0193944191569365	0.00718102400271409	k__Bacteria;p__Firmicutes;c__Clostridia;o__Clostridiales;f__Lachnospiraceae;g__Roseburia;
Desulfovibrio	0.00989511181476351	0.0115914166972944	0.013400808571994	0.00798676882191626	0.0134997596901416	0.00453761556077012	0.0127081507449606	0.0186452178338187	0.00829775805038026	0.0101636934211642	k__Bacteria;p__Proteobacteria;c__Deltaproteobacteria;o__Desulfovibrionales;f__Desulfovibrionaceae;g__Desulfovibrio;
Proteus	0.00694071414435555	0.00893387238132934	0.00732238274292499	0.0103474597834384	0.00347742500918832	0.000678521953012355	0.00221933222131124	0.0180232393768907	0.00371773486754686	0.00275649543411269	k__Bacteria;p__Proteobacteria;c__Gammaproteobacteria;o__Enterobacteriales;f__Enterobacteriaceae;g__Proteus;
Blautia	0.0177829295185321	0.0172174945576885	0.0173447174238783	0.00768991546747335	0.0175143479121314	0.00538576800203557	0.00226173984337452	0.0022900115914167	0.0163127986203387	0.0104605467756071	k__Bacteria;p__Firmicutes;c__Clostridia;o__Clostridiales;f__Lachnospiraceae;g__Blautia;
Butyricicoccus	0.00500409940346612	0.00354810437929377	0.00357637612733595	0.000508891464759266	0.00996579118486896	0.00101778292951853	0.00135704390602471	0.0031947075287665	0.0122982103983489	0.00240309858358542	k__Bacteria;p__Firmicutes;c__Clostridia;o__Clostridiales;f__Ruminococcaceae;g__Butyricicoccus;
Lactobacillus	0.0033502021429985	0.00429730570241158	0.00409940346611631	0.00477792541912866	0.0119872211698849	0.00432557745045376	0.00422662633230613	0.00835430154646462	0.00371773486754686	0.00460829493087558	k__Bacteria;p__Firmicutes;c__Bacilli;o__Lactobacillales;f__Lactobacillaceae;g__Lactobacillus;
Enterococcus	0.00214865285120579	0.00286958242628142	0.00336433801701959	0.00498996352944503	0.010601905515818	0.00278476718215487	0.00934381272794097	0.00414181108817958	0.00125809278787707	0.00302507704051341	k__Bacteria;p__Firmicutes;c__Bacilli;o__Lactobacillales;f__Enterococcaceae;g__Enterococcus;
Ruminiclostridium	0.0076192360973679	0.00824121455429589	0.00688417064827118	0.00306748466257669	0.00227587571739561	0.00250204970173306	0.000904695937349806	0.00111673404766617	0.010135421673122	0.00418421871024285	k__Bacteria;p__Firmicutes;c__Clostridia;o__Clostridiales;f__Ruminococcaceae;g__Ruminiclostridium;
Parabacteroides	0.00435384919849594	0.00384495773373668	0.00392977297786322	0.00699725764043991	0.00530095275790902	0.00702552938848209	0.00941449209804642	0.00634700743546973	0.00537163212801448	0.00736479036498827	k__Bacteria;p__Bacteroidetes;c__Bacteroidia;o__Bacteroidales;f__Tannerellaceae;g__Parabacteroides;
Dubosiella	0.00139945152808798	0.00156908201634107	0.00333606626897741	0.000254445732379633	0.000240309858358542	0.0073082468689039	0.00363291962342032	0.000438212094653812	0.000155494614231998	0.000127222866189817	k__Bacteria;p__Firmicutes;c__Erysipelotrichia;o__Erysipelotrichales;f__Erysipelotrichaceae;g__Dubosiella;
Intestinimonas	0.00272822368607051	0.00253032144977524	0.00233241921347997	0.00131463628396144	0.00312402815866105	0.00111673404766617	0.00154081026829889	0.00209210935512143	0.00595120296287919	0.00329365864691414	k__Bacteria;p__Firmicutes;c__Clostridia;o__Clostridiales;f__Ruminococcaceae;g__Intestinimonas;
Anaerotruncus	0.00425489808034831	0.00356224025331486	0.00320884340278759	0.00302507704051342	0.00333606626897741	0.00097537530745526	0.000989511181476351	0.00108846229962399	0.00467897430098103	0.00326538689887196	k__Bacteria;p__Firmicutes;c__Clostridia;o__Clostridiales;f__Ruminococcaceae;g__Anaerotruncus;
Acetatifactor	0.00240309858358542	0.00190834299284725	0.00275649543411269	0.000169630488253089	0.00264340844194397	0.000537163212801447	0.000240309858358542	2.82717480421814e-05	0.00101778292951853	0.00097537530745526	k__Bacteria;p__Firmicutes;c__Clostridia;o__Clostridiales;f__Lachnospiraceae;g__Acetatifactor;
unidentified_Oxyphotobacteria	2.82717480421814e-05	0.00190834299284725	0.000819880693223262	7.06793701054536e-05	1.41358740210907e-05	0.00104605467756071	1.41358740210907e-05	5.65434960843629e-05	4.24076220632722e-05	0	k__Bacteria;p__Oxyphotobacteria;c__unidentified_Oxyphotobacteria;o__unidentified_Oxyphotobacteria;f__unidentified_Oxyphotobacteria;g__unidentified_Oxyphotobacteria;
unidentified_Clostridiales	0.00057957083486472	0.000763337197138899	0.000678521953012355	0.000692657827033445	0.000848152441265443	0.00131463628396144	0.000904695937349806	0.000678521953012355	0.000876424189307625	0.0015266743942778	k__Bacteria;p__Firmicutes;c__Clostridia;o__Clostridiales;f__unidentified_Clostridiales;g__unidentified_Clostridiales;
Harryflintia	0.000720929575075627	0.00059370670888581	0.000523027338780357	0.000212038110316361	0.00132877215798253	0.000254445732379633	0.000339260976506177	0.000127222866189817	0.00147013089819344	0.000452347968674903	k__Bacteria;p__Firmicutes;c__Clostridia;o__Clostridiales;f__Ruminococcaceae;g__Harryflintia;
Butyricimonas	0.000268581606400724	0.000692657827033445	0.000508891464759266	0.00134290803200362	0.000720929575075627	0.00128636453591926	0.000565434960843629	0.000254445732379633	0.000226173984337452	0.00100364705549744	k__Bacteria;p__Bacteroidetes;c__Bacteroidia;o__Bacteroidales;f__Marinifilaceae;g__Butyricimonas;
Candidatus_Saccharimonas	5.65434960843629e-05	0.000254445732379633	0.000127222866189817	0.000664386078991264	0.000452347968674903	0.00059370670888581	0.00111673404766617	0.00059370670888581	0.00019790223629527	0.000819880693223262	k__Bacteria;p__unidentified_Bacteria;c__unidentified_Bacteria;o__unidentified_Bacteria;f__unidentified_Bacteria;g__Candidatus_Saccharimonas;
Tyzzerella	0.000678521953012355	0.000466483842695994	0.000409940346611631	0.000141358740210907	0.00108846229962399	0.000169630488253089	0.000268581606400724	0.00019790223629527	0.00057957083486472	0.000537163212801447	k__Bacteria;p__Firmicutes;c__Clostridia;o__Clostridiales;f__Lachnospiraceae;g__Tyzzerella;
Faecalibacterium	0.000819880693223262	0.000636114330949082	0.000551299086822538	0.000678521953012355	0.000834016567244353	0.000819880693223262	0.000664386078991264	0.0010601905515818	0.000918831811370897	0.000735065449096718	k__Bacteria;p__Firmicutes;c__Clostridia;o__Clostridiales;f__Ruminococcaceae;g__Faecalibacterium;
Caproiciproducens	0.000127222866189817	0.000226173984337452	9.89511181476351e-05	8.48152441265443e-05	0.000961239433434169	0.000155494614231998	0.000141358740210907	0.000508891464759266	0.000155494614231998	0.000254445732379633	k__Bacteria;p__Firmicutes;c__Clostridia;o__Clostridiales;f__Ruminococcaceae;g__Caproiciproducens;
Marvinbryantia	0.000240309858358542	0.000127222866189817	0.000113086992168726	0.000141358740210907	0.000155494614231998	8.48152441265443e-05	0	0.000834016567244353	0.000113086992168726	9.89511181476351e-05	k__Bacteria;p__Firmicutes;c__Clostridia;o__Clostridiales;f__Lachnospiraceae;g__Marvinbryantia;
unidentified_Prevotellaceae	0.000353396850527268	0.000296853354442905	0.000367532724548359	0.000494755590738175	0.000735065449096718	0.00057957083486472	0.000367532724548359	0.000650250204970173	0.000438212094653812	0.000367532724548359	k__Bacteria;p__Bacteroidetes;c__Bacteroidia;o__Bacteroidales;f__Prevotellaceae;g__unidentified_Prevotellaceae;
Anaerovorax	0.00038166859856945	0.000310989228463996	0.000240309858358542	0.000565434960843629	0.000650250204970173	5.65434960843629e-05	0	0.000466483842695994	0.000367532724548359	1.41358740210907e-05	k__Bacteria;p__Firmicutes;c__Clostridia;o__Clostridiales;f__unidentified_Clostridiales;g__Anaerovorax;
Subdoligranulum	8.48152441265443e-05	0.000254445732379633	0.000240309858358542	0.000254445732379633	0.00019790223629527	0.000169630488253089	0.000183766362274179	0.00059370670888581	0.00039580447259054	0.000438212094653812	k__Bacteria;p__Firmicutes;c__Clostridia;o__Clostridiales;f__Ruminococcaceae;g__Subdoligranulum;
Bifidobacterium	0.000240309858358542	0.000254445732379633	0.000141358740210907	0.00019790223629527	0.000169630488253089	0.000480619716717085	0.00039580447259054	0.000353396850527268	0.000212038110316361	0.000254445732379633	k__Bacteria;p__Actinobacteria;c__unidentified_Actinobacteria;o__Bifidobacteriales;f__Bifidobacteriaceae;g__Bifidobacterium;
Dialister	0.000169630488253089	0.000141358740210907	0.000183766362274179	0.000183766362274179	0.000339260976506177	0.000226173984337452	0.000169630488253089	0.000282717480421814	0.000424076220632722	0.000268581606400724	k__Bacteria;p__Firmicutes;c__Negativicutes;o__Selenomonadales;f__Veillonellaceae;g__Dialister;
Rhodococcus	1.41358740210907e-05	4.24076220632722e-05	4.24076220632722e-05	5.65434960843629e-05	0	4.24076220632722e-05	5.65434960843629e-05	4.24076220632722e-05	1.41358740210907e-05	0.000409940346611631	k__Bacteria;p__Actinobacteria;c__unidentified_Actinobacteria;o__Corynebacteriales;f__Nocardiaceae;g__Rhodococcus;
Fusobacterium	0.000296853354442905	0.000254445732379633	0.000183766362274179	0.000325125102485087	0.000268581606400724	0.00039580447259054	0.000282717480421814	0.000254445732379633	0.000310989228463996	0.000339260976506177	k__Bacteria;p__Fusobacteria;c__Fusobacteriia;o__Fusobacteriales;f__Fusobacteriaceae;g__Fusobacterium;
Peptococcus	0.00019790223629527	0.000169630488253089	0.000183766362274179	1.41358740210907e-05	1.41358740210907e-05	5.65434960843629e-05	5.65434960843629e-05	0	0.00038166859856945	4.24076220632722e-05	k__Bacteria;p__Firmicutes;c__Clostridia;o__Clostridiales;f__Peptococcaceae;g__Peptococcus;
Sulfurospirillum	0.000113086992168726	0.000141358740210907	0.000183766362274179	2.82717480421814e-05	5.65434960843629e-05	5.65434960843629e-05	2.82717480421814e-05	0.000113086992168726	0.000367532724548359	4.24076220632722e-05	k__Bacteria;p__unidentified_Bacteria;c__unidentified_Bacteria;o__Campylobacterales;f__unidentified_Campylobacterales;g__Sulfurospirillum;
Fusicatenibacter	0.000268581606400724	0.000169630488253089	0.000141358740210907	0.000226173984337452	0.000339260976506177	0.000282717480421814	5.65434960843629e-05	0.000155494614231998	0.000310989228463996	0.000141358740210907	k__Bacteria;p__Firmicutes;c__Clostridia;o__Clostridiales;f__Lachnospiraceae;g__Fusicatenibacter;
Diaphorobacter	0.000113086992168726	8.48152441265443e-05	0.000127222866189817	7.06793701054536e-05	7.06793701054536e-05	7.06793701054536e-05	0	9.89511181476351e-05	0.000282717480421814	0	k__Bacteria;p__Proteobacteria;c__Gammaproteobacteria;o__unidentified_Gammaproteobacteria;f__Burkholderiaceae;g__Diaphorobacter;
Odoribacter	7.06793701054536e-05	8.48152441265443e-05	0.000254445732379633	0.000141358740210907	8.48152441265443e-05	9.89511181476351e-05	7.06793701054536e-05	0.000113086992168726	0.000127222866189817	1.41358740210907e-05	k__Bacteria;p__Bacteroidetes;c__Bacteroidia;o__Bacteroidales;f__Marinifilaceae;g__Odoribacter;
Anaerostipes	8.48152441265443e-05	5.65434960843629e-05	0.000155494614231998	2.82717480421814e-05	0.000141358740210907	0.000240309858358542	9.89511181476351e-05	4.24076220632722e-05	0.000127222866189817	8.48152441265443e-05	k__Bacteria;p__Firmicutes;c__Clostridia;o__Clostridiales;f__Lachnospiraceae;g__Anaerostipes;
Sutterella	0.000141358740210907	0.000240309858358542	0.000127222866189817	0.000155494614231998	8.48152441265443e-05	0.000141358740210907	9.89511181476351e-05	0.000141358740210907	0.000141358740210907	0.000183766362274179	k__Bacteria;p__Proteobacteria;c__Gammaproteobacteria;o__unidentified_Gammaproteobacteria;f__Burkholderiaceae;g__Sutterella;
Streptococcus	4.24076220632722e-05	0.000113086992168726	0.000113086992168726	0.000113086992168726	0.000155494614231998	7.06793701054536e-05	0.000212038110316361	0.000240309858358542	2.82717480421814e-05	9.89511181476351e-05	k__Bacteria;p__Firmicutes;c__Bacilli;o__Lactobacillales;f__Streptococcaceae;g__Streptococcus;
Morganella	1.41358740210907e-05	0	1.41358740210907e-05	0	0	0	0	0.000226173984337452	0	0	k__Bacteria;p__Proteobacteria;c__Gammaproteobacteria;o__Enterobacteriales;f__Enterobacteriaceae;g__Morganella;
Acinetobacter	9.89511181476351e-05	0.000183766362274179	9.89511181476351e-05	0.000113086992168726	4.24076220632722e-05	0.00019790223629527	7.06793701054536e-05	0.000127222866189817	7.06793701054536e-05	0.000141358740210907	k__Bacteria;p__Proteobacteria;c__Gammaproteobacteria;o__Pseudomonadales;f__Moraxellaceae;g__Acinetobacter;
Pseudomonas	0.00019790223629527	8.48152441265443e-05	0.000113086992168726	2.82717480421814e-05	2.82717480421814e-05	0.000113086992168726	7.06793701054536e-05	0.000141358740210907	4.24076220632722e-05	9.89511181476351e-05	k__Bacteria;p__Proteobacteria;c__Gammaproteobacteria;o__Pseudomonadales;f__Pseudomonadaceae;g__Pseudomonas;
Flavonifractor	5.65434960843629e-05	5.65434960843629e-05	0.000183766362274179	1.41358740210907e-05	8.48152441265443e-05	9.89511181476351e-05	0.00019790223629527	0.000155494614231998	0.000127222866189817	9.89511181476351e-05	k__Bacteria;p__Firmicutes;c__Clostridia;o__Clostridiales;f__Ruminococcaceae;g__Flavonifractor;
Parasutterella	0.000183766362274179	0.000155494614231998	9.89511181476351e-05	0.000141358740210907	9.89511181476351e-05	8.48152441265443e-05	9.89511181476351e-05	7.06793701054536e-05	5.65434960843629e-05	0.000113086992168726	k__Bacteria;p__Proteobacteria;c__Gammaproteobacteria;o__unidentified_Gammaproteobacteria;f__Burkholderiaceae;g__Parasutterella;
Prevotella	2.82717480421814e-05	0.000113086992168726	8.48152441265443e-05	0.000113086992168726	7.06793701054536e-05	9.89511181476351e-05	8.48152441265443e-05	8.48152441265443e-05	0.000113086992168726	0.000169630488253089	k__Bacteria;p__Bacteroidetes;c__Bacteroidia;o__Bacteroidales;f__Prevotellaceae;g__Prevotella;
Lachnospira	7.06793701054536e-05	0.000169630488253089	0.000127222866189817	5.65434960843629e-05	0	8.48152441265443e-05	0	0	0	8.48152441265443e-05	k__Bacteria;p__Firmicutes;c__Clostridia;o__Clostridiales;f__Lachnospiraceae;g__Lachnospira;
Rubrobacter	0	0	0.000155494614231998	0	0	0	1.41358740210907e-05	4.24076220632722e-05	0	0	k__Bacteria;p__Actinobacteria;c__Rubrobacteria;o__Rubrobacterales;f__unidentified_Rubrobacterales;g__Rubrobacter;
unidentified_Erysipelotrichaceae	4.24076220632722e-05	0.000113086992168726	9.89511181476351e-05	9.89511181476351e-05	0.000141358740210907	8.48152441265443e-05	2.82717480421814e-05	0.000141358740210907	5.65434960843629e-05	0.000113086992168726	k__Bacteria;p__Firmicutes;c__Erysipelotrichia;o__Erysipelotrichales;f__Erysipelotrichaceae;g__unidentified_Erysipelotrichaceae;
Reyranella	0	0	0.000141358740210907	0	0	0	0	0	0	0	k__Bacteria;p__Proteobacteria;c__Alphaproteobacteria;o__unidentified_Alphaproteobacteria;f__unidentified_Alphaproteobacteria;g__Reyranella;
Megamonas	2.82717480421814e-05	0	2.82717480421814e-05	0	0.000127222866189817	1.41358740210907e-05	2.82717480421814e-05	5.65434960843629e-05	5.65434960843629e-05	5.65434960843629e-05	k__Bacteria;p__Firmicutes;c__Negativicutes;o__Selenomonadales;f__Veillonellaceae;g__Megamonas;
Phascolarctobacterium	9.89511181476351e-05	8.48152441265443e-05	2.82717480421814e-05	4.24076220632722e-05	0.000127222866189817	5.65434960843629e-05	9.89511181476351e-05	7.06793701054536e-05	0.000127222866189817	5.65434960843629e-05	k__Bacteria;p__Firmicutes;c__Negativicutes;o__Selenomonadales;f__Acidaminococcaceae;g__Phascolarctobacterium;
Porphyromonas	0.000113086992168726	1.41358740210907e-05	7.06793701054536e-05	0.000113086992168726	9.89511181476351e-05	9.89511181476351e-05	5.65434960843629e-05	0.000113086992168726	0.000127222866189817	8.48152441265443e-05	k__Bacteria;p__Bacteroidetes;c__Bacteroidia;o__Bacteroidales;f__Porphyromonadaceae;g__Porphyromonas;
Staphylococcus	2.82717480421814e-05	0	1.41358740210907e-05	0	0	1.41358740210907e-05	2.82717480421814e-05	0.000113086992168726	1.41358740210907e-05	0	k__Bacteria;p__Firmicutes;c__Bacilli;o__Bacillales;f__Staphylococcaceae;g__Staphylococcus;
Delftia	0.000113086992168726	9.89511181476351e-05	4.24076220632722e-05	7.06793701054536e-05	5.65434960843629e-05	4.24076220632722e-05	8.48152441265443e-05	7.06793701054536e-05	4.24076220632722e-05	2.82717480421814e-05	k__Bacteria;p__Proteobacteria;c__Gammaproteobacteria;o__unidentified_Gammaproteobacteria;f__Burkholderiaceae;g__Delftia;
Veillonella	8.48152441265443e-05	9.89511181476351e-05	0.000113086992168726	4.24076220632722e-05	4.24076220632722e-05	4.24076220632722e-05	0	2.82717480421814e-05	8.48152441265443e-05	5.65434960843629e-05	k__Bacteria;p__Firmicutes;c__Negativicutes;o__Selenomonadales;f__Veillonellaceae;g__Veillonella;
Barnesiella	4.24076220632722e-05	2.82717480421814e-05	5.65434960843629e-05	0.000113086992168726	0	0.000113086992168726	1.41358740210907e-05	5.65434960843629e-05	5.65434960843629e-05	4.24076220632722e-05	k__Bacteria;p__Bacteroidetes;c__Bacteroidia;o__Bacteroidales;f__Barnesiellaceae;g__Barnesiella;
Romboutsia	9.89511181476351e-05	5.65434960843629e-05	1.41358740210907e-05	5.65434960843629e-05	7.06793701054536e-05	8.48152441265443e-05	0	4.24076220632722e-05	0.000113086992168726	4.24076220632722e-05	k__Bacteria;p__Firmicutes;c__Clostridia;o__Clostridiales;f__Peptostreptococcaceae;g__Romboutsia;
Clostridioides	7.06793701054536e-05	1.41358740210907e-05	4.24076220632722e-05	1.41358740210907e-05	4.24076220632722e-05	9.89511181476351e-05	0	2.82717480421814e-05	0	4.24076220632722e-05	k__Bacteria;p__Firmicutes;c__Clostridia;o__Clostridiales;f__Peptostreptococcaceae;g__Clostridioides;
Bilophila	2.82717480421814e-05	9.89511181476351e-05	2.82717480421814e-05	4.24076220632722e-05	2.82717480421814e-05	0	2.82717480421814e-05	4.24076220632722e-05	0	2.82717480421814e-05	k__Bacteria;p__Proteobacteria;c__Deltaproteobacteria;o__Desulfovibrionales;f__Desulfovibrionaceae;g__Bilophila;
Acidaminococcus	0	0	1.41358740210907e-05	0	0	5.65434960843629e-05	0	1.41358740210907e-05	4.24076220632722e-05	9.89511181476351e-05	k__Bacteria;p__Firmicutes;c__Negativicutes;o__Selenomonadales;f__Acidaminococcaceae;g__Acidaminococcus;
Anaerofustis	0	0	0	0	8.48152441265443e-05	5.65434960843629e-05	1.41358740210907e-05	7.06793701054536e-05	4.24076220632722e-05	0	k__Bacteria;p__Firmicutes;c__Clostridia;o__Clostridiales;f__Eubacteriaceae;g__Anaerofustis;
Actinomyces	1.41358740210907e-05	0	1.41358740210907e-05	0	0	1.41358740210907e-05	0	0	8.48152441265443e-05	0	k__Bacteria;p__Actinobacteria;c__unidentified_Actinobacteria;o__Actinomycetales;f__Actinomycetaceae;g__Actinomyces;
Faecalitalea	0	0	2.82717480421814e-05	7.06793701054536e-05	0	0	8.48152441265443e-05	4.24076220632722e-05	1.41358740210907e-05	1.41358740210907e-05	k__Bacteria;p__Firmicutes;c__Erysipelotrichia;o__Erysipelotrichales;f__Erysipelotrichaceae;g__Faecalitalea;
Stenotrophomonas	7.06793701054536e-05	0	4.24076220632722e-05	2.82717480421814e-05	8.48152441265443e-05	0	1.41358740210907e-05	4.24076220632722e-05	4.24076220632722e-05	1.41358740210907e-05	k__Bacteria;p__Proteobacteria;c__Gammaproteobacteria;o__Xanthomonadales;f__Xanthomonadaceae;g__Stenotrophomonas;
Megasphaera	2.82717480421814e-05	0	2.82717480421814e-05	2.82717480421814e-05	8.48152441265443e-05	1.41358740210907e-05	2.82717480421814e-05	5.65434960843629e-05	0	7.06793701054536e-05	k__Bacteria;p__Firmicutes;c__Negativicutes;o__Selenomonadales;f__Veillonellaceae;g__Megasphaera;
Coprobacter	4.24076220632722e-05	1.41358740210907e-05	0	7.06793701054536e-05	4.24076220632722e-05	0	4.24076220632722e-05	2.82717480421814e-05	0	5.65434960843629e-05	k__Bacteria;p__Bacteroidetes;c__Bacteroidia;o__Bacteroidales;f__Barnesiellaceae;g__Coprobacter;
unidentified_Pyrinomonadaceae	0	0	7.06793701054536e-05	0	0	0	0	0	0	0	k__Bacteria;p__Acidobacteria;c__unidentified_Acidobacteria;o__unidentified_Acidobacteria;f__Pyrinomonadaceae;g__unidentified_Pyrinomonadaceae;
Segetibacter	0	0	0	0	0	0	0	7.06793701054536e-05	0	0	k__Bacteria;p__Bacteroidetes;c__Bacteroidia;o__Chitinophagales;f__Chitinophagaceae;g__Segetibacter;
Sphingomonas	2.82717480421814e-05	0	5.65434960843629e-05	2.82717480421814e-05	7.06793701054536e-05	5.65434960843629e-05	2.82717480421814e-05	5.65434960843629e-05	0	0	k__Bacteria;p__Proteobacteria;c__Alphaproteobacteria;o__Sphingomonadales;f__Sphingomonadaceae;g__Sphingomonas;
Erysipelatoclostridium	7.06793701054536e-05	1.41358740210907e-05	0	0	5.65434960843629e-05	0	4.24076220632722e-05	5.65434960843629e-05	4.24076220632722e-05	1.41358740210907e-05	k__Bacteria;p__Firmicutes;c__Erysipelotrichia;o__Erysipelotrichales;f__Erysipelotrichaceae;g__Erysipelatoclostridium;
Chryseobacterium	0	0	0	0	0	7.06793701054536e-05	0	0	0	0	k__Bacteria;p__Bacteroidetes;c__Bacteroidia;o__Flavobacteriales;f__unidentified_Flavobacteriales;g__Chryseobacterium;
Ralstonia	1.41358740210907e-05	1.41358740210907e-05	2.82717480421814e-05	7.06793701054536e-05	1.41358740210907e-05	0	0	1.41358740210907e-05	0	0	k__Bacteria;p__Proteobacteria;c__Gammaproteobacteria;o__unidentified_Gammaproteobacteria;f__Burkholderiaceae;g__Ralstonia;
Methanobrevibacter	0	0	0	0	0	0	1.41358740210907e-05	5.65434960843629e-05	0	0	k__Archaea;p__Euryarchaeota;c__Methanobacteria;o__Methanobacteriales;f__Methanobacteriaceae;g__Methanobrevibacter;
Tenacibaculum	0	0	0	0	2.82717480421814e-05	1.41358740210907e-05	5.65434960843629e-05	0	0	0	k__Bacteria;p__Bacteroidetes;c__Bacteroidia;o__Flavobacteriales;f__Flavobacteriaceae;g__Tenacibaculum;
Aeromicrobium	0	0	5.65434960843629e-05	0	0	0	0	0	0	0	k__Bacteria;p__Actinobacteria;c__unidentified_Actinobacteria;o__Propionibacteriales;f__Nocardioidaceae;g__Aeromicrobium;
Neisseria	2.82717480421814e-05	5.65434960843629e-05	0	1.41358740210907e-05	2.82717480421814e-05	0	0	4.24076220632722e-05	0	0	k__Bacteria;p__Proteobacteria;c__Gammaproteobacteria;o__unidentified_Gammaproteobacteria;f__Neisseriaceae;g__Neisseria;
Telmatospirillum	0	4.24076220632722e-05	4.24076220632722e-05	0	1.41358740210907e-05	2.82717480421814e-05	0	4.24076220632722e-05	5.65434960843629e-05	1.41358740210907e-05	k__Bacteria;p__Proteobacteria;c__Alphaproteobacteria;o__Rhodospirillales;f__unidentified_Rhodospirillales;g__Telmatospirillum;
Hydrogenoanaerobacterium	1.41358740210907e-05	4.24076220632722e-05	5.65434960843629e-05	0	0	0	0	2.82717480421814e-05	4.24076220632722e-05	0	k__Bacteria;p__Firmicutes;c__Clostridia;o__Clostridiales;f__Ruminococcaceae;g__Hydrogenoanaerobacterium;
Phyllobacterium	2.82717480421814e-05	0	0	4.24076220632722e-05	1.41358740210907e-05	4.24076220632722e-05	0	5.65434960843629e-05	1.41358740210907e-05	1.41358740210907e-05	k__Bacteria;p__Proteobacteria;c__Alphaproteobacteria;o__Rhizobiales;f__Rhizobiaceae;g__Phyllobacterium;
Parvimonas	0	0	0	4.24076220632722e-05	2.82717480421814e-05	0	1.41358740210907e-05	2.82717480421814e-05	4.24076220632722e-05	0	k__Bacteria;p__Firmicutes;c__Clostridia;o__Clostridiales;f__unidentified_Clostridiales;g__Parvimonas;
Blastocatella	0	0	4.24076220632722e-05	0	0	0	0	2.82717480421814e-05	0	2.82717480421814e-05	k__Bacteria;p__Acidobacteria;c__unidentified_Acidobacteria;o__unidentified_Acidobacteria;f__unidentified_Acidobacteria;g__Blastocatella;
Turicibacter	4.24076220632722e-05	0	1.41358740210907e-05	0	1.41358740210907e-05	0	4.24076220632722e-05	1.41358740210907e-05	2.82717480421814e-05	0	k__Bacteria;p__Firmicutes;c__Erysipelotrichia;o__Erysipelotrichales;f__Erysipelotrichaceae;g__Turicibacter;
Achromobacter	4.24076220632722e-05	2.82717480421814e-05	2.82717480421814e-05	0	1.41358740210907e-05	4.24076220632722e-05	0	1.41358740210907e-05	0	4.24076220632722e-05	k__Bacteria;p__Proteobacteria;c__Gammaproteobacteria;o__unidentified_Gammaproteobacteria;f__Burkholderiaceae;g__Achromobacter;
Dongia	0	0	4.24076220632722e-05	0	0	0	1.41358740210907e-05	0	0	0	k__Bacteria;p__Proteobacteria;c__Alphaproteobacteria;o__unidentified_Alphaproteobacteria;f__unidentified_Alphaproteobacteria;g__Dongia;
Atopobium	0	4.24076220632722e-05	0	0	1.41358740210907e-05	0	0	1.41358740210907e-05	0	0	k__Bacteria;p__Actinobacteria;c__Coriobacteriia;o__Coriobacteriales;f__Atopobiaceae;g__Atopobium;
Holdemania	4.24076220632722e-05	0	0	2.82717480421814e-05	0	2.82717480421814e-05	1.41358740210907e-05	0	4.24076220632722e-05	2.82717480421814e-05	k__Bacteria;p__Firmicutes;c__Erysipelotrichia;o__Erysipelotrichales;f__Erysipelotrichaceae;g__Holdemania;
Leuconostoc	0	4.24076220632722e-05	0	0	0	0	0	2.82717480421814e-05	0	0	k__Bacteria;p__Firmicutes;c__Bacilli;o__Lactobacillales;f__Leuconostocaceae;g__Leuconostoc;
Peptostreptococcus	4.24076220632722e-05	0	0	4.24076220632722e-05	0	0	0	4.24076220632722e-05	4.24076220632722e-05	0	k__Bacteria;p__Firmicutes;c__Clostridia;o__Clostridiales;f__Peptostreptococcaceae;g__Peptostreptococcus;
Novosphingobium	0	0	0	0	0	0	0	2.82717480421814e-05	4.24076220632722e-05	0	k__Bacteria;p__Proteobacteria;c__Alphaproteobacteria;o__Sphingomonadales;f__Sphingomonadaceae;g__Novosphingobium;
Arenimonas	0	0	0	0	4.24076220632722e-05	0	0	2.82717480421814e-05	0	0	k__Bacteria;p__Proteobacteria;c__Gammaproteobacteria;o__Xanthomonadales;f__Xanthomonadaceae;g__Arenimonas;
Allisonella	0	0	4.24076220632722e-05	4.24076220632722e-05	1.41358740210907e-05	0	0	0	4.24076220632722e-05	0	k__Bacteria;p__Firmicutes;c__Negativicutes;o__Selenomonadales;f__Veillonellaceae;g__Allisonella;
Exiguobacterium	4.24076220632722e-05	2.82717480421814e-05	0	1.41358740210907e-05	1.41358740210907e-05	4.24076220632722e-05	0	1.41358740210907e-05	4.24076220632722e-05	0	k__Bacteria;p__Firmicutes;c__Bacilli;o__Bacillales;f__unidentified_Bacillales;g__Exiguobacterium;
Shewanella	0	0	0	0	0	2.82717480421814e-05	0	0	0	0	k__Bacteria;p__Proteobacteria;c__Gammaproteobacteria;o__Alteromonadales;f__Shewanellaceae;g__Shewanella;
Brucella	0	2.82717480421814e-05	0	0	0	0	0	2.82717480421814e-05	1.41358740210907e-05	0	k__Bacteria;p__Proteobacteria;c__Alphaproteobacteria;o__Rhizobiales;f__Rhizobiaceae;g__Brucella;
Brevundimonas	0	0	0	0	0	0	0	0	0	2.82717480421814e-05	k__Bacteria;p__Proteobacteria;c__Alphaproteobacteria;o__Caulobacterales;f__Caulobacteraceae;g__Brevundimonas;
Bradyrhizobium	0	0	1.41358740210907e-05	0	1.41358740210907e-05	2.82717480421814e-05	0	0	0	0	k__Bacteria;p__Proteobacteria;c__Alphaproteobacteria;o__Rhizobiales;f__Xanthobacteraceae;g__Bradyrhizobium;
Agathobacter	2.82717480421814e-05	0	0	1.41358740210907e-05	0	2.82717480421814e-05	0	1.41358740210907e-05	0	0	k__Bacteria;p__Firmicutes;c__Clostridia;o__Clostridiales;f__Lachnospiraceae;g__Agathobacter;
Campylobacter	0	0	0	0	0	0	0	2.82717480421814e-05	0	0	k__Bacteria;p__unidentified_Bacteria;c__unidentified_Bacteria;o__Campylobacterales;f__Campylobacteraceae;g__Campylobacter;
unidentified_Bacteria	0	0	0	2.82717480421814e-05	0	0	0	0	0	0	k__Bacteria;p__unidentified_Bacteria;c__unidentified_Bacteria;o__unidentified_Bacteria;f__unidentified_Bacteria;g__unidentified_Bacteria;
unidentified_Corynebacteriaceae	0	1.41358740210907e-05	0	0	1.41358740210907e-05	0	0	0	2.82717480421814e-05	0	k__Bacteria;p__Actinobacteria;c__unidentified_Actinobacteria;o__Corynebacteriales;f__Corynebacteriaceae;g__unidentified_Corynebacteriaceae;
Anaeroplasma	0	1.41358740210907e-05	0	0	0	0	0	2.82717480421814e-05	0	0	k__Bacteria;p__Tenericutes;c__Mollicutes;o__Anaeroplasmatales;f__Anaeroplasmataceae;g__Anaeroplasma;
Ensifer	1.41358740210907e-05	0	0	1.41358740210907e-05	0	0	0	0	0	0	k__Bacteria;p__Proteobacteria;c__Alphaproteobacteria;o__Rhizobiales;f__Rhizobiaceae;g__Ensifer;
Methylobacterium	0	0	0	0	1.41358740210907e-05	1.41358740210907e-05	0	0	0	0	k__Bacteria;p__Proteobacteria;c__Alphaproteobacteria;o__Rhizobiales;f__Beijerinckiaceae;g__Methylobacterium;
Rhodanobacter	0	0	0	0	0	0	0	1.41358740210907e-05	0	0	k__Bacteria;p__Proteobacteria;c__Gammaproteobacteria;o__Xanthomonadales;f__Rhodanobacteraceae;g__Rhodanobacter;
Deinococcus	0	0	0	0	0	0	0	1.41358740210907e-05	0	1.41358740210907e-05	k__Bacteria;p__Deinococcus-Thermus;c__Deinococci;o__Deinococcales;f__Deinococcaceae;g__Deinococcus;
Defluviicoccus	0	0	0	0	0	0	0	1.41358740210907e-05	0	0	k__Bacteria;p__Proteobacteria;c__Alphaproteobacteria;o__Rhodospirillales;f__unidentified_Rhodospirillales;g__Defluviicoccus;
Chujaibacter	1.41358740210907e-05	0	0	0	0	0	0	0	0	0	k__Bacteria;p__Proteobacteria;c__Gammaproteobacteria;o__Xanthomonadales;f__Rhodanobacteraceae;g__Chujaibacter;
Others	0.566975771111928	0.549843091798366	0.568205592151762	0.46242684685194	0.55093155409799	0.56286223177179	0.472647083769189	0.521953012354754	0.547510672584886	0.553207429815385	Others
