# Supplementary material for: The Gut Bacteria Dysbiosis Contributes to Chronic Graft-Versus-Host Disease Associated With a Treg/Th1 Ratio Imbalance
Source: Front Microbiol. 2022 Sep 8;13:813576. doi: 10.3389/fmicb.2022.813576 (PMC9493085; doi:10.3389/fmicb.2022.813576)
Supplement: Supplementary file 1 [file Data_Sheet_1.zip › P101SC18090073-01-B1-3-4_result/02.OTUanalysis/taxa_abundance/Relative/otu_table.o.relative.xls]

Taxonomy	MD1	MD2	MD3	MD4	MD5	MC1	MC2	MC3	MC4	MC5	Tax_detail
Bacteroidales	0.430168782335812	0.47485228011648	0.471586893217608	0.682932345706935	0.500367532724548	0.563484210228718	0.644666534731843	0.614444036074751	0.387238132933759	0.513641118430353	k__Bacteria;p__Bacteroidetes;c__Bacteroidia;o__Bacteroidales;
Clostridiales	0.468717310791327	0.399239489977666	0.401091289474429	0.208617228803258	0.43467812614854	0.266079556698991	0.219968335642193	0.295241864804502	0.57773317124198	0.393316558762829	k__Bacteria;p__Firmicutes;c__Clostridia;o__Clostridiales;
Enterobacteriales	0.0776200842498092	0.0918549093890475	0.0923779367278279	0.0753300726583925	0.0193944191569365	0.0290774928613836	0.0829351728817393	0.0424500296853355	0.0109694382403664	0.0478923411834554	k__Bacteria;p__Proteobacteria;c__Gammaproteobacteria;o__Enterobacteriales;
Verrucomicrobiales	0.00166803313448871	0.00407113171807413	0.00337847389104068	0.0103333239094173	0.00039580447259054	0.086780130615476	0.012467840886602	0.00114500579570835	0.00130050040994035	0.014178281643154	k__Bacteria;p__Verrucomicrobia;c__Verrucomicrobiae;o__Verrucomicrobiales;
Lactobacillales	0.00554126261626757	0.007322382742925	0.00757682847530463	0.00988097594074241	0.022744621299935	0.00718102400271409	0.0137824771705635	0.0127646942410449	0.00500409940346612	0.00773232308953663	k__Bacteria;p__Firmicutes;c__Bacilli;o__Lactobacillales;
Desulfovibrionales	0.00993751943682678	0.0117751830595686	0.0134290803200362	0.00802917644397953	0.0136128466823104	0.00453761556077012	0.0128636453591926	0.0187865765740296	0.0083825732945068	0.0101919651692064	k__Bacteria;p__Proteobacteria;c__Deltaproteobacteria;o__Desulfovibrionales;
Erysipelotrichales	0.0024455062056487	0.00296853354442905	0.00460829493087558	0.00161148963840434	0.00117327754375053	0.0103474597834384	0.00568262135647847	0.00689830652229227	0.00248791382771197	0.00221933222131124	k__Bacteria;p__Firmicutes;c__Erysipelotrichia;o__Erysipelotrichales;
unidentified_Oxyphotobacteria	2.82717480421814e-05	0.00190834299284725	0.000819880693223262	7.06793701054536e-05	1.41358740210907e-05	0.00104605467756071	1.41358740210907e-05	5.65434960843629e-05	4.24076220632722e-05	0	k__Bacteria;p__Oxyphotobacteria;c__unidentified_Oxyphotobacteria;o__unidentified_Oxyphotobacteria;
unidentified_Bacteria	5.65434960843629e-05	0.000254445732379633	0.000127222866189817	0.000692657827033445	0.000452347968674903	0.00059370670888581	0.00111673404766617	0.00059370670888581	0.00019790223629527	0.000819880693223262	k__Bacteria;p__unidentified_Bacteria;c__unidentified_Bacteria;o__unidentified_Bacteria;
Selenomonadales	0.000409940346611631	0.000325125102485087	0.000438212094653812	0.000339260976506177	0.000735065449096718	0.000409940346611631	0.000325125102485087	0.000508891464759266	0.00077747307115999	0.000607842582906901	k__Bacteria;p__Firmicutes;c__Negativicutes;o__Selenomonadales;
unidentified_Gammaproteobacteria	0.000664386078991264	0.000735065449096718	0.000466483842695994	0.000537163212801447	0.000381668598569449	0.000409940346611631	0.000339260976506177	0.000508891464759266	0.00057957083486472	0.000409940346611631	k__Bacteria;p__Proteobacteria;c__Gammaproteobacteria;o__unidentified_Gammaproteobacteria;
Bifidobacteriales	0.000240309858358542	0.000254445732379633	0.000141358740210907	0.00019790223629527	0.000169630488253089	0.000480619716717085	0.00039580447259054	0.000353396850527268	0.000212038110316361	0.000254445732379633	k__Bacteria;p__Actinobacteria;c__unidentified_Actinobacteria;o__Bifidobacteriales;
Corynebacteriales	1.41358740210907e-05	5.65434960843629e-05	4.24076220632722e-05	5.65434960843629e-05	1.41358740210907e-05	4.24076220632722e-05	5.65434960843629e-05	4.24076220632722e-05	4.24076220632722e-05	0.000409940346611631	k__Bacteria;p__Actinobacteria;c__unidentified_Actinobacteria;o__Corynebacteriales;
Fusobacteriales	0.000296853354442905	0.000254445732379633	0.000212038110316361	0.000325125102485087	0.000268581606400724	0.00039580447259054	0.000282717480421814	0.000268581606400724	0.000310989228463996	0.000339260976506177	k__Bacteria;p__Fusobacteria;c__Fusobacteriia;o__Fusobacteriales;
Campylobacterales	0.000113086992168726	0.000141358740210907	0.000183766362274179	2.82717480421814e-05	5.65434960843629e-05	5.65434960843629e-05	2.82717480421814e-05	0.000141358740210907	0.000367532724548359	4.24076220632722e-05	k__Bacteria;p__unidentified_Bacteria;c__unidentified_Bacteria;o__Campylobacterales;
Pseudomonadales	0.000296853354442905	0.000268581606400724	0.000212038110316361	0.000141358740210907	7.06793701054536e-05	0.000310989228463996	0.000141358740210907	0.000268581606400724	0.000113086992168726	0.000240309858358542	k__Bacteria;p__Proteobacteria;c__Gammaproteobacteria;o__Pseudomonadales;
Pasteurellales	4.24076220632722e-05	5.65434960843629e-05	0.000141358740210907	8.48152441265443e-05	1.41358740210907e-05	4.24076220632722e-05	1.41358740210907e-05	0.000183766362274179	4.24076220632722e-05	0.000127222866189817	k__Bacteria;p__Proteobacteria;c__Gammaproteobacteria;o__Pasteurellales;
unidentified_Alphaproteobacteria	0	0	0.000183766362274179	0	0	0	1.41358740210907e-05	0	0	0	k__Bacteria;p__Proteobacteria;c__Alphaproteobacteria;o__unidentified_Alphaproteobacteria;
Rubrobacterales	0	0	0.000155494614231998	0	0	0	1.41358740210907e-05	4.24076220632722e-05	0	0	k__Bacteria;p__Actinobacteria;c__Rubrobacteria;o__Rubrobacterales;
Solirubrobacterales	1.41358740210907e-05	0	8.48152441265443e-05	0	0	0	0	0.000127222866189817	0	0	k__Bacteria;p__Actinobacteria;c__Thermoleophilia;o__Solirubrobacterales;
Bacillales	7.06793701054536e-05	2.82717480421814e-05	1.41358740210907e-05	1.41358740210907e-05	1.41358740210907e-05	5.65434960843629e-05	2.82717480421814e-05	0.000127222866189817	5.65434960843629e-05	0	k__Bacteria;p__Firmicutes;c__Bacilli;o__Bacillales;
Xanthomonadales	8.48152441265443e-05	0	4.24076220632722e-05	2.82717480421814e-05	0.000127222866189817	0	1.41358740210907e-05	8.48152441265443e-05	4.24076220632722e-05	1.41358740210907e-05	k__Bacteria;p__Proteobacteria;c__Gammaproteobacteria;o__Xanthomonadales;
unidentified_Acidobacteria	0	0	0.000113086992168726	0	0	0	0	2.82717480421814e-05	0	2.82717480421814e-05	k__Bacteria;p__Acidobacteria;c__unidentified_Acidobacteria;o__unidentified_Acidobacteria;
Actinomycetales	1.41358740210907e-05	0	1.41358740210907e-05	0	0	1.41358740210907e-05	0	0	8.48152441265443e-05	0	k__Bacteria;p__Actinobacteria;c__unidentified_Actinobacteria;o__Actinomycetales;
Rhizobiales	4.24076220632722e-05	2.82717480421814e-05	8.48152441265443e-05	5.65434960843629e-05	4.24076220632722e-05	8.48152441265443e-05	1.41358740210907e-05	8.48152441265443e-05	2.82717480421814e-05	1.41358740210907e-05	k__Bacteria;p__Proteobacteria;c__Alphaproteobacteria;o__Rhizobiales;
Sphingomonadales	2.82717480421814e-05	0	5.65434960843629e-05	2.82717480421814e-05	7.06793701054536e-05	5.65434960843629e-05	2.82717480421814e-05	8.48152441265443e-05	4.24076220632722e-05	0	k__Bacteria;p__Proteobacteria;c__Alphaproteobacteria;o__Sphingomonadales;
Flavobacteriales	0	2.82717480421814e-05	0	0	2.82717480421814e-05	8.48152441265443e-05	5.65434960843629e-05	1.41358740210907e-05	0	0	k__Bacteria;p__Bacteroidetes;c__Bacteroidia;o__Flavobacteriales;
Micrococcales	0	0	0	1.41358740210907e-05	0	0	7.06793701054536e-05	0	0	0	k__Bacteria;p__Actinobacteria;c__unidentified_Actinobacteria;o__Micrococcales;
Chitinophagales	0	0	0	0	0	0	0	7.06793701054536e-05	0	0	k__Bacteria;p__Bacteroidetes;c__Bacteroidia;o__Chitinophagales;
Rhodospirillales	0	4.24076220632722e-05	4.24076220632722e-05	0	1.41358740210907e-05	2.82717480421814e-05	0	5.65434960843629e-05	5.65434960843629e-05	1.41358740210907e-05	k__Bacteria;p__Proteobacteria;c__Alphaproteobacteria;o__Rhodospirillales;
Methanobacteriales	0	0	0	0	0	0	1.41358740210907e-05	5.65434960843629e-05	0	0	k__Archaea;p__Euryarchaeota;c__Methanobacteria;o__Methanobacteriales;
Propionibacteriales	0	0	5.65434960843629e-05	0	0	0	0	0	0	0	k__Bacteria;p__Actinobacteria;c__unidentified_Actinobacteria;o__Propionibacteriales;
Cytophagales	0	0	4.24076220632722e-05	0	0	0	0	0	0	0	k__Bacteria;p__Bacteroidetes;c__Bacteroidia;o__Cytophagales;
Coriobacteriales	0	4.24076220632722e-05	0	0	1.41358740210907e-05	0	0	1.41358740210907e-05	0	0	k__Bacteria;p__Actinobacteria;c__Coriobacteriia;o__Coriobacteriales;
Chthoniobacterales	0	0	0	0	0	2.82717480421814e-05	0	0	0	0	k__Bacteria;p__Verrucomicrobia;c__Verrucomicrobiae;o__Chthoniobacterales;
Anaeroplasmatales	0	1.41358740210907e-05	0	0	0	0	0	2.82717480421814e-05	0	0	k__Bacteria;p__Tenericutes;c__Mollicutes;o__Anaeroplasmatales;
Sphingobacteriales	0	0	0	0	0	0	0	2.82717480421814e-05	0	0	k__Bacteria;p__Bacteroidetes;c__Bacteroidia;o__Sphingobacteriales;
Alteromonadales	0	0	0	0	0	2.82717480421814e-05	0	0	0	0	k__Bacteria;p__Proteobacteria;c__Gammaproteobacteria;o__Alteromonadales;
Caulobacterales	0	0	0	0	0	0	0	0	0	2.82717480421814e-05	k__Bacteria;p__Proteobacteria;c__Alphaproteobacteria;o__Caulobacterales;
Fimbriimonadales	0	0	0	0	0	2.82717480421814e-05	0	0	0	0	k__Bacteria;p__Armatimonadetes;c__Fimbriimonadia;o__Fimbriimonadales;
Deinococcales	0	0	0	0	0	0	0	1.41358740210907e-05	0	1.41358740210907e-05	k__Bacteria;p__Deinococcus-Thermus;c__Deinococci;o__Deinococcales;
Gaiellales	0	0	0	0	0	0	0	1.41358740210907e-05	0	0	k__Bacteria;p__Actinobacteria;c__Thermoleophilia;o__Gaiellales;
Others	0.00148426677221392	0.00347742500918757	0.00227587571739463	0.000650250204969338	0.00514545814367651	0.0283141556642439	0.00466483842695919	0.00446693619066296	0.00388736535579814	0.00746374148313445	Others
