# Supplementary material for: The Gut Bacteria Dysbiosis Contributes to Chronic Graft-Versus-Host Disease Associated With a Treg/Th1 Ratio Imbalance
Source: Front Microbiol. 2022 Sep 8;13:813576. doi: 10.3389/fmicb.2022.813576 (PMC9493085; doi:10.3389/fmicb.2022.813576)
Supplement: Supplementary file 1 [file Data_Sheet_1.zip › P101SC18090073-01-B1-3-4_result/02.OTUanalysis/taxa_abundance/Relative/otu_table.p.relative.xls]

Taxonomy	MD1	MD2	MD3	MD4	MD5	MC1	MC2	MC3	MC4	MC5	Tax_detail
Bacteroidetes	0.430168782335812	0.474880551864522	0.471629300839671	0.682932345706935	0.50039580447259	0.563569025472845	0.644723078227927	0.61455712306692	0.387238132933759	0.513641118430353	k__Bacteria;p__Bacteroidetes;
Firmicutes	0.477396737440277	0.410138248847927	0.414025614203727	0.220533770603037	0.459938933024229	0.284258290690114	0.240027140878121	0.315993327867463	0.586921489355689	0.404187045885048	k__Bacteria;p__Firmicutes;
Proteobacteria	0.0887167453563654	0.104760962370303	0.107036838087699	0.0842356732916796	0.0337706030363857	0.0345763478555879	0.0963642532017754	0.0625088349212632	0.020256707472223	0.0589324587939272	k__Bacteria;p__Proteobacteria;
Verrucomicrobia	0.00166803313448871	0.00407113171807413	0.00337847389104068	0.0103333239094173	0.00039580447259054	0.0868084023635181	0.012467840886602	0.00114500579570835	0.00130050040994035	0.014178281643154	k__Bacteria;p__Verrucomicrobia;
Tenericutes	0.000819880693223262	0.00135704390602471	0.000819880693223262	0.000282717480421814	0.00415594696220067	0.0251901275055837	0.00385909360775777	0.00318057165474541	0.000819880693223262	0.00460829493087558	k__Bacteria;p__Tenericutes;
Oxyphotobacteria	2.82717480421814e-05	0.00190834299284725	0.000819880693223262	7.06793701054536e-05	1.41358740210907e-05	0.00104605467756071	1.41358740210907e-05	5.65434960843629e-05	4.24076220632722e-05	0	k__Bacteria;p__Oxyphotobacteria;
Melainabacteria	9.89511181476351e-05	0.000169630488253089	8.48152441265443e-05	0.000296853354442905	8.48152441265443e-05	0.00166803313448871	0.000310989228463996	0.000155494614231998	0.000325125102485087	0.00144185915015125	k__Bacteria;p__Melainabacteria;
unidentified_Bacteria	0.000169630488253089	0.00039580447259054	0.000310989228463996	0.000720929575075627	0.000508891464759266	0.000650250204970173	0.00114500579570835	0.000735065449096718	0.000565434960843629	0.000862288315286534	k__Bacteria;p__unidentified_Bacteria;
Actinobacteria	0.000282717480421814	0.000353396850527268	0.00057957083486472	0.000268581606400724	0.00019790223629527	0.000537163212801447	0.000537163212801447	0.00059370670888581	0.000339260976506177	0.000664386078991264	k__Bacteria;p__Actinobacteria;
Fusobacteria	0.000296853354442905	0.000254445732379633	0.000212038110316361	0.000325125102485087	0.000268581606400724	0.00039580447259054	0.000282717480421814	0.000268581606400724	0.000310989228463996	0.000339260976506177	k__Bacteria;p__Fusobacteria;
Acidobacteria	0	0	0.000169630488253089	0	0	0	0	2.82717480421814e-05	0	5.65434960843629e-05	k__Bacteria;p__Acidobacteria;
Euryarchaeota	0	0	0	0	0	0	1.41358740210907e-05	5.65434960843629e-05	0	0	k__Archaea;p__Euryarchaeota;
Armatimonadetes	0	0	0	0	0	2.82717480421814e-05	0	0	0	0	k__Bacteria;p__Armatimonadetes;
Deinococcus-Thermus	0	0	0	0	0	0	0	1.41358740210907e-05	0	1.41358740210907e-05	k__Bacteria;p__Deinococcus-Thermus;
Others	0.000353396850526377	0.00171044075655125	0.000932967685390973	0	0.000268581606400309	0.00127222866189725	0.000254445732379205	0.000706793701052755	0.00188007124480294	0.00107432642560146	Others
