# Supplementary material for: The Gut Bacteria Dysbiosis Contributes to Chronic Graft-Versus-Host Disease Associated With a Treg/Th1 Ratio Imbalance
Source: Front Microbiol. 2022 Sep 8;13:813576. doi: 10.3389/fmicb.2022.813576 (PMC9493085; doi:10.3389/fmicb.2022.813576)
Supplement: Supplementary file 1 [file Data_Sheet_1.zip › P101SC18090073-01-B1-3-4_result/02.OTUanalysis/taxa_abundance/Relative/otu_table.relative.xls]

#OTU_num	MD1	MD2	MD3	MD4	MD5	MC1	MC2	MC3	MC4	MC5	Taxonomy
OTU_1	0.0551016369342116	0.0510163693421164	0.0456164654660598	0.0336716519182381	0.0498430917983659	0.0886884736083232	0.030222498657092	0.0986401289191711	0.0458991829464816	0.0473551779706539	k__Bacteria;p__Bacteroidetes;c__Bacteroidia;o__Bacteroidales;f__Muribaculaceae;g__;s__
OTU_2	0.0425489808034831	0.043778801843318	0.0396228548811173	0.106952022843572	0.0582963444629781	0.0372762997936162	0.0739306211303045	0.0625512425433265	0.034434989115377	0.0956291877526787	k__Bacteria;p__Bacteroidetes;c__Bacteroidia;o__Bacteroidales;f__Bacteroidaceae;g__Bacteroides
OTU_3	0.0394956320149275	0.0450086228831529	0.0428882417799893	0.00180939187469961	0.085069689858924	0.025246671001668	0.0981029657063696	0.110952475191541	0.00897628000339261	0.0183059568573125	k__Bacteria;p__Bacteroidetes;c__Bacteroidia;o__Bacteroidales;f__Bacteroidaceae;g__Bacteroides
OTU_4	0.0142772327613016	0.01619971162817	0.0186028102117554	0.0142348251392384	0.0189986146843459	0.105481891945379	0.070735913601538	0.0650956998671228	0.052345141500099	0.0446693619066467	k__Bacteria;p__Bacteroidetes;c__Bacteroidia;o__Bacteroidales;f__Muribaculaceae;g__;s__
OTU_5	0.0490656187272059	0.0508750106019055	0.0513414944446015	0.0474682649628227	0.0250346328913517	0.0190975658024936	0.0243843826863815	0.00753442085324136	0.0114783297051257	0.027579090215148	k__Bacteria;p__Bacteroidetes;c__Bacteroidia;o__Bacteroidales;f__Muribaculaceae;g__;s__
OTU_6	0.0161290322580645	0.021345169771847	0.0188148483220718	0.0874727884425094	0.00961239433434169	0.0697039947979984	0.0667778688756326	0.0182211416131859	0.0402589692120664	0.0363857397302875	k__Bacteria;p__Bacteroidetes;c__Bacteroidia;o__Bacteroidales;f__Bacteroidaceae;g__Bacteroides;s__Bacteroides_acidifaciens
OTU_7	0.0564304090921942	0.0662407056628311	0.0665941025133584	0.0438494812134234	0.0117469113115264	0.0166520595968449	0.0633569873625286	0.0192530604167256	0.00541403975007775	0.022900115914167	k__Bacteria;p__Proteobacteria;c__Gammaproteobacteria;o__Enterobacteriales;f__Enterobacteriaceae;g__unidentified_Enterobacteriaceae;s__Escherichia_coli
OTU_8	0.0113935144609991	0.01153487320121	0.0108139436261344	0.0776342201238303	0.00402872409601086	0.00347742500918832	0.00790195357778972	0.00339260976506177	0.00482033304119194	0.0317350371773487	k__Bacteria;p__Bacteroidetes;c__Bacteroidia;o__Bacteroidales;f__Bacteroidaceae;g__Bacteroides;s__Bacteroides_uniformis
OTU_9	0.0108139436261344	0.0111107969805773	0.0133159933278675	0.0280173023098018	0.0101636934211642	0.0183625003533969	0.0186028102117554	0.0185179949676288	0.0162279833762121	0.0324983743744876	k__Bacteria;p__Bacteroidetes;c__Bacteroidia;o__Bacteroidales;f__Muribaculaceae;g__;s__
OTU_10	0.0123264821463911	0.0141076022730485	0.0168923694552034	0.0229425235362302	0.0203556585903706	0.00703966526250318	0.0285968731446665	0.0160300811399169	0.0275508184671058	0.00460829493087558	k__Bacteria;p__Bacteroidetes;c__Bacteroidia;o__Bacteroidales;f__Muribaculaceae;g__;s__
OTU_11	0.016821690085098	0.01386729241469	0.0146164937378078	0.0180515111249329	0.0041135393401374	0.00340674563908286	0.0038166859856945	0.0134149444460151	0.0322863362641712	0.0469593734980634	k__Bacteria;p__Firmicutes;c__Clostridia;o__Clostridiales;f__Lachnospiraceae
OTU_12	0.0117751830595686	0.0187158972039241	0.0105312261457126	0.0289644058692149	0.00785954595572644	0.00585225184473156	0.0200446693619066	0.019323739786831	0.00908936699556134	0.0248225947810353	k__Bacteria;p__Bacteroidetes;c__Bacteroidia;o__Bacteroidales;f__Prevotellaceae;g__Alloprevotella;s__
OTU_13	0.0255011167340477	0.0287665036329196	0.0307737977439145	0.0318481241695174	0.0342088151310396	0.00617737694721665	0.012623335500834	0.0204970173305816	0.00890560063328716	0.00288371830030251	k__Bacteria;p__Bacteroidetes;c__Bacteroidia;o__Bacteroidales;f__Muribaculaceae;g__;s__
OTU_14	0.00586638771875265	0.00650250204970173	0.00681349127816573	0.0117751830595686	0.00172457663057307	0.0100364705549744	0.0169489129512878	0.0405275508184671	0.0304769443894716	0.0129060529812558	k__Bacteria;p__Firmicutes;c__Clostridia;o__Clostridiales;f__Ruminococcaceae;g__unidentified_Ruminococcaceae;s__Ruminiclostridium_sp_KB18
OTU_15	0.00166803313448871	0.00407113171807413	0.00337847389104068	0.0103333239094173	0.00039580447259054	0.086780130615476	0.012467840886602	0.00114500579570835	0.00130050040994035	0.014178281643154	k__Bacteria;p__Verrucomicrobia;c__Verrucomicrobiae;o__Verrucomicrobiales;f__Akkermansiaceae;g__Akkermansia;s__Akkermansia_muciniphila
OTU_16	0.0168782335811823	0.0174153967939838	0.0213875773939103	0.0140086511549009	0.0266602584037771	0.00757682847530463	0.00555539849028865	0.00367532724548359	0.0135280314381838	0.0024313703316276	k__Bacteria;p__Bacteroidetes;c__Bacteroidia;o__Bacteroidales;f__Muribaculaceae;g__;s__
OTU_17	0.00186593537078398	0.0022900115914167	0.00154081026829889	0.00530095275790902	0.00158321789036216	0.0247943230329931	0.0122133951542224	0.0383506262192191	0.00636114330949083	0.0240592575838964	k__Bacteria;p__Firmicutes;c__Clostridia;o__Clostridiales;f__Ruminococcaceae
OTU_18	0.00941449209804642	0.0100081988069322	0.0103898674055017	0.00537163212801448	0.0113652427129569	0.00603601820700574	0.0085380679087388	0.0057957083486472	0.036300924486161	0.0198043595035481	k__Bacteria;p__Firmicutes;c__Clostridia;o__Clostridiales;f__Ruminococcaceae
OTU_19	0.0155353255491787	0.0144751349975969	0.0128777812332136	0.0216844307483532	0.027890079443612	0.0106301772638602	0.00978202482259478	0.00513132226965593	0.00354810437929377	0.0140651946509853	k__Bacteria;p__Firmicutes;c__Clostridia;o__Clostridiales;f__Lachnospiraceae
OTU_20	0.00848152441265443	0.00996579118486896	0.011223883972746	0.00677108365610246	0.01231234627237	0.00374600661558904	0.0112945633428515	0.0168640977071612	0.00752028497922027	0.00865115490090752	k__Bacteria;p__Proteobacteria;c__Deltaproteobacteria;o__Desulfovibrionales;f__Desulfovibrionaceae;g__Desulfovibrio
OTU_21	0.0018235277487207	0.00264340844194397	0.00279890305617596	0.00446693619066467	0.00433971332447485	0.000537163212801447	0.0042690339543694	0.00077747307115999	0.000438212094653812	0.00038166859856945	k__Bacteria;p__Bacteroidetes;c__Bacteroidia;o__Bacteroidales;f__Muribaculaceae;g__;s__
OTU_22	0.006855898900229	0.0111390687286195	0.0144468632495547	0.0149698905883351	0.0077747307115999	0.00510305052161375	0.0202849792202652	0.0146871731079133	0.00650250204970173	0.0119872211698849	k__Bacteria;p__Bacteroidetes;c__Bacteroidia;o__Bacteroidales;f__Muribaculaceae;g__;s__
OTU_23	0.0126940148709395	0.0101919651692064	0.0106301772638602	0.00207797348110034	0.0201153487320121	0.00989511181476351	0.00962653020836278	0.00337847389104068	0.00361878374939923	0.0111390687286195	k__Bacteria;p__Firmicutes;c__Clostridia;o__Clostridiales;f__Lachnospiraceae
OTU_24	0.000113086992168726	0.000183766362274179	0.000155494614231998	9.89511181476351e-05	0.000212038110316361	0.00558367023833084	0.0112380198467671	0.0044245285686014	0.036145429871929	0.0194085550309576	k__Bacteria;p__Firmicutes;c__Clostridia;o__Clostridiales;f__Ruminococcaceae
OTU_25	0.00802917644397953	0.0117610471855475	0.0127222866189817	0.00735065449096718	0.0100788781770377	0.00668626841197591	0.013556303186226	0.0216420231262899	0.00672867603403918	0.00521613751378248	k__Bacteria;p__Bacteroidetes;c__Bacteroidia;o__Bacteroidales;f__Muribaculaceae;g__;s__
OTU_26	0.00523027338780357	0.0045658873088123	0.00384495773373668	0.0111532046026406	0.00511718639563484	0.0111390687286195	0.0136693901783947	0.0211048599134885	0.0161714398801278	0.0082270786802748	k__Bacteria;p__Bacteroidetes;c__Bacteroidia;o__Bacteroidales;f__Rikenellaceae;g__Alistipes;s__
OTU_27	0.0290633569873625	0.0215713437561844	0.0245540131746346	0.00255859319781742	0.0266743942777982	0.000834016567244353	0.00039580447259054	0.00286958242628142	0.0031947075287665	0.00130050040994035	k__Bacteria;p__Firmicutes;c__Clostridia;o__Clostridiales;f__Lachnospiraceae;g__unidentified_Lachnospiraceae;s__Lachnospiraceae_bacterium_DW17
OTU_28	0.00513132226965593	0.0053292245059512	0.00409940346611631	0.00344915326114614	0.00284131067823924	0.0128353736111504	0.00282717480421814	0.00590879534081592	0.00329365864691414	0.0024313703316276	k__Bacteria;p__Bacteroidetes;c__Bacteroidia;o__Bacteroidales;f__Muribaculaceae;g__Muribaculum;s__
OTU_29	0.00291199004834469	0.00496169178140284	0.00480619716717085	0.0185038590936078	0.00230414746543779	0.0253880297418789	0.0104746826496282	0.0019790223629527	0.00432557745045376	0.0335868366741116	k__Bacteria;p__Bacteroidetes;c__Bacteroidia;o__Bacteroidales;f__Muribaculaceae;g__;s__
OTU_30	0.0253880297418789	0.0174012609199627	0.0199598541177801	0.000932967685391988	0.0378841423765231	0.00186593537078398	0.00409940346611631	0.00653077379774391	0.0114076503350202	0.00284131067823924	k__Bacteria;p__Firmicutes;c__Clostridia;o__Clostridiales;f__Lachnospiraceae
OTU_31	0.00940035622402533	0.00757682847530463	0.00544231149811993	0.00397218059992649	0.00703966526250318	0.00508891464759266	0.000862288315286534	0.00535749625399338	0.00752028497922027	0.00972548132651042	k__Bacteria;p__Firmicutes;c__Clostridia;o__Clostridiales;f__Lachnospiraceae
OTU_32	0.00555539849028865	0.00398631647394758	0.00469311017500212	0.00329365864691414	0.0038025501116734	0.00848152441265443	0.00971134545248933	0.00291199004834469	0.00344915326114614	0.00859461140482316	k__Bacteria;p__Firmicutes;c__Clostridia;o__Clostridiales;f__Lachnospiraceae
OTU_33	0.00694071414435555	0.00893387238132934	0.00732238274292499	0.0103474597834384	0.00347742500918832	0.000678521953012355	0.00221933222131124	0.0180232393768907	0.00371773486754686	0.00275649543411269	k__Bacteria;p__Proteobacteria;c__Gammaproteobacteria;o__Enterobacteriales;f__Enterobacteriaceae;g__Proteus;s__Proteus_mirabilis
OTU_34	0.0080715840660428	0.00672867603403918	0.00824121455429589	0.00494755590738175	0.0100223346809533	0.00079160894518108	0.00097537530745526	0.0021345169771847	0.00251618557575415	0.00189420711882616	k__Bacteria;p__Firmicutes;c__Clostridia;o__Clostridiales;f__Lachnospiraceae;g__Roseburia
OTU_35	0.00414181108817958	0.00405699584405304	0.00346328913516723	0.00466483842695994	0.00568262135647847	0.00257272907183851	0.00469311017500212	0.00400045234796867	0.00760510022334681	0.00531508863193011	k__Bacteria;p__Bacteroidetes;c__Bacteroidia;o__Bacteroidales;f__Rikenellaceae;g__Alistipes;s__
OTU_36	0.00812812756212717	0.00916004636566679	0.00954171496423624	0.0130191399734246	0.0142630968872805	0.00494755590738175	0.0121144440360748	0.0139097000367533	0.00463656667891776	0.00539990387605666	k__Bacteria;p__Bacteroidetes;c__Bacteroidia;o__Bacteroidales;f__Muribaculaceae;g__;s__
OTU_37	0.00494755590738175	0.0053292245059512	0.0054847191201832	0.00855220378275989	0.00356224025331486	0.000268581606400724	0.00390150122982104	0.00267168018998615	0.00269995193802833	0.00408526759209522	k__Bacteria;p__Bacteroidetes;c__Bacteroidia;o__Bacteroidales;f__Muribaculaceae;g__;s__
OTU_38	0.0077747307115999	0.00572502897854174	0.00694071414435555	0.0021345169771847	0.00824121455429589	0.00435384919849594	0.00298266941845014	0.00377427836363122	0.0112945633428515	0.00521613751378248	k__Bacteria;p__Firmicutes;c__Clostridia;o__Clostridiales;f__Lachnospiraceae;g__unidentified_Lachnospiraceae;s__Clostridium_sp_Culture-54
OTU_39	0.00316643578072432	0.00398631647394758	0.00353396850527268	0.000932967685391988	0.00178112012665743	0.00271408781204942	0.00158321789036216	0.00117327754375053	0.0187583048259874	0.00588052359277374	k__Bacteria;p__Firmicutes;c__Clostridia;o__Clostridiales;f__Ruminococcaceae;g__Oscillibacter
OTU_40	0.00886319301122388	0.00846738853863334	0.00937208447598315	0.0012156851658138	0.0157614995335162	0.00104605467756071	0.000692657827033445	0.000678521953012355	0.00169630488253089	0.000890560063328716	k__Bacteria;p__Firmicutes;c__Clostridia;o__Clostridiales;f__Lachnospiraceae;g__Blautia;s__Lachnospiraceae_bacterium_615
OTU_41	0.00569675723049956	0.00407113171807413	0.00384495773373668	0.00342088151310396	0.00400045234796867	0.00155494614231998	0.00149840264623562	0.00364705549744141	0.0093014051058777	0.00247377795369088	k__Bacteria;p__Firmicutes;c__Clostridia;o__Clostridiales;f__Lachnospiraceae;g__unidentified_Lachnospiraceae;s__Lachnospiraceae_bacterium_DW67
OTU_42	0.00778886658562099	0.0060925617030901	0.00699725764043991	0.00179525600067852	0.0108422153741766	0.00161148963840434	0.00340674563908286	0.000282717480421814	7.06793701054536e-05	1.41358740210907e-05	k__Bacteria;p__Firmicutes;c__Clostridia;o__Clostridiales;f__Lachnospiraceae
OTU_43	0.00737892623900936	0.0100081988069322	0.0106867207599446	0.00727997512086172	0.0103474597834384	0.00278476718215487	0.00962653020836278	0.00361878374939923	0.0016821690085098	0.00465070255293885	k__Bacteria;p__Bacteroidetes;c__Bacteroidia;o__Bacteroidales;f__Muribaculaceae;g__;s__
OTU_44	0.00214865285120579	0.00286958242628142	0.00336433801701959	0.00498996352944503	0.010601905515818	0.00278476718215487	0.00934381272794097	0.00414181108817958	0.00125809278787707	0.00302507704051341	k__Bacteria;p__Firmicutes;c__Bacilli;o__Lactobacillales;f__Enterococcaceae;g__Enterococcus;s__Enterococcus_durans
OTU_45	0.00185179949676288	0.00223346809533233	0.00139945152808798	0.0038025501116734	0.00165389726046761	0.00156908201634107	0.00388736535579995	0.00347742500918832	0.00262927256792287	0.00312402815866105	k__Bacteria;p__Bacteroidetes;c__Bacteroidia;o__Bacteroidales;f__Rikenellaceae;g__Alistipes;s__
OTU_46	0.00736479036498827	0.007011393514461	0.00722343162477736	0.00351983263125159	0.00603601820700574	0.000551299086822538	0.000678521953012355	0.00039580447259054	0.00207797348110034	0.000692657827033445	k__Bacteria;p__Firmicutes;c__Clostridia;o__Clostridiales;f__Lachnospiraceae;g__unidentified_Lachnospiraceae;s__Lachnospiraceae_bacterium_COE1
OTU_47	0.00318057165474541	0.00210624522914252	0.00216278872522688	0.00038166859856945	0.00834016567244353	0.00039580447259054	0.000508891464759266	0.00253032144977524	0.00978202482259478	0.00175284837861525	k__Bacteria;p__Firmicutes;c__Clostridia;o__Clostridiales;f__Ruminococcaceae;g__Butyricicoccus;s__
OTU_48	0.00537163212801448	0.00367532724548359	0.00407113171807413	0.000890560063328716	0.00383082185971559	0.00378841423765231	0.00318057165474541	0.00079160894518108	0.00931554097989879	0.00732238274292499	k__Bacteria;p__Firmicutes;c__Clostridia;o__Clostridiales;f__Lachnospiraceae;g__unidentified_Lachnospiraceae;s__Clostridium_sp_Culture-41
OTU_49	0.00255859319781742	0.00407113171807413	0.00391563710384213	0.00446693619066467	0.0109553023663453	0.00388736535579995	0.00391563710384213	0.00602188233298465	0.00277063130813378	0.00390150122982104	k__Bacteria;p__Firmicutes;c__Bacilli;o__Lactobacillales;f__Lactobacillaceae;g__Lactobacillus
OTU_50	0	0	0	4.24076220632722e-05	1.41358740210907e-05	0.00539990387605666	0.0176415707783212	0.00202142998501597	0.000268581606400724	0.00310989228463996	k__Bacteria;p__Bacteroidetes;c__Bacteroidia;o__Bacteroidales;f__Prevotellaceae
OTU_51	0.0016821690085098	0.0015266743942778	0.00175284837861525	0.00145599502417234	0.00299680529247123	0.00130050040994035	0.0019790223629527	0.00527268100986684	0.00848152441265443	0.00407113171807413	k__Bacteria;p__Firmicutes;c__Clostridia;o__Clostridiales;f__Lachnospiraceae
OTU_52	0.00525854513584575	0.00614910519917447	0.00602188233298465	0.00151253852025671	0.00227587571739561	0.000890560063328716	0.00147013089819344	0.00159735376438325	0.00224760396935343	0.000932967685391988	k__Bacteria;p__Firmicutes;c__Clostridia;o__Clostridiales;f__Lachnospiraceae
OTU_53	0.00169630488253089	0.00117327754375053	0.00127222866189817	0.000141358740210907	0.00206383760707925	0.00484860478923412	0.00240309858358542	0.000678521953012355	0.0162421192502332	0.00514545814367702	k__Bacteria;p__Firmicutes;c__Clostridia;o__Clostridiales;f__Lachnospiraceae;g__Lachnoclostridium;s__
OTU_54	0.00798676882191626	0.00660145316784937	0.00684176302620791	0.0013711797800458	0.00216278872522688	0.00124395691385598	0.000296853354442905	0.00132877215798253	0.00407113171807413	0.00163976138644652	k__Bacteria;p__Firmicutes;c__Clostridia;o__Clostridiales;f__Lachnospiraceae
OTU_55	0.00057957083486472	0.000706793701054536	0.000452347968674903	0.000692657827033445	0.00122982103983489	0.0149698905883351	0.0030533487885556	0.0116055525713155	0.00802917644397953	0.0125950637527918	k__Bacteria;p__Firmicutes;c__Clostridia;o__Clostridiales;f__Ruminococcaceae
OTU_56	0.00688417064827118	0.00489101241129739	0.00496169178140284	0.00196488648893161	0.0025868649458596	0.00108846229962399	0.000918831811370897	0.000296853354442905	0.00401458822198977	0.000565434960843629	k__Bacteria;p__Firmicutes;c__Clostridia;o__Clostridiales;f__Lachnospiraceae
OTU_57	0.00708207288456645	0.00620564869525883	0.00612083345113228	0.00118741341777162	0.000438212094653812	0.00196488648893161	0	9.89511181476351e-05	0.000339260976506177	0.000466483842695994	k__Bacteria;p__Firmicutes;c__Clostridia;o__Clostridiales;f__Lachnospiraceae;g__unidentified_Lachnospiraceae;s__Clostridiales_bacterium_CIEAF_020
OTU_58	0.00353396850527268	0.0025868649458596	0.00265754431596506	0.000621978456927992	0.00200729411099488	0.00127222866189817	0.000141358740210907	0.000834016567244353	0.0137542054225213	0.00234655508750106	k__Bacteria;p__Firmicutes;c__Clostridia;o__Clostridiales;f__Lachnospiraceae
OTU_59	0.000735065449096718	0.000650250204970173	0.000763337197138899	0.0038025501116734	8.48152441265443e-05	0.00514545814367702	0.00405699584405304	0.000409940346611631	0.000508891464759266	0.00513132226965593	k__Bacteria;p__Firmicutes;c__Clostridia;o__Clostridiales;f__Ruminococcaceae
OTU_60	0.00162562551242543	0.00103191880353962	0.00117327754375053	0.000650250204970173	0.00301094116649232	0.00209210935512143	0.00230414746543779	0.00267168018998615	0.00398631647394758	0.00206383760707925	k__Bacteria;p__Firmicutes;c__Clostridia;o__Clostridiales;f__Lachnospiraceae
OTU_61	0.00318057165474541	0.00285544655226033	0.00237482683554324	0.00278476718215487	0.00295439767040796	0.000452347968674903	0.000692657827033445	0.000819880693223262	0.00281303893019705	0.00171044075655198	k__Bacteria;p__Firmicutes;c__Clostridia;o__Clostridiales;f__Ruminococcaceae;g__Anaerotruncus;s__
OTU_62	0.00469311017500212	0.00469311017500212	0.00443866444262249	0.00404285997003195	0.00039580447259054	0.00134290803200362	0.000310989228463996	0.000141358740210907	0.00323711515082978	0.00057957083486472	k__Bacteria;p__Firmicutes;c__Clostridia;o__Clostridiales;f__Lachnospiraceae;g__Blautia;s__Lachnospiraceae_bacterium_DW59
OTU_63	0.000876424189307625	0.000848152441265443	0.000819880693223262	0.00192247886686834	0.000212038110316361	0.0101636934211642	0.0121144440360748	0.00493342003336066	0.00253032144977524	0.00672867603403918	k__Bacteria;p__Firmicutes;c__Clostridia;o__Clostridiales;f__Ruminococcaceae;g__unidentified_Ruminococcaceae;s__[Clostridium]_papyrosolvens
OTU_64	0.00206383760707925	0.00272822368607051	0.00361878374939923	0.00467897430098103	0.000141358740210907	0.00154081026829889	0.000113086992168726	0.00325125102485087	0.000367532724548359	0.00269995193802833	k__Bacteria;p__Firmicutes;c__Clostridia;o__Clostridiales;f__Lachnospiraceae;g__Roseburia;s__Lachnospiraceae_bacterium_DW52
OTU_65	0.00629046393938537	0.00556953436430975	0.0057957083486472	0.000367532724548359	0.0076192360973679	0.000819880693223262	0.00145599502417234	0.000226173984337452	0.000325125102485087	0.00179525600067852	k__Bacteria;p__Firmicutes;c__Clostridia;o__Clostridiales;f__Lachnospiraceae;g__unidentified_Lachnospiraceae
OTU_66	0.00127222866189817	0.00138531565406689	0.000890560063328716	0.000141358740210907	9.89511181476351e-05	0.00695485001837664	0.000282717480421814	0.000296853354442905	0.0051737298917192	0.00100364705549744	k__Bacteria;p__Bacteroidetes;c__Bacteroidia;o__Bacteroidales;f__Bacteroidaceae;g__Bacteroides;s__
OTU_67	0.00627632806536428	0.00494755590738175	0.0050323711515083	1.41358740210907e-05	0.000113086992168726	4.24076220632722e-05	0	0	2.82717480421814e-05	0	k__Bacteria;p__Firmicutes;c__Clostridia;o__Clostridiales;f__Lachnospiraceae
OTU_68	0.00753442085324136	0.00723756749879845	0.00703966526250318	0.00223346809533233	0.00968307370444715	0.00233241921347997	0.0021345169771847	0.00248791382771197	0.0170054564473721	0.00756269260128354	k__Bacteria;p__Firmicutes;c__Clostridia;o__Clostridiales;f__Ruminococcaceae;g__unidentified_Ruminococcaceae;s__Firmicutes_bacterium_ASF500
OTU_69	0.00268581606400724	0.00231828333945888	0.00231828333945888	0.0045658873088123	0.00418421871024285	0.00551299086822538	0.00798676882191626	0.00439625682055922	0.00463656667891776	0.00637527918351192	k__Bacteria;p__Bacteroidetes;c__Bacteroidia;o__Bacteroidales;f__Tannerellaceae;g__Parabacteroides;s__Parabacteroides_distasonis
OTU_70	0.00401458822198977	0.00383082185971559	0.00295439767040796	0.00128636453591926	0.00302507704051341	0.000523027338780357	0.000339260976506177	0.00077747307115999	0.0038166859856945	0.00155494614231998	k__Bacteria;p__Firmicutes;c__Clostridia;o__Clostridiales;f__Ruminococcaceae
OTU_71	0.00668626841197591	0.00508891464759266	0.00384495773373668	0.00347742500918832	0.0117327754375053	0.00169630488253089	0.00107432642560289	0.00342088151310396	0.00339260976506177	0.0010601905515818	k__Bacteria;p__Firmicutes;c__Clostridia;o__Clostridiales;f__Lachnospiraceae;g__Lachnoclostridium
OTU_72	4.24076220632722e-05	0	0	0.000169630488253089	0	0.0155211896751576	8.48152441265443e-05	0.000113086992168726	4.24076220632722e-05	4.24076220632722e-05	k__Bacteria;p__Tenericutes;c__Mollicutes;o__;f__;g__;s__
OTU_73	0.00166803313448871	0.000918831811370897	0.0012156851658138	0.00312402815866105	0.00118741341777162	0.000932967685391988	0.00173871250459416	0.00212038110316361	0.00214865285120579	0.000183766362274179	k__Bacteria;p__Firmicutes;c__Clostridia;o__Clostridiales;f__Lachnospiraceae
OTU_74	0.00371773486754686	0.00385909360775777	0.00323711515082978	0.00260100081988069	0.000834016567244353	0.0012156851658138	0.000325125102485087	0.000735065449096718	0.00515959401769811	0.00203556585903706	k__Bacteria;p__Firmicutes;c__Clostridia;o__Clostridiales;f__Ruminococcaceae;g__Ruminiclostridium;s__[Clostridium]_leptum
OTU_75	0.000706793701054536	0.000918831811370897	0.000664386078991264	0.00122982103983489	0.00432557745045376	0.00158321789036216	0.00203556585903706	0.000339260976506177	0.000325125102485087	0.00100364705549744	k__Bacteria;p__Firmicutes;c__Clostridia;o__Clostridiales;f__Ruminococcaceae;g__unidentified_Ruminococcaceae
OTU_76	0.00139945152808798	0.00156908201634107	0.00333606626897741	0.000254445732379633	0.000240309858358542	0.0073082468689039	0.00363291962342032	0.000438212094653812	0.000155494614231998	0.000127222866189817	k__Bacteria;p__Firmicutes;c__Erysipelotrichia;o__Erysipelotrichales;f__Erysipelotrichaceae;g__Dubosiella;s__
OTU_77	4.24076220632722e-05	4.24076220632722e-05	2.82717480421814e-05	1.41358740210907e-05	1.41358740210907e-05	5.65434960843629e-05	0.000113086992168726	0.0028978541743236	0.0131887704616776	0.000310989228463996	k__Bacteria;p__Firmicutes;c__Clostridia;o__Clostridiales;f__Lachnospiraceae;g__Roseburia
OTU_78	0.00301094116649232	0.0024455062056487	0.00281303893019705	0.000254445732379633	0.00138531565406689	0.000282717480421814	0.000183766362274179	0.000494755590738175	0.00371773486754686	0.000551299086822538	k__Bacteria;p__Firmicutes;c__Clostridia;o__Clostridiales;f__Lachnospiraceae;g__;s__
OTU_79	0.0024455062056487	0.00202142998501597	0.00238896270956433	5.65434960843629e-05	4.24076220632722e-05	0.000268581606400724	0	0.00453761556077012	0.000268581606400724	9.89511181476351e-05	k__Bacteria;p__Firmicutes;c__Clostridia;o__Clostridiales;f__Lachnospiraceae
OTU_80	0.00391563710384213	0.00284131067823924	0.00295439767040796	0.000876424189307625	0.00236069096152215	0.000367532724548359	0.000127222866189817	5.65434960843629e-05	0.000607842582906901	0.000834016567244353	k__Bacteria;p__Firmicutes;c__Clostridia;o__Clostridiales;f__Lachnospiraceae;g__;s__
OTU_81	0.00145599502417234	0.00127222866189817	0.00127222866189817	0.00219106047326906	0.000862288315286534	0.00130050040994035	0.00097537530745526	0.00162562551242543	0.00057957083486472	0.000636114330949083	k__Bacteria;p__Bacteroidetes;c__Bacteroidia;o__Bacteroidales;f__Tannerellaceae;g__Parabacteroides;s__Parabacteroides_goldsteinii
OTU_82	0.000240309858358542	0.000466483842695994	0.00019790223629527	2.82717480421814e-05	1.41358740210907e-05	0.00808571994006389	0.00224760396935343	0.000240309858358542	0.000183766362274179	0.00227587571739561	k__Bacteria;p__Tenericutes;c__Mollicutes;o__;f__;g__;s__
OTU_83	0.00199315823697379	0.00159735376438325	0.00224760396935343	0.000113086992168726	0.0022900115914167	0.000254445732379633	0.000212038110316361	2.82717480421814e-05	0.000890560063328716	0.000904695937349806	k__Bacteria;p__Firmicutes;c__Clostridia;o__Clostridiales;f__Lachnospiraceae;g__Acetatifactor;s__
OTU_84	0.00255859319781742	0.00291199004834469	0.0022900115914167	0.000127222866189817	0.000438212094653812	0.000763337197138899	0.00038166859856945	0.00019790223629527	0.00161148963840434	0.000621978456927992	k__Bacteria;p__Firmicutes;c__Clostridia;o__Clostridiales;f__Ruminococcaceae;g__Ruminiclostridium;s__
OTU_85	0.00257272907183851	0.00161148963840434	0.00163976138644652	0.0010601905515818	0.00260100081988069	0.000537163212801447	0.000466483842695994	0.000424076220632722	0.0015266743942778	0.000621978456927992	k__Bacteria;p__Firmicutes;c__Clostridia;o__Clostridiales;f__Lachnospiraceae
OTU_86	0.000989511181476351	0.000961239433434169	0.00118741341777162	0.00163976138644652	0.00514545814367702	0.00271408781204942	0.00203556585903706	0.00764750784541008	0.00149840264623562	0.00231828333945888	k__Bacteria;p__Firmicutes;c__Clostridia;o__Clostridiales;f__Ruminococcaceae;g__unidentified_Ruminococcaceae
OTU_87	0.00118741341777162	0.000947103559413078	0.000805744819202171	2.82717480421814e-05	0.000636114330949083	0.00127222866189817	0.00172457663057307	0.00108846229962399	0.00664386078991264	0.00127222866189817	k__Bacteria;p__Firmicutes;c__Clostridia;o__Clostridiales;f__Lachnospiraceae;g__;s__
OTU_88	0.000155494614231998	0.00019790223629527	0.000155494614231998	0.000763337197138899	5.65434960843629e-05	0.00130050040994035	0.00322297927680869	0.00156908201634107	0.00339260976506177	0.00404285997003195	k__Bacteria;p__Firmicutes;c__Clostridia;o__Clostridiales;f__Ruminococcaceae
OTU_89	0.00155494614231998	0.00269995193802833	0.00336433801701959	0.000918831811370897	0.000508891464759266	0.000438212094653812	0.000409940346611631	0.000367532724548359	0.00224760396935343	0.00110259817364508	k__Bacteria;p__Firmicutes;c__Clostridia;o__Clostridiales;f__Lachnospiraceae
OTU_90	0.000805744819202171	0.000692657827033445	0.000932967685391988	0.00059370670888581	0.00124395691385598	0.000523027338780357	0.000508891464759266	0.000763337197138899	0.00163976138644652	0.00110259817364508	k__Bacteria;p__Firmicutes;c__Clostridia;o__Clostridiales;f__Ruminococcaceae
OTU_91	0.000480619716717085	0.000692657827033445	0.000735065449096718	0.000424076220632722	0.000127222866189817	0.00141358740210907	0.000706793701054536	0.00435384919849594	0.00117327754375053	0.00097537530745526	k__Bacteria;p__Firmicutes;c__Erysipelotrichia;o__Erysipelotrichales;f__Erysipelotrichaceae
OTU_92	0.00684176302620791	0.00610669757711119	0.00583811597071047	0.00039580447259054	0.00262927256792287	0.00547058324616211	9.89511181476351e-05	0.000325125102485087	0.00097537530745526	0.00077747307115999	k__Bacteria;p__Firmicutes;c__Clostridia;o__Clostridiales;f__Lachnospiraceae
OTU_93	0.00077747307115999	0.00114500579570835	0.00124395691385598	0.00113086992168726	0.00220519634729015	0.000452347968674903	0.000918831811370897	0.00580984422266829	0.0028978541743236	0.000706793701054536	k__Bacteria;p__Firmicutes;c__Clostridia;o__Clostridiales;f__Ruminococcaceae;g__unidentified_Ruminococcaceae
OTU_94	0	0	0	0	1.41358740210907e-05	0.00370359899352577	0.000169630488253089	0.00103191880353962	0.000664386078991264	0.00401458822198977	k__Bacteria;p__Firmicutes;c__Clostridia;o__Clostridiales;f__Ruminococcaceae
OTU_95	0.00149840264623562	0.00114500579570835	0.0012156851658138	0.00120154929179271	5.65434960843629e-05	9.89511181476351e-05	1.41358740210907e-05	0.00117327754375053	0.000834016567244353	0.00120154929179271	k__Bacteria;p__Firmicutes;c__Clostridia;o__Clostridiales;f__Lachnospiraceae;g__unidentified_Lachnospiraceae;s__Lachnospiraceae_bacterium_A4
OTU_96	0.000848152441265443	0.000805744819202171	0.000763337197138899	5.65434960843629e-05	0.000155494614231998	0.000212038110316361	0.000353396850527268	0.00110259817364508	0.00255859319781742	0.000961239433434169	k__Bacteria;p__Firmicutes;c__Clostridia;o__Clostridiales;f__Lachnospiraceae
OTU_97	0.00038166859856945	0.000720929575075627	0.000466483842695994	5.65434960843629e-05	0.00398631647394758	0	0.000749201323117808	0.00195075061491052	0.000212038110316361	0.00151253852025671	k__Bacteria;p__Tenericutes;c__Mollicutes;o__;f__;g__;s__
OTU_98	0.000636114330949083	0.000904695937349806	2.82717480421814e-05	7.06793701054536e-05	0.00118741341777162	0.00226173984337452	0.000664386078991264	0.00154081026829889	0.000706793701054536	0.00122982103983489	k__Bacteria;p__Firmicutes;c__Clostridia;o__Clostridiales;f__Ruminococcaceae
OTU_99	0.00192247886686834	0.00214865285120579	0.00200729411099488	5.65434960843629e-05	0.00254445732379633	0.000918831811370897	0.000523027338780357	0.000409940346611631	5.65434960843629e-05	0.00113086992168726	k__Bacteria;p__Firmicutes;c__Clostridia;o__Clostridiales;f__Lachnospiraceae
OTU_100	0.00114500579570835	0.000890560063328716	0.00101778292951853	0.000834016567244353	0.00286958242628142	0.00163976138644652	0.00134290803200362	0.00368946311950468	0.00474965367108648	0.0012156851658138	k__Bacteria;p__Firmicutes;c__Clostridia;o__Clostridiales;f__Lachnospiraceae
OTU_101	0.00398631647394758	0.00320884340278759	0.00262927256792287	0.00159735376438325	0.00527268100986684	0.00079160894518108	0.000749201323117808	0.000480619716717085	0.00251618557575415	0.000904695937349806	k__Bacteria;p__Firmicutes;c__Clostridia;o__Clostridiales;f__Lachnospiraceae;g__unidentified_Lachnospiraceae;s__Clostridium_sp_Clone-17
OTU_102	0.00172457663057307	0.00100364705549744	0.00141358740210907	0.000127222866189817	0.000438212094653812	0.000254445732379633	0.000240309858358542	0.000310989228463996	0.000480619716717085	0.000141358740210907	k__Bacteria;p__Firmicutes;c__Clostridia;o__Clostridiales;f__Lachnospiraceae
OTU_103	0.000508891464759266	0.000565434960843629	0.000508891464759266	0.00115914166972944	0.000466483842695994	0.00114500579570835	0.00113086992168726	0.000551299086822538	0.000636114330949083	0.000848152441265443	k__Bacteria;p__Bacteroidetes;c__Bacteroidia;o__Bacteroidales;f__Rikenellaceae;g__Alistipes;s__Alistipes_shahii
OTU_104	0.000918831811370897	0.00097537530745526	0.00077747307115999	0.000720929575075627	0.00147013089819344	0.000155494614231998	8.48152441265443e-05	0.000409940346611631	0.00057957083486472	0.000141358740210907	k__Bacteria;p__Firmicutes;c__Clostridia;o__Clostridiales;f__Lachnospiraceae
OTU_105	0.000862288315286534	0.000523027338780357	0.000720929575075627	0.000155494614231998	0.00254445732379633	0.00019790223629527	0.000169630488253089	9.89511181476351e-05	0.000890560063328716	2.82717480421814e-05	k__Bacteria;p__Firmicutes;c__Clostridia;o__Clostridiales;f__Lachnospiraceae;g__unidentified_Lachnospiraceae;s__Lachnospiraceae_bacterium_DW12
OTU_106	0.00110259817364508	0.000932967685391988	0.000947103559413078	0.000438212094653812	0.00111673404766617	0.000805744819202171	0.00057957083486472	0.00139945152808798	0.00162562551242543	0.00115914166972944	k__Bacteria;p__Firmicutes;c__Clostridia;o__Clostridiales;f__Lachnospiraceae
OTU_107	0.00209210935512143	0.00118741341777162	0.00130050040994035	0.000621978456927992	0.000325125102485087	9.89511181476351e-05	2.82717480421814e-05	0	5.65434960843629e-05	4.24076220632722e-05	k__Bacteria;p__Firmicutes;c__Clostridia;o__Clostridiales;f__Lachnospiraceae
OTU_108	0.0015266743942778	0.000876424189307625	0.000890560063328716	7.06793701054536e-05	0.00165389726046761	7.06793701054536e-05	9.89511181476351e-05	7.06793701054536e-05	0.000621978456927992	5.65434960843629e-05	k__Bacteria;p__Firmicutes;c__Clostridia;o__Clostridiales;f__Lachnospiraceae
OTU_109	0.00180939187469961	0.00163976138644652	0.00179525600067852	0.000621978456927992	0.00278476718215487	0.00059370670888581	0.000325125102485087	0.000918831811370897	0.000735065449096718	0.000452347968674903	k__Bacteria;p__Firmicutes;c__Clostridia;o__Clostridiales;f__Ruminococcaceae;g__unidentified_Ruminococcaceae
OTU_110	0.00206383760707925	0.00202142998501597	0.00199315823697379	5.65434960843629e-05	0.000537163212801447	5.65434960843629e-05	0.000127222866189817	4.24076220632722e-05	0.000127222866189817	0.000409940346611631	k__Bacteria;p__Firmicutes;c__Clostridia;o__Clostridiales;f__Lachnospiraceae;g__Roseburia
OTU_111	4.24076220632722e-05	0.000254445732379633	0.000169630488253089	0.000537163212801447	0.00038166859856945	0.000692657827033445	0.000819880693223262	0.00130050040994035	0.000466483842695994	0.000551299086822538	k__Bacteria;p__Firmicutes;c__Erysipelotrichia;o__Erysipelotrichales;f__Erysipelotrichaceae
OTU_112	0.000862288315286534	0.000720929575075627	0.000480619716717085	0.00019790223629527	0.000565434960843629	0.000409940346611631	0.000438212094653812	0.000296853354442905	0.000932967685391988	0.000678521953012355	k__Bacteria;p__Firmicutes;c__Clostridia;o__Clostridiales;f__Ruminococcaceae
OTU_113	0.000424076220632722	0.000438212094653812	0.000523027338780357	5.65434960843629e-05	0.000212038110316361	0.000565434960843629	0.000692657827033445	0.000254445732379633	0.00586638771875265	0.000763337197138899	k__Bacteria;p__Firmicutes;c__Clostridia;o__Clostridiales;f__Ruminococcaceae;g__Oscillibacter;s__
OTU_114	0.00101778292951853	0.00101778292951853	0.000876424189307625	0.000141358740210907	0.000834016567244353	0.00019790223629527	0.000141358740210907	0.000113086992168726	0.00108846229962399	0.00039580447259054	k__Bacteria;p__Firmicutes;c__Clostridia;o__Clostridiales;f__Ruminococcaceae
OTU_115	0.000551299086822538	0.000424076220632722	0.000409940346611631	0	0.00039580447259054	0.000664386078991264	0.00057957083486472	0.000155494614231998	0.0013711797800458	0.00108846229962399	k__Bacteria;p__Firmicutes;c__Clostridia;o__Clostridiales;f__Lachnospiraceae;g__Lachnoclostridium;s__
OTU_116	0.00195075061491052	0.00138531565406689	0.00128636453591926	0.00130050040994035	0.000720929575075627	0.000226173984337452	0.000212038110316361	0.000480619716717085	0.00057957083486472	0.000212038110316361	k__Bacteria;p__Firmicutes;c__Clostridia;o__Clostridiales;f__Lachnospiraceae
OTU_117	0.00231828333945888	0.00171044075655198	0.00156908201634107	0.0024313703316276	0.000862288315286534	0.00104605467756071	0.000226173984337452	0.00204970173305816	0.000664386078991264	0.000537163212801447	k__Bacteria;p__Firmicutes;c__Clostridia;o__Clostridiales;f__Lachnospiraceae;g__unidentified_Lachnospiraceae;s__Lachnospiraceae_bacterium_M18-1
OTU_118	0.0019790223629527	0.00188007124480507	0.00180939187469961	0.000621978456927992	0.00138531565406689	0.000735065449096718	0.000692657827033445	0.000409940346611631	0.00504650702552939	0.00299680529247123	k__Bacteria;p__Firmicutes;c__Clostridia;o__Clostridiales;f__Ruminococcaceae;g__Intestinimonas;s__
OTU_119	9.89511181476351e-05	0.000268581606400724	0.000183766362274179	8.48152441265443e-05	7.06793701054536e-05	0.000254445732379633	0.000438212094653812	0.000523027338780357	0.00128636453591926	0.00124395691385598	k__Bacteria;p__Firmicutes;c__Clostridia;o__Clostridiales
OTU_120	0.000763337197138899	0.000918831811370897	0.000819880693223262	0.00097537530745526	0.00130050040994035	0.000862288315286534	0.00110259817364508	0.00135704390602471	0.000834016567244353	0.000664386078991264	k__Bacteria;p__Bacteroidetes;c__Bacteroidia;o__Bacteroidales;f__Bacteroidaceae;g__Bacteroides;s__Bacteroides_stercoris
OTU_121	0.000565434960843629	0.000494755590738175	0.000508891464759266	8.48152441265443e-05	5.65434960843629e-05	0.000353396850527268	0.000183766362274179	0.000183766362274179	0.00154081026829889	0.00125809278787707	k__Bacteria;p__Firmicutes;c__Clostridia;o__Clostridiales;f__Ruminococcaceae;g__Anaerotruncus;s__
OTU_122	0.000240309858358542	0.000551299086822538	0.00038166859856945	0.00113086992168726	0.000494755590738175	0.00104605467756071	0.000494755590738175	0.000212038110316361	0.000169630488253089	0.00077747307115999	k__Bacteria;p__Bacteroidetes;c__Bacteroidia;o__Bacteroidales;f__Marinifilaceae;g__Butyricimonas
OTU_123	0.00039580447259054	0.000607842582906901	0.000226173984337452	0.000226173984337452	0.000735065449096718	0.000367532724548359	0.000621978456927992	0.00019790223629527	0.000876424189307625	0.00077747307115999	k__Bacteria;p__Firmicutes;c__Clostridia;o__Clostridiales
OTU_124	5.65434960843629e-05	0.000254445732379633	0.000127222866189817	0.000664386078991264	0.000452347968674903	0.00059370670888581	0.00111673404766617	0.00059370670888581	0.00019790223629527	0.000819880693223262	k__Bacteria;p__unidentified_Bacteria;c__unidentified_Bacteria;o__unidentified_Bacteria;f__unidentified_Bacteria;g__Candidatus_Saccharimonas;s__
OTU_125	0.000989511181476351	0.000961239433434169	0.000664386078991264	0.000735065449096718	0.000310989228463996	0.000254445732379633	0.000240309858358542	0.00117327754375053	0.00221933222131124	0.00079160894518108	k__Bacteria;p__Firmicutes;c__Clostridia;o__Clostridiales;f__Lachnospiraceae
OTU_126	0.000155494614231998	9.89511181476351e-05	0.000127222866189817	0.000367532724548359	0.000339260976506177	0.000268581606400724	0.000551299086822538	0.000706793701054536	0.000367532724548359	0.000339260976506177	k__Bacteria;p__Firmicutes;c__Clostridia;o__Clostridiales;f__Ruminococcaceae
OTU_127	2.82717480421814e-05	2.82717480421814e-05	5.65434960843629e-05	0.000621978456927992	0.000127222866189817	0.000834016567244353	0.000226173984337452	0.000268581606400724	0.000367532724548359	0.00114500579570835	k__Bacteria;p__Firmicutes;c__Clostridia;o__Clostridiales;f__Ruminococcaceae;g__unidentified_Ruminococcaceae
OTU_128	0.000621978456927992	0.000353396850527268	0.000282717480421814	0.000113086992168726	0.0010601905515818	0.000141358740210907	0.00019790223629527	0.000169630488253089	0.000523027338780357	0.000523027338780357	k__Bacteria;p__Firmicutes;c__Clostridia;o__Clostridiales;f__Lachnospiraceae;g__Tyzzerella;s__
OTU_129	0.0015266743942778	0.00148426677221453	0.00154081026829889	1.41358740210907e-05	0.00154081026829889	1.41358740210907e-05	0.000113086992168726	5.65434960843629e-05	0	0	k__Bacteria;p__Firmicutes;c__Clostridia;o__Clostridiales;f__Lachnospiraceae
OTU_130	0.000664386078991264	0.000466483842695994	0.000480619716717085	0.000678521953012355	0.00155494614231998	0	2.82717480421814e-05	0	0	0	k__Bacteria;p__Firmicutes;c__Clostridia;o__Clostridiales;f__Lachnospiraceae
OTU_131	0.000749201323117808	0.000720929575075627	0.000763337197138899	0.000720929575075627	0.00233241921347997	0.000155494614231998	0.000282717480421814	0.000367532724548359	0.000310989228463996	0.000254445732379633	k__Bacteria;p__Firmicutes;c__Clostridia;o__Clostridiales;f__Ruminococcaceae;g__unidentified_Ruminococcaceae
OTU_132	0.000862288315286534	0.000607842582906901	0.000664386078991264	7.06793701054536e-05	0.000254445732379633	0.000127222866189817	8.48152441265443e-05	0.000254445732379633	0.00165389726046761	0.000282717480421814	k__Bacteria;p__Firmicutes;c__Clostridia;o__Clostridiales;f__Lachnospiraceae
OTU_133	0.000565434960843629	0.000494755590738175	0.000240309858358542	0.00128636453591926	7.06793701054536e-05	0.000494755590738175	0.000367532724548359	0.000353396850527268	0.000523027338780357	0.000763337197138899	k__Bacteria;p__Firmicutes;c__Clostridia;o__Clostridiales;f__Ruminococcaceae;g__unidentified_Ruminococcaceae
OTU_134	0.000508891464759266	0.00079160894518108	0.000989511181476351	0.000424076220632722	0.000424076220632722	0.000155494614231998	2.82717480421814e-05	0.00019790223629527	0.000169630488253089	2.82717480421814e-05	k__Bacteria;p__Firmicutes;c__Clostridia;o__Clostridiales;f__Ruminococcaceae;g__unidentified_Ruminococcaceae
OTU_135	0.000282717480421814	0.000367532724548359	0.000183766362274179	0.000183766362274179	0.000367532724548359	0.000254445732379633	0.000155494614231998	0.000749201323117808	0.00131463628396144	0.00019790223629527	k__Bacteria;p__Firmicutes;c__Clostridia;o__Clostridiales;f__Lachnospiraceae
OTU_136	0.000508891464759266	0.000763337197138899	0.000904695937349806	0.000523027338780357	0.000282717480421814	0.000226173984337452	0	0.000226173984337452	4.24076220632722e-05	0.000296853354442905	k__Bacteria;p__Firmicutes;c__Clostridia;o__Clostridiales;f__Ruminococcaceae;g__unidentified_Ruminococcaceae;s__Clostridium_sp_Culture_Jar-13
OTU_137	0.000537163212801447	0.000325125102485087	0.000480619716717085	8.48152441265443e-05	0.000226173984337452	0.000621978456927992	0.000240309858358542	9.89511181476351e-05	0.000876424189307625	0.000636114330949083	k__Bacteria;p__Firmicutes;c__Clostridia;o__Clostridiales;f__Lachnospiraceae
OTU_138	0.000240309858358542	0.000240309858358542	0.000494755590738175	4.24076220632722e-05	0.000565434960843629	1.41358740210907e-05	4.24076220632722e-05	5.65434960843629e-05	0.00417008283622176	0.000127222866189817	k__Bacteria;p__Firmicutes;c__Clostridia;o__Clostridiales;f__Lachnospiraceae
OTU_139	0.000678521953012355	0.000523027338780357	0.000480619716717085	0.000212038110316361	0.00100364705549744	0.000254445732379633	0.000226173984337452	8.48152441265443e-05	0.00113086992168726	0.000424076220632722	k__Bacteria;p__Firmicutes;c__Clostridia;o__Clostridiales;f__Ruminococcaceae;g__Harryflintia;s__
OTU_140	0	4.24076220632722e-05	0	9.89511181476351e-05	0	0.000155494614231998	5.65434960843629e-05	0.000862288315286534	0.000155494614231998	0.00145599502417234	k__Bacteria;p__Firmicutes;c__Clostridia;o__Clostridiales
OTU_141	0.000310989228463996	0.000282717480421814	0.000367532724548359	0.000494755590738175	0.000678521953012355	0.000537163212801447	0.000353396850527268	0.00059370670888581	0.000424076220632722	0.000367532724548359	k__Bacteria;p__Bacteroidetes;c__Bacteroidia;o__Bacteroidales;f__Prevotellaceae;g__unidentified_Prevotellaceae;s__Prevotella_copri
OTU_142	0.000127222866189817	0.000226173984337452	9.89511181476351e-05	8.48152441265443e-05	0.000961239433434169	0.000155494614231998	0.000141358740210907	0.000508891464759266	0.000155494614231998	0.000254445732379633	k__Bacteria;p__Firmicutes;c__Clostridia;o__Clostridiales;f__Ruminococcaceae;g__Caproiciproducens
OTU_143	0.000296853354442905	0.000310989228463996	0.000240309858358542	1.41358740210907e-05	5.65434960843629e-05	0.000183766362274179	8.48152441265443e-05	0.000282717480421814	0.00264340844194397	0.000452347968674903	k__Bacteria;p__Firmicutes;c__Clostridia;o__Clostridiales;f__Lachnospiraceae;g__unidentified_Lachnospiraceae;s__Clostridium_sp_Clone-47
OTU_144	0.000848152441265443	0.00097537530745526	0.000678521953012355	0.000310989228463996	0.000353396850527268	0.000141358740210907	0.000353396850527268	0.00039580447259054	0.0021345169771847	0.000720929575075627	k__Bacteria;p__Firmicutes;c__Clostridia;o__Clostridiales;f__Peptococcaceae;g__;s__
OTU_145	0.00154081026829889	0.00100364705549744	0.00101778292951853	0.000155494614231998	0.000310989228463996	1.41358740210907e-05	2.82717480421814e-05	2.82717480421814e-05	0.000664386078991264	9.89511181476351e-05	k__Bacteria;p__Firmicutes;c__Clostridia;o__Clostridiales;f__Lachnospiraceae
OTU_146	0.00079160894518108	0.000650250204970173	0.000494755590738175	0.000226173984337452	0.00166803313448871	5.65434960843629e-05	0.000127222866189817	0.000480619716717085	0.00147013089819344	0.000254445732379633	k__Bacteria;p__Firmicutes;c__Clostridia;o__Clostridiales;f__Lachnospiraceae
OTU_147	0.00038166859856945	0.00039580447259054	0.000310989228463996	0.000636114330949083	0.000268581606400724	0.000537163212801447	0.000424076220632722	0.000254445732379633	0.000310989228463996	0.00039580447259054	k__Bacteria;p__Firmicutes;c__Clostridia;o__Clostridiales;f__Ruminococcaceae
OTU_148	0.000650250204970173	0.000551299086822538	0.000508891464759266	2.82717480421814e-05	0.00309575641061887	1.41358740210907e-05	7.06793701054536e-05	0.000155494614231998	0.00079160894518108	0	k__Bacteria;p__Firmicutes;c__Clostridia;o__Clostridiales;f__Lachnospiraceae
OTU_149	0.000183766362274179	7.06793701054536e-05	9.89511181476351e-05	0	0	0.000720929575075627	0.00101778292951853	0.00149840264623562	0.0010601905515818	0.000636114330949083	k__Bacteria;p__Firmicutes;c__Clostridia;o__Clostridiales;f__Lachnospiraceae
OTU_150	0.000494755590738175	0.000409940346611631	0.000480619716717085	0.000537163212801447	2.82717480421814e-05	0.000424076220632722	0.000113086992168726	0.000890560063328716	0.000310989228463996	9.89511181476351e-05	k__Bacteria;p__Firmicutes;c__Clostridia;o__Clostridiales;f__Ruminococcaceae
OTU_151	9.89511181476351e-05	0.000169630488253089	8.48152441265443e-05	0.000296853354442905	8.48152441265443e-05	0.00166803313448871	0.000310989228463996	0.000155494614231998	0.000325125102485087	0.00144185915015125	k__Bacteria;p__Melainabacteria
OTU_152	0.000932967685391988	0.000834016567244353	0.000749201323117808	0.000141358740210907	5.65434960843629e-05	0.00039580447259054	5.65434960843629e-05	8.48152441265443e-05	0.000565434960843629	0.000282717480421814	k__Bacteria;p__Firmicutes;c__Clostridia;o__Clostridiales;f__Lachnospiraceae
OTU_153	0.000438212094653812	0.000523027338780357	0.000240309858358542	0.000621978456927992	0.000819880693223262	0.000212038110316361	0.000169630488253089	0.00019790223629527	0.000508891464759266	0.00039580447259054	k__Bacteria;p__Firmicutes;c__Clostridia;o__Clostridiales
OTU_154	0.000636114330949083	0.000494755590738175	0.000466483842695994	0.000537163212801447	0.000763337197138899	0.000735065449096718	0.000551299086822538	0.000932967685391988	0.000735065449096718	0.000621978456927992	k__Bacteria;p__Firmicutes;c__Clostridia;o__Clostridiales;f__Ruminococcaceae;g__Faecalibacterium;s__
OTU_155	0.000409940346611631	0.000325125102485087	0.000339260976506177	7.06793701054536e-05	0.000254445732379633	0.000282717480421814	0.000339260976506177	0.000141358740210907	0.000466483842695994	0.000367532724548359	k__Bacteria;p__Firmicutes;c__Clostridia;o__Clostridiales;f__Ruminococcaceae;g__Oscillibacter;s__
OTU_156	0.000127222866189817	1.41358740210907e-05	8.48152441265443e-05	0.000169630488253089	0.000113086992168726	0.000240309858358542	0.000127222866189817	0.000537163212801447	0.000367532724548359	0.000325125102485087	k__Bacteria;p__Firmicutes;c__Clostridia;o__Clostridiales;f__Ruminococcaceae
OTU_157	8.48152441265443e-05	0.000141358740210907	0.000113086992168726	0.000240309858358542	0.000551299086822538	0.000310989228463996	2.82717480421814e-05	0.000678521953012355	0.000523027338780357	0.000636114330949083	k__Bacteria;p__Firmicutes;c__Bacilli;o__Lactobacillales;f__Lactobacillaceae;g__Lactobacillus;s__Lactobacillus_reuteri
OTU_158	0.00077747307115999	0.000720929575075627	0.000749201323117808	0.000636114330949083	0.00122982103983489	0.000268581606400724	0.000409940346611631	0.000367532724548359	0.000452347968674903	0.000268581606400724	k__Bacteria;p__Proteobacteria;c__Gammaproteobacteria;o__Enterobacteriales;f__Enterobacteriaceae
OTU_159	0.000607842582906901	0.000325125102485087	0.000678521953012355	0	0.000339260976506177	2.82717480421814e-05	0	4.24076220632722e-05	0.000325125102485087	8.48152441265443e-05	k__Bacteria;p__Firmicutes;c__Clostridia;o__Clostridiales;f__Lachnospiraceae
OTU_160	0.000310989228463996	0.000692657827033445	0.000296853354442905	0	0.000169630488253089	0.000212038110316361	0.000141358740210907	0.000607842582906901	0.00162562551242543	0.000367532724548359	k__Bacteria
OTU_161	0.000438212094653812	0.000254445732379633	0.000310989228463996	0.000113086992168726	0.000113086992168726	0.00039580447259054	7.06793701054536e-05	0.00019790223629527	0.000904695937349806	0.000282717480421814	k__Bacteria;p__Firmicutes;c__Clostridia;o__Clostridiales;f__Lachnospiraceae
OTU_162	0.000720929575075627	0.000720929575075627	0.000523027338780357	4.24076220632722e-05	0.00139945152808798	0	9.89511181476351e-05	2.82717480421814e-05	0.000127222866189817	1.41358740210907e-05	k__Bacteria;p__Firmicutes;c__Clostridia;o__Clostridiales;f__Lachnospiraceae;g__unidentified_Lachnospiraceae;s__Clostridium_sp_ASF356
OTU_163	0.000353396850527268	0.000523027338780357	0.000113086992168726	1.41358740210907e-05	0.000466483842695994	0.000113086992168726	0.000212038110316361	0.00019790223629527	0.00159735376438325	0.000155494614231998	k__Bacteria;p__Firmicutes;c__Clostridia;o__Clostridiales
OTU_164	0.000678521953012355	0.000636114330949083	0.00039580447259054	0	0.000226173984337452	2.82717480421814e-05	2.82717480421814e-05	4.24076220632722e-05	0.000480619716717085	0.000113086992168726	k__Bacteria;p__Firmicutes;c__Clostridia;o__Clostridiales;f__Lachnospiraceae;g__Blautia;s__Blautia_coccoides
OTU_165	0.000409940346611631	0.00039580447259054	0.000240309858358542	0.000565434960843629	0.000240309858358542	0.000310989228463996	0.000452347968674903	0.00038166859856945	0.000296853354442905	0.000480619716717085	k__Bacteria;p__Bacteroidetes;c__Bacteroidia;o__Bacteroidales;f__Bacteroidaceae;g__Bacteroides;s__Bacteroides_massiliensis
OTU_166	0.000438212094653812	0.000367532724548359	0.000480619716717085	0	0.00039580447259054	0.000155494614231998	0.000113086992168726	0.000113086992168726	4.24076220632722e-05	0.000183766362274179	k__Bacteria;p__Firmicutes;c__Clostridia;o__Clostridiales;f__Lachnospiraceae
OTU_167	0.000325125102485087	0.000226173984337452	0.000282717480421814	0.000127222866189817	0.000212038110316361	0.000127222866189817	4.24076220632722e-05	0	0.000409940346611631	0.000212038110316361	k__Bacteria;p__Firmicutes;c__Clostridia;o__Clostridiales;f__Lachnospiraceae
OTU_168	0.00103191880353962	0.00117327754375053	0.00115914166972944	0.000240309858358542	0.000805744819202171	0.00039580447259054	0.00019790223629527	0.000141358740210907	0.00313816403268214	0.00101778292951853	k__Bacteria;p__Firmicutes;c__Clostridia;o__Clostridiales;f__Ruminococcaceae;g__Ruminiclostridium;s__
OTU_169	0.000113086992168726	5.65434960843629e-05	0.00019790223629527	0.000226173984337452	8.48152441265443e-05	0.000169630488253089	0.000339260976506177	0.000424076220632722	0.000310989228463996	0.000282717480421814	k__Bacteria;p__Firmicutes;c__Clostridia;o__Clostridiales;f__Lachnospiraceae;g__Lachnoclostridium
OTU_170	0.000268581606400724	0.000367532724548359	0.000310989228463996	0	0.00107432642560289	0.000127222866189817	0.000127222866189817	7.06793701054536e-05	0.00077747307115999	0	k__Bacteria;p__Firmicutes;c__Clostridia;o__Clostridiales;f__Lachnospiraceae
OTU_171	0	0	0	0	1.41358740210907e-05	0.00190834299284725	4.24076220632722e-05	0	0.000254445732379633	0.00057957083486472	k__Bacteria;p__Firmicutes;c__Clostridia;o__Clostridiales;f__Lachnospiraceae
OTU_172	0.000367532724548359	0.000296853354442905	0.00038166859856945	9.89511181476351e-05	0.000113086992168726	2.82717480421814e-05	7.06793701054536e-05	0.000254445732379633	0.000155494614231998	0.000226173984337452	k__Bacteria;p__Firmicutes;c__Clostridia;o__Clostridiales;f__Lachnospiraceae
OTU_173	0.000353396850527268	0	0	0	0.000226173984337452	0	0.000212038110316361	0.00103191880353962	0.000254445732379633	0	k__Bacteria;p__Firmicutes;c__Bacilli;o__Lactobacillales;f__Lactobacillaceae;g__Lactobacillus
OTU_174	8.48152441265443e-05	9.89511181476351e-05	4.24076220632722e-05	0	0.000127222866189817	0.000438212094653812	0.00019790223629527	0.000749201323117808	0.000339260976506177	0.000494755590738175	k__Bacteria;p__Tenericutes;c__Mollicutes;o__;f__;g__;s__
OTU_175	0.00134290803200362	0.00124395691385598	0.00132877215798253	0.000113086992168726	2.82717480421814e-05	0.000141358740210907	0.000183766362274179	2.82717480421814e-05	0.000621978456927992	0.000424076220632722	k__Bacteria;p__Firmicutes;c__Clostridia;o__Clostridiales;f__Lachnospiraceae;g__Roseburia
OTU_176	0.000240309858358542	0.00039580447259054	0.000169630488253089	0.000254445732379633	0.000466483842695994	0.000325125102485087	0.000353396850527268	0.000268581606400724	0.000169630488253089	0.00113086992168726	k__Bacteria;p__Firmicutes;c__Clostridia;o__Clostridiales;f__unidentified_Clostridiales;g__unidentified_Clostridiales
OTU_177	0.000240309858358542	0.000141358740210907	0.000141358740210907	0.000508891464759266	0.00039580447259054	0	0	0.000466483842695994	0.000268581606400724	1.41358740210907e-05	k__Bacteria;p__Firmicutes;c__Clostridia;o__Clostridiales;f__unidentified_Clostridiales;g__Anaerovorax
OTU_178	0.000268581606400724	0.000353396850527268	0.000339260976506177	0.000169630488253089	0.000155494614231998	4.24076220632722e-05	9.89511181476351e-05	0.000282717480421814	7.06793701054536e-05	0.000282717480421814	k__Bacteria;p__Firmicutes;c__Clostridia;o__Clostridiales;f__Lachnospiraceae
OTU_179	8.48152441265443e-05	0.000113086992168726	0.000141358740210907	8.48152441265443e-05	0.000240309858358542	7.06793701054536e-05	2.82717480421814e-05	0.00038166859856945	0.000268581606400724	0.000155494614231998	k__Bacteria;p__Firmicutes;c__Clostridia;o__Clostridiales;f__Ruminococcaceae
OTU_180	9.89511181476351e-05	7.06793701054536e-05	0.000141358740210907	9.89511181476351e-05	8.48152441265443e-05	0.000876424189307625	0.00114500579570835	8.48152441265443e-05	0.000268581606400724	0.00128636453591926	k__Bacteria;p__Firmicutes;c__Clostridia;o__Clostridiales
OTU_181	0.000240309858358542	0.000212038110316361	0.000113086992168726	7.06793701054536e-05	9.89511181476351e-05	0.000367532724548359	0.000254445732379633	0.000141358740210907	0.000268581606400724	0.000169630488253089	k__Bacteria;p__Firmicutes;c__Erysipelotrichia;o__Erysipelotrichales;f__Erysipelotrichaceae
OTU_182	0.000155494614231998	0.000169630488253089	0.000169630488253089	8.48152441265443e-05	0.000127222866189817	0.000621978456927992	7.06793701054536e-05	0.000169630488253089	0.000212038110316361	0.000565434960843629	k__Bacteria;p__Firmicutes;c__Clostridia;o__Clostridiales;f__Ruminococcaceae
OTU_183	0.00039580447259054	0.000565434960843629	0.000424076220632722	0.000296853354442905	0.000226173984337452	0.00019790223629527	0.000212038110316361	5.65434960843629e-05	0.00097537530745526	0.000904695937349806	k__Bacteria;p__Firmicutes;c__Clostridia;o__Clostridiales;f__Ruminococcaceae;g__Oscillibacter
OTU_184	0.000678521953012355	0.000409940346611631	0.000409940346611631	0.00019790223629527	0.00038166859856945	4.24076220632722e-05	0.00019790223629527	8.48152441265443e-05	0.000508891464759266	8.48152441265443e-05	k__Bacteria;p__Firmicutes;c__Clostridia;o__Clostridiales;f__Lachnospiraceae
OTU_185	0.000282717480421814	0.000282717480421814	0.000296853354442905	4.24076220632722e-05	0.000254445732379633	7.06793701054536e-05	8.48152441265443e-05	4.24076220632722e-05	0.000409940346611631	0.000296853354442905	k__Bacteria;p__Firmicutes;c__Clostridia;o__Clostridiales;f__Ruminococcaceae
OTU_186	0.000551299086822538	0.000452347968674903	0.000607842582906901	0.000127222866189817	0.000466483842695994	0.000494755590738175	0.000310989228463996	0.000310989228463996	0.000834016567244353	0.000310989228463996	k__Bacteria;p__Firmicutes;c__Clostridia;o__Clostridiales;f__Lachnospiraceae
OTU_187	0.000113086992168726	7.06793701054536e-05	8.48152441265443e-05	4.24076220632722e-05	0.000141358740210907	0.000141358740210907	7.06793701054536e-05	7.06793701054536e-05	0.000353396850527268	0.000141358740210907	k__Bacteria;p__Firmicutes;c__Clostridia;o__Clostridiales;f__Ruminococcaceae
OTU_188	0.000169630488253089	0.000113086992168726	0.000212038110316361	0.000409940346611631	0.000226173984337452	0.000183766362274179	0.000310989228463996	0.000424076220632722	0.000240309858358542	0.00038166859856945	k__Bacteria;p__Bacteroidetes;c__Bacteroidia;o__Bacteroidales;f__Bacteroidaceae;g__Bacteroides;s__Bacteroides_coprocola
OTU_189	0.000353396850527268	0.000141358740210907	0.000240309858358542	7.06793701054536e-05	0.000254445732379633	0.000127222866189817	8.48152441265443e-05	1.41358740210907e-05	0.000254445732379633	0.000183766362274179	k__Bacteria;p__Firmicutes;c__Clostridia;o__Clostridiales;f__Ruminococcaceae;g__Anaerotruncus;s__
OTU_190	0.000240309858358542	0.000254445732379633	0.000141358740210907	0.00019790223629527	0.000169630488253089	0.000480619716717085	0.00039580447259054	0.000353396850527268	0.000212038110316361	0.000254445732379633	k__Bacteria;p__Actinobacteria;c__unidentified_Actinobacteria;o__Bifidobacteriales;f__Bifidobacteriaceae;g__Bifidobacterium
OTU_191	0.000169630488253089	0.000226173984337452	0.000240309858358542	0.000282717480421814	0.000155494614231998	0.000268581606400724	0.00039580447259054	0.000268581606400724	0.000226173984337452	0.000310989228463996	k__Bacteria;p__Bacteroidetes;c__Bacteroidia;o__Bacteroidales;f__Rikenellaceae;g__Alistipes
OTU_192	0.000424076220632722	0.000296853354442905	0.000169630488253089	0.000494755590738175	0.000141358740210907	0	5.65434960843629e-05	0	1.41358740210907e-05	0	k__Bacteria;p__Firmicutes;c__Clostridia;o__Clostridiales;f__Lachnospiraceae
OTU_193	0.000424076220632722	0.00039580447259054	0.000494755590738175	0	0	5.65434960843629e-05	0	0	0	0.000183766362274179	k__Bacteria;p__Firmicutes;c__Clostridia;o__Clostridiales;f__Lachnospiraceae
OTU_194	0.000607842582906901	0.000650250204970173	0.000621978456927992	0.000621978456927992	0.000650250204970173	0.000565434960843629	0.000551299086822538	0.000735065449096718	0.00508891464759266	0.00282717480421814	k__Bacteria;p__Firmicutes;c__Clostridia;o__Clostridiales;f__Lachnospiraceae;g__Blautia;s__Lachnospiraceae_bacterium_609
OTU_195	4.24076220632722e-05	7.06793701054536e-05	0.000141358740210907	0.000424076220632722	0	0.000749201323117808	0	0	0	8.48152441265443e-05	k__Bacteria;p__Firmicutes;c__Clostridia;o__Clostridiales;f__Ruminococcaceae
OTU_196	0.000268581606400724	0.000127222866189817	7.06793701054536e-05	2.82717480421814e-05	0.000212038110316361	0.000113086992168726	0.000127222866189817	0.000169630488253089	0.000240309858358542	0.000240309858358542	k__Bacteria;p__Firmicutes;c__Clostridia;o__Clostridiales;f__Lachnospiraceae
OTU_197	0.000438212094653812	0.000367532724548359	0.000339260976506177	0.00019790223629527	4.24076220632722e-05	0	0	4.24076220632722e-05	0	0	k__Bacteria;p__Firmicutes;c__Clostridia;o__Clostridiales;f__Lachnospiraceae
OTU_198	0.000183766362274179	0.000212038110316361	0.000127222866189817	5.65434960843629e-05	0.000607842582906901	8.48152441265443e-05	0.000240309858358542	0.000452347968674903	0.000268581606400724	0.000240309858358542	k__Bacteria;p__Firmicutes;c__Clostridia;o__Clostridiales;f__unidentified_Clostridiales
OTU_199	4.24076220632722e-05	0.000183766362274179	0.000183766362274179	0.000113086992168726	0.000113086992168726	0.000169630488253089	0.000141358740210907	0.000438212094653812	0.000353396850527268	0.000296853354442905	k__Bacteria;p__Firmicutes;c__Clostridia;o__Clostridiales;f__Ruminococcaceae;g__Subdoligranulum;s__
OTU_200	0.000127222866189817	0.000183766362274179	0.000183766362274179	2.82717480421814e-05	0.000282717480421814	8.48152441265443e-05	9.89511181476351e-05	0.000113086992168726	0.000268581606400724	8.48152441265443e-05	k__Bacteria;p__Firmicutes
OTU_201	0.000720929575075627	0.000890560063328716	0.000735065449096718	0.000240309858358542	0.000141358740210907	0.000339260976506177	1.41358740210907e-05	2.82717480421814e-05	0.000226173984337452	0.000113086992168726	k__Bacteria;p__Firmicutes;c__Clostridia;o__Clostridiales;f__Lachnospiraceae
OTU_202	5.65434960843629e-05	7.06793701054536e-05	0.000113086992168726	4.24076220632722e-05	0.000268581606400724	4.24076220632722e-05	0.000113086992168726	0.000169630488253089	0.00019790223629527	0.000183766362274179	k__Bacteria;p__Firmicutes
OTU_203	0.000409940346611631	0.000254445732379633	0.000212038110316361	0.000325125102485087	0.000169630488253089	0	5.65434960843629e-05	1.41358740210907e-05	4.24076220632722e-05	0.000113086992168726	k__Bacteria;p__Firmicutes;c__Clostridia;o__Clostridiales;f__Ruminococcaceae
OTU_204	0.000240309858358542	0.000141358740210907	0.000169630488253089	0.000282717480421814	0.000155494614231998	0.000183766362274179	0.000268581606400724	0.00019790223629527	0.000212038110316361	0.000212038110316361	k__Bacteria;p__Bacteroidetes;c__Bacteroidia;o__Bacteroidales;f__Bacteroidaceae;g__Bacteroides;s__Bacteroides_plebeius
OTU_205	0.000183766362274179	0.000226173984337452	8.48152441265443e-05	0.000282717480421814	0.000367532724548359	0	0	7.06793701054536e-05	1.41358740210907e-05	0	k__Bacteria;p__Firmicutes;c__Clostridia;o__Clostridiales
OTU_206	9.89511181476351e-05	0.000141358740210907	5.65434960843629e-05	0.000155494614231998	0.000296853354442905	0.000127222866189817	0.000226173984337452	4.24076220632722e-05	7.06793701054536e-05	0.000494755590738175	k__Bacteria;p__Firmicutes;c__Clostridia;o__Clostridiales
OTU_207	0	0	0	0	0	0.00110259817364508	0.00057957083486472	8.48152441265443e-05	4.24076220632722e-05	0.00019790223629527	k__Bacteria;p__Tenericutes;c__Mollicutes;o__;f__;g__;s__
OTU_208	0.000268581606400724	0.000226173984337452	0.000169630488253089	0.000127222866189817	0.000240309858358542	0.000240309858358542	0.000169630488253089	0.000169630488253089	0.000296853354442905	0.000183766362274179	k__Bacteria;p__Firmicutes;c__Clostridia;o__Clostridiales
OTU_209	0.000183766362274179	0.00019790223629527	0.000113086992168726	1.41358740210907e-05	0.00019790223629527	0.000127222866189817	7.06793701054536e-05	1.41358740210907e-05	0.000212038110316361	0.000325125102485087	k__Bacteria;p__Firmicutes;c__Clostridia;o__Clostridiales;f__Ruminococcaceae
OTU_210	0.000282717480421814	0.000367532724548359	0.000480619716717085	2.82717480421814e-05	0.000268581606400724	4.24076220632722e-05	1.41358740210907e-05	5.65434960843629e-05	0.000169630488253089	0	k__Bacteria;p__Firmicutes;c__Clostridia;o__Clostridiales;f__Lachnospiraceae
OTU_211	0.000409940346611631	0.000254445732379633	0.000296853354442905	0.000113086992168726	0.000692657827033445	4.24076220632722e-05	1.41358740210907e-05	0.000141358740210907	0.000183766362274179	0.000127222866189817	k__Bacteria;p__Firmicutes;c__Clostridia;o__Clostridiales;f__Lachnospiraceae
OTU_212	7.06793701054536e-05	7.06793701054536e-05	7.06793701054536e-05	0.000183766362274179	0.000310989228463996	2.82717480421814e-05	0.000183766362274179	8.48152441265443e-05	2.82717480421814e-05	0.000141358740210907	k__Bacteria;p__Firmicutes;c__Clostridia;o__Clostridiales;f__Lachnospiraceae
OTU_213	0.00019790223629527	0.000169630488253089	0.000169630488253089	1.41358740210907e-05	1.41358740210907e-05	5.65434960843629e-05	5.65434960843629e-05	0	0.00038166859856945	4.24076220632722e-05	k__Bacteria;p__Firmicutes;c__Clostridia;o__Clostridiales;f__Peptococcaceae;g__Peptococcus;s__
OTU_214	0.000169630488253089	0.000113086992168726	5.65434960843629e-05	5.65434960843629e-05	0.000141358740210907	9.89511181476351e-05	0.000113086992168726	0.000480619716717085	0.000325125102485087	0.000325125102485087	k__Bacteria;p__Firmicutes;c__Clostridia;o__Clostridiales;f__Ruminococcaceae
OTU_215	0.000254445732379633	0.000155494614231998	8.48152441265443e-05	8.48152441265443e-05	0.000155494614231998	5.65434960843629e-05	1.41358740210907e-05	0	9.89511181476351e-05	9.89511181476351e-05	k__Bacteria;p__Firmicutes;c__Clostridia;o__Clostridiales;f__Lachnospiraceae
OTU_216	8.48152441265443e-05	0	5.65434960843629e-05	0.000353396850527268	9.89511181476351e-05	7.06793701054536e-05	4.24076220632722e-05	0.000183766362274179	0.000141358740210907	7.06793701054536e-05	k__Bacteria;p__Firmicutes;c__Clostridia;o__Clostridiales;f__Lachnospiraceae
OTU_217	2.82717480421814e-05	0.000127222866189817	1.41358740210907e-05	1.41358740210907e-05	9.89511181476351e-05	1.41358740210907e-05	0.000212038110316361	0.000127222866189817	0.000127222866189817	4.24076220632722e-05	k__Bacteria;p__Firmicutes;c__Clostridia;o__Clostridiales;f__Ruminococcaceae
OTU_218	9.89511181476351e-05	0.000155494614231998	1.41358740210907e-05	7.06793701054536e-05	1.41358740210907e-05	0	4.24076220632722e-05	8.48152441265443e-05	0.000254445732379633	0.000367532724548359	k__Bacteria;p__Firmicutes;c__Clostridia;o__Clostridiales;f__Ruminococcaceae;g__Oscillibacter;s__
OTU_219	5.65434960843629e-05	4.24076220632722e-05	8.48152441265443e-05	5.65434960843629e-05	5.65434960843629e-05	4.24076220632722e-05	0.000254445732379633	0.000226173984337452	0.000113086992168726	5.65434960843629e-05	k__Bacteria;p__Firmicutes;c__Clostridia;o__Clostridiales;f__unidentified_Clostridiales;g__unidentified_Clostridiales
OTU_220	0.000183766362274179	0.000155494614231998	9.89511181476351e-05	0.000141358740210907	9.89511181476351e-05	8.48152441265443e-05	9.89511181476351e-05	7.06793701054536e-05	5.65434960843629e-05	0.000113086992168726	k__Bacteria;p__Proteobacteria;c__Gammaproteobacteria;o__unidentified_Gammaproteobacteria;f__Burkholderiaceae;g__Parasutterella;s__
OTU_221	0.00077747307115999	0.000565434960843629	0.000409940346611631	7.06793701054536e-05	1.41358740210907e-05	0	0	0	0	0	k__Bacteria;p__Firmicutes;c__Clostridia;o__Clostridiales;f__Lachnospiraceae;g__;s__
OTU_222	0.00233241921347997	0.00175284837861525	0.00162562551242543	0.000678521953012355	0.0024313703316276	0.000551299086822538	0.000183766362274179	0.000155494614231998	0.000932967685391988	0.000353396850527268	k__Bacteria;p__Firmicutes;c__Clostridia;o__Clostridiales;f__Lachnospiraceae;g__Lachnoclostridium;s__
OTU_223	0.000113086992168726	0.000141358740210907	0.000183766362274179	2.82717480421814e-05	5.65434960843629e-05	5.65434960843629e-05	2.82717480421814e-05	0.000113086992168726	0.000367532724548359	4.24076220632722e-05	k__Bacteria;p__unidentified_Bacteria;c__unidentified_Bacteria;o__Campylobacterales;f__unidentified_Campylobacterales;g__Sulfurospirillum;s__Sulfurospirillum_cavolei
OTU_224	0.00236069096152215	0.00202142998501597	0.00176698425263634	0.00193661474088943	0.00313816403268214	0.00286958242628142	0.00189420711882616	0.00677108365610246	0.00303921291453451	0.00162562551242543	k__Bacteria;p__Firmicutes;c__Clostridia;o__Clostridiales;f__Lachnospiraceae
OTU_225	0.000353396850527268	0.000339260976506177	0.000268581606400724	0	0	7.06793701054536e-05	2.82717480421814e-05	4.24076220632722e-05	8.48152441265443e-05	0	k__Bacteria;p__Firmicutes;c__Clostridia;o__Clostridiales;f__Lachnospiraceae
OTU_226	9.89511181476351e-05	5.65434960843629e-05	7.06793701054536e-05	0.000141358740210907	0.000113086992168726	7.06793701054536e-05	0.000141358740210907	5.65434960843629e-05	0.000141358740210907	0.000155494614231998	k__Bacteria;p__Firmicutes;c__Clostridia;o__Clostridiales;f__Ruminococcaceae
OTU_227	0.000254445732379633	0.000169630488253089	0.000141358740210907	8.48152441265443e-05	1.41358740210907e-05	0.000127222866189817	7.06793701054536e-05	2.82717480421814e-05	0.000127222866189817	0.000254445732379633	k__Bacteria;p__Firmicutes;c__Clostridia;o__Clostridiales;f__Ruminococcaceae
OTU_228	0.000268581606400724	0.000169630488253089	0.000141358740210907	0.000226173984337452	0.000339260976506177	0.000282717480421814	5.65434960843629e-05	0.000155494614231998	0.000310989228463996	0.000141358740210907	k__Bacteria;p__Firmicutes;c__Clostridia;o__Clostridiales;f__Lachnospiraceae;g__Fusicatenibacter;s__
OTU_229	5.65434960843629e-05	1.41358740210907e-05	7.06793701054536e-05	0	2.82717480421814e-05	2.82717480421814e-05	0	1.41358740210907e-05	0.000438212094653812	2.82717480421814e-05	k__Bacteria;p__Firmicutes;c__Clostridia;o__Clostridiales;f__Ruminococcaceae
OTU_230	1.41358740210907e-05	4.24076220632722e-05	4.24076220632722e-05	5.65434960843629e-05	0	4.24076220632722e-05	5.65434960843629e-05	4.24076220632722e-05	1.41358740210907e-05	0.000409940346611631	k__Bacteria;p__Actinobacteria;c__unidentified_Actinobacteria;o__Corynebacteriales;f__Nocardiaceae;g__Rhodococcus;s__Rhodococcus_erythropolis
OTU_231	0.000310989228463996	0.000127222866189817	0.000325125102485087	0	0	0	0	0	0	0	k__Bacteria;p__Firmicutes;c__Clostridia;o__Clostridiales;f__Lachnospiraceae;g__Roseburia;s__
OTU_232	0.000113086992168726	9.89511181476351e-05	7.06793701054536e-05	0	0	0.000494755590738175	2.82717480421814e-05	1.41358740210907e-05	7.06793701054536e-05	0	k__Bacteria;p__Firmicutes;c__Clostridia;o__Clostridiales;f__Lachnospiraceae
OTU_233	7.06793701054536e-05	5.65434960843629e-05	0.000268581606400724	1.41358740210907e-05	4.24076220632722e-05	0.000735065449096718	2.82717480421814e-05	0.000127222866189817	5.65434960843629e-05	9.89511181476351e-05	k__Bacteria;p__Firmicutes;c__Clostridia;o__Clostridiales;f__unidentified_Clostridiales;g__unidentified_Clostridiales
OTU_234	4.24076220632722e-05	4.24076220632722e-05	7.06793701054536e-05	0	4.24076220632722e-05	0.000296853354442905	0	0.000339260976506177	0.000226173984337452	0.000141358740210907	k__Bacteria;p__Firmicutes;c__Erysipelotrichia;o__Erysipelotrichales;f__Erysipelotrichaceae
OTU_235	0.000127222866189817	7.06793701054536e-05	7.06793701054536e-05	0.000141358740210907	0.00019790223629527	0.000183766362274179	0.000141358740210907	0.000212038110316361	0.000310989228463996	0.000155494614231998	k__Bacteria;p__Firmicutes;c__Negativicutes;o__Selenomonadales;f__Veillonellaceae;g__Dialister
OTU_236	0.000141358740210907	0.000183766362274179	8.48152441265443e-05	0.000127222866189817	8.48152441265443e-05	0.000127222866189817	9.89511181476351e-05	0.000141358740210907	0.000141358740210907	0.000141358740210907	k__Bacteria;p__Proteobacteria;c__Gammaproteobacteria;o__unidentified_Gammaproteobacteria;f__Burkholderiaceae;g__Sutterella;s__
OTU_237	0	0	0	0	0	0	0	0.000240309858358542	0.000127222866189817	0.00038166859856945	k__Bacteria;p__Firmicutes;c__Clostridia;o__Clostridiales
OTU_238	0.000141358740210907	9.89511181476351e-05	5.65434960843629e-05	4.24076220632722e-05	7.06793701054536e-05	0.000113086992168726	0	0	4.24076220632722e-05	0.000113086992168726	k__Bacteria;p__Firmicutes;c__Clostridia;o__Clostridiales;f__Lachnospiraceae
OTU_239	0.000141358740210907	0.000169630488253089	8.48152441265443e-05	0.000155494614231998	7.06793701054536e-05	9.89511181476351e-05	0.000113086992168726	9.89511181476351e-05	0.000310989228463996	0.000240309858358542	k__Bacteria;p__Firmicutes;c__Clostridia;o__Clostridiales;f__Ruminococcaceae
OTU_240	0.00038166859856945	0.000296853354442905	0.000523027338780357	2.82717480421814e-05	5.65434960843629e-05	0	0	1.41358740210907e-05	0	0	k__Bacteria;p__Firmicutes;c__Clostridia;o__Clostridiales;f__Lachnospiraceae
OTU_241	0.00161148963840434	0.00199315823697379	0.0021345169771847	0.00284131067823924	0.00125809278787707	0.00428316982839049	0.000523027338780357	0.00220519634729015	0.000409940346611631	0.0030533487885556	k__Bacteria;p__Firmicutes;c__Clostridia;o__Clostridiales;f__Ruminococcaceae;g__unidentified_Ruminococcaceae
OTU_242	0.00511718639563484	0.00419835458426395	0.00421249045828504	0.00120154929179271	0.0021345169771847	0.00079160894518108	0.000226173984337452	0.000537163212801447	0.00306748466257669	0.00269995193802833	k__Bacteria;p__Firmicutes;c__Clostridia;o__Clostridiales;f__Ruminococcaceae
OTU_243	0	0.00185179949676288	0.000763337197138899	0	0	0.000989511181476351	1.41358740210907e-05	0	2.82717480421814e-05	0	k__Bacteria;p__Oxyphotobacteria;c__unidentified_Oxyphotobacteria;o__unidentified_Oxyphotobacteria;f__unidentified_Oxyphotobacteria;g__unidentified_Oxyphotobacteria
OTU_244	0.00269995193802833	0.00346328913516723	0.00237482683554324	0.00429730570241158	0.000141358740210907	0.00569675723049956	0.00057957083486472	0.00038166859856945	0.000212038110316361	0.00702552938848209	k__Bacteria;p__Bacteroidetes;c__Bacteroidia;o__Bacteroidales;f__Muribaculaceae;g__;s__
OTU_245	0.000240309858358542	0.000212038110316361	0.000339260976506177	2.82717480421814e-05	0	0.000212038110316361	0	2.82717480421814e-05	0.000183766362274179	1.41358740210907e-05	k__Bacteria;p__Firmicutes;c__Clostridia;o__Clostridiales;f__Lachnospiraceae
OTU_246	8.48152441265443e-05	0.000155494614231998	0.000141358740210907	1.41358740210907e-05	5.65434960843629e-05	8.48152441265443e-05	2.82717480421814e-05	0	0.000127222866189817	0	k__Bacteria;p__Firmicutes;c__Clostridia;o__Clostridiales;f__Lachnospiraceae
OTU_247	5.65434960843629e-05	0.000113086992168726	0.000141358740210907	4.24076220632722e-05	9.89511181476351e-05	0	5.65434960843629e-05	0.000127222866189817	0	0	k__Bacteria;p__Firmicutes;c__Clostridia;o__Clostridiales;f__Ruminococcaceae
OTU_248	0.000113086992168726	8.48152441265443e-05	0.000127222866189817	7.06793701054536e-05	7.06793701054536e-05	7.06793701054536e-05	0	9.89511181476351e-05	0.000282717480421814	0	k__Bacteria;p__Proteobacteria;c__Gammaproteobacteria;o__unidentified_Gammaproteobacteria;f__Burkholderiaceae;g__Diaphorobacter;s__
OTU_249	0.000268581606400724	0.000141358740210907	0.000141358740210907	0.000155494614231998	9.89511181476351e-05	0.000155494614231998	5.65434960843629e-05	0.000127222866189817	0.000254445732379633	8.48152441265443e-05	k__Bacteria;p__Firmicutes;c__Clostridia;o__Clostridiales;f__Lachnospiraceae;g__unidentified_Lachnospiraceae
OTU_250	0.000183766362274179	0.000113086992168726	0.000212038110316361	4.24076220632722e-05	2.82717480421814e-05	2.82717480421814e-05	8.48152441265443e-05	0.000183766362274179	0.000155494614231998	7.06793701054536e-05	k__Bacteria;p__Firmicutes;c__Clostridia;o__Clostridiales;f__Lachnospiraceae
OTU_251	0.00377427836363122	0.0024455062056487	0.00284131067823924	0.000226173984337452	0.000268581606400724	0.00719515987673518	0.0120296287919482	0.00428316982839049	0.0387322948177886	0.013711797800458	k__Bacteria;p__Firmicutes;c__Clostridia;o__Clostridiales;f__Lachnospiraceae;g__unidentified_Lachnospiraceae
OTU_252	0.000664386078991264	0.00059370670888581	0.000452347968674903	0.000113086992168726	0.000155494614231998	0.000127222866189817	1.41358740210907e-05	4.24076220632722e-05	0.000339260976506177	0.00019790223629527	k__Bacteria;p__Firmicutes;c__Clostridia;o__Clostridiales;f__Ruminococcaceae
OTU_253	0	0	0	0	0	5.65434960843629e-05	0	5.65434960843629e-05	0.000169630488253089	0.000494755590738175	k__Bacteria
OTU_254	8.48152441265443e-05	5.65434960843629e-05	9.89511181476351e-05	0.000113086992168726	2.82717480421814e-05	0	0.000113086992168726	1.41358740210907e-05	5.65434960843629e-05	0.000127222866189817	k__Bacteria;p__Bacteroidetes;c__Bacteroidia;o__Bacteroidales;f__Prevotellaceae;g__Alloprevotella
OTU_255	0	0.000862288315286534	0.000551299086822538	0	0	0.000918831811370897	0	0	0	0	k__Bacteria
OTU_256	0.000113086992168726	0.000169630488253089	9.89511181476351e-05	0.000169630488253089	0.000296853354442905	0.000212038110316361	5.65434960843629e-05	0.000212038110316361	0.000254445732379633	0.00019790223629527	k__Bacteria;p__Firmicutes;c__Clostridia;o__Clostridiales;f__Ruminococcaceae;g__unidentified_Ruminococcaceae;s__Ruminococcus_bromii
OTU_257	5.65434960843629e-05	1.41358740210907e-05	1.41358740210907e-05	0	5.65434960843629e-05	0	0	0.000763337197138899	0	9.89511181476351e-05	k__Bacteria;p__Firmicutes;c__Clostridia;o__Clostridiales;f__Lachnospiraceae;g__Marvinbryantia;s__
OTU_258	1.41358740210907e-05	4.24076220632722e-05	0	0	0	4.24076220632722e-05	0	0	9.89511181476351e-05	0.000438212094653812	k__Bacteria;p__Firmicutes;c__Clostridia;o__Clostridiales;f__Ruminococcaceae;g__Ruminiclostridium;s__
OTU_259	7.06793701054536e-05	4.24076220632722e-05	7.06793701054536e-05	0.00019790223629527	0.000183766362274179	0	0	8.48152441265443e-05	1.41358740210907e-05	0	k__Bacteria;p__Firmicutes;c__Clostridia;o__Clostridiales
OTU_260	1.41358740210907e-05	0	0	0	7.06793701054536e-05	0.000169630488253089	0.000141358740210907	0	0.00038166859856945	4.24076220632722e-05	k__Bacteria;p__Firmicutes;c__Clostridia;o__Clostridiales;f__unidentified_Clostridiales;g__unidentified_Clostridiales;s__Clostridiales_bacterium_canine_oral_taxon_260
OTU_261	0.000226173984337452	0.000367532724548359	0.000127222866189817	2.82717480421814e-05	0.000169630488253089	5.65434960843629e-05	2.82717480421814e-05	2.82717480421814e-05	7.06793701054536e-05	0.000155494614231998	k__Bacteria;p__Firmicutes;c__Clostridia;o__Clostridiales
OTU_262	0.00019790223629527	0.000212038110316361	0.000226173984337452	0.000113086992168726	0.000127222866189817	0.00019790223629527	0.000127222866189817	5.65434960843629e-05	0.000155494614231998	0.000113086992168726	k__Bacteria;p__Firmicutes;c__Clostridia;o__Clostridiales;f__Lachnospiraceae;g__unidentified_Lachnospiraceae;s__[Ruminococcus]_gnavus
OTU_263	0.000254445732379633	0.000226173984337452	0.000353396850527268	0	0	0	0	0	0	0	k__Bacteria;p__Firmicutes;c__Clostridia;o__Clostridiales;f__Lachnospiraceae;g__Roseburia;s__
OTU_264	5.65434960843629e-05	7.06793701054536e-05	4.24076220632722e-05	5.65434960843629e-05	7.06793701054536e-05	4.24076220632722e-05	9.89511181476351e-05	9.89511181476351e-05	0.000141358740210907	8.48152441265443e-05	k__Bacteria;p__Firmicutes;c__Clostridia;o__Clostridiales;f__Ruminococcaceae
OTU_265	1.41358740210907e-05	2.82717480421814e-05	2.82717480421814e-05	0.000127222866189817	4.24076220632722e-05	0.000155494614231998	5.65434960843629e-05	7.06793701054536e-05	1.41358740210907e-05	8.48152441265443e-05	k__Bacteria;p__Firmicutes;c__Erysipelotrichia;o__Erysipelotrichales;f__Erysipelotrichaceae
OTU_266	4.24076220632722e-05	0.000155494614231998	4.24076220632722e-05	0.000127222866189817	0.000240309858358542	0.000169630488253089	0.000141358740210907	8.48152441265443e-05	0.000212038110316361	0.000169630488253089	k__Bacteria;p__Firmicutes;c__Clostridia;o__Clostridiales;f__Ruminococcaceae
OTU_267	2.82717480421814e-05	0.000113086992168726	8.48152441265443e-05	0.000113086992168726	7.06793701054536e-05	9.89511181476351e-05	8.48152441265443e-05	8.48152441265443e-05	0.000113086992168726	0.000169630488253089	k__Bacteria;p__Bacteroidetes;c__Bacteroidia;o__Bacteroidales;f__Prevotellaceae;g__Prevotella;s__Prevotella_intermedia
OTU_268	0	4.24076220632722e-05	0	0	2.82717480421814e-05	0.000155494614231998	4.24076220632722e-05	8.48152441265443e-05	4.24076220632722e-05	0.000127222866189817	k__Bacteria;p__Proteobacteria;c__Gammaproteobacteria;o__Pseudomonadales;f__Moraxellaceae;g__Acinetobacter
OTU_269	0.000113086992168726	1.41358740210907e-05	7.06793701054536e-05	0.000113086992168726	9.89511181476351e-05	9.89511181476351e-05	5.65434960843629e-05	0.000113086992168726	0.000127222866189817	8.48152441265443e-05	k__Bacteria;p__Bacteroidetes;c__Bacteroidia;o__Bacteroidales;f__Porphyromonadaceae;g__Porphyromonas
OTU_270	0.000155494614231998	7.06793701054536e-05	8.48152441265443e-05	8.48152441265443e-05	7.06793701054536e-05	4.24076220632722e-05	2.82717480421814e-05	7.06793701054536e-05	7.06793701054536e-05	0.000113086992168726	k__Bacteria;p__Firmicutes;c__Clostridia;o__Clostridiales;f__Ruminococcaceae;g__Anaerotruncus
OTU_271	2.82717480421814e-05	0.000155494614231998	7.06793701054536e-05	9.89511181476351e-05	7.06793701054536e-05	0.000113086992168726	4.24076220632722e-05	0.000113086992168726	5.65434960843629e-05	4.24076220632722e-05	k__Bacteria;p__Firmicutes;c__Clostridia;o__Clostridiales;f__Lachnospiraceae;g__Roseburia;s__Roseburia_inulinivorans
OTU_272	9.89511181476351e-05	0.000141358740210907	9.89511181476351e-05	0.000113086992168726	1.41358740210907e-05	4.24076220632722e-05	2.82717480421814e-05	4.24076220632722e-05	2.82717480421814e-05	1.41358740210907e-05	k__Bacteria;p__Proteobacteria;c__Gammaproteobacteria;o__Pseudomonadales;f__Moraxellaceae;g__Acinetobacter
OTU_273	0.000183766362274179	0.000155494614231998	0.000141358740210907	0.000240309858358542	0.000141358740210907	0.00019790223629527	0.000155494614231998	0.000127222866189817	0.000169630488253089	0.000169630488253089	k__Bacteria;p__Fusobacteria;c__Fusobacteriia;o__Fusobacteriales;f__Fusobacteriaceae;g__Fusobacterium;s__Fusobacterium_mortiferum
OTU_274	0.000127222866189817	2.82717480421814e-05	0.000113086992168726	1.41358740210907e-05	2.82717480421814e-05	9.89511181476351e-05	7.06793701054536e-05	0.000113086992168726	4.24076220632722e-05	5.65434960843629e-05	k__Bacteria;p__Proteobacteria;c__Gammaproteobacteria;o__Pseudomonadales;f__Pseudomonadaceae;g__Pseudomonas;s__Pseudomonas_aeruginosa
OTU_275	0.000254445732379633	0.000169630488253089	0.000240309858358542	1.41358740210907e-05	0	0	0	0	0	0	k__Bacteria;p__Firmicutes;c__Clostridia;o__Clostridiales;f__Lachnospiraceae
OTU_276	7.06793701054536e-05	0.000141358740210907	8.48152441265443e-05	2.82717480421814e-05	8.48152441265443e-05	5.65434960843629e-05	8.48152441265443e-05	0	4.24076220632722e-05	0.000169630488253089	k__Bacteria;p__Firmicutes;c__Clostridia;o__Clostridiales;f__Ruminococcaceae
OTU_277	0.000494755590738175	0.000565434960843629	0.000296853354442905	0.000183766362274179	0.000226173984337452	0.000494755590738175	0.000226173984337452	0.000367532724548359	0.000353396850527268	0.000452347968674903	k__Bacteria;p__Firmicutes;c__Clostridia;o__Clostridiales;f__Lachnospiraceae
OTU_278	0.000282717480421814	0.000226173984337452	0.000155494614231998	2.82717480421814e-05	7.06793701054536e-05	0	1.41358740210907e-05	2.82717480421814e-05	4.24076220632722e-05	0.000183766362274179	k__Bacteria;p__Firmicutes;c__Clostridia;o__Clostridiales;f__Lachnospiraceae;g__Roseburia;s__
OTU_279	0.000169630488253089	2.82717480421814e-05	0.000113086992168726	7.06793701054536e-05	1.41358740210907e-05	0	0	0	0	0	k__Bacteria;p__Firmicutes;c__Clostridia;o__Clostridiales;f__Lachnospiraceae
OTU_280	5.65434960843629e-05	5.65434960843629e-05	0.000183766362274179	1.41358740210907e-05	8.48152441265443e-05	9.89511181476351e-05	0.00019790223629527	0.000155494614231998	0.000127222866189817	9.89511181476351e-05	k__Bacteria;p__Firmicutes;c__Clostridia;o__Clostridiales;f__Ruminococcaceae;g__Flavonifractor;s__
OTU_281	0.000226173984337452	9.89511181476351e-05	0.000127222866189817	0.000141358740210907	0.000353396850527268	0	0	0	0	0	k__Bacteria;p__Firmicutes;c__Clostridia;o__Clostridiales
OTU_282	0.000409940346611631	0.000466483842695994	0.000353396850527268	2.82717480421814e-05	0	0.000494755590738175	0	0.00236069096152215	0.00288371830030251	0.00172457663057307	k__Bacteria;p__Firmicutes;c__Clostridia;o__Clostridiales;f__Lachnospiraceae
OTU_283	0.000155494614231998	8.48152441265443e-05	5.65434960843629e-05	1.41358740210907e-05	0	1.41358740210907e-05	0	0	7.06793701054536e-05	2.82717480421814e-05	k__Bacteria;p__Firmicutes;c__Clostridia;o__Clostridiales;f__Lachnospiraceae
OTU_284	0.000141358740210907	0.000169630488253089	9.89511181476351e-05	5.65434960843629e-05	0.000254445732379633	5.65434960843629e-05	0	0	9.89511181476351e-05	0	k__Bacteria;p__Firmicutes;c__Clostridia;o__Clostridiales;f__unidentified_Clostridiales;g__Anaerovorax;s__
OTU_285	0.000127222866189817	0.000141358740210907	8.48152441265443e-05	0.000155494614231998	9.89511181476351e-05	0.000141358740210907	0.000113086992168726	0.000226173984337452	0.000113086992168726	7.06793701054536e-05	k__Bacteria;p__Bacteroidetes;c__Bacteroidia;o__Bacteroidales;f__Bacteroidaceae;g__Bacteroides
OTU_286	2.82717480421814e-05	0	0	0	0	0.000113086992168726	5.65434960843629e-05	0	0.000212038110316361	1.41358740210907e-05	k__Bacteria;p__Firmicutes;c__Clostridia;o__Clostridiales;f__Lachnospiraceae
OTU_287	7.06793701054536e-05	8.48152441265443e-05	0.000254445732379633	0.000141358740210907	8.48152441265443e-05	9.89511181476351e-05	7.06793701054536e-05	0.000113086992168726	0.000127222866189817	1.41358740210907e-05	k__Bacteria;p__Bacteroidetes;c__Bacteroidia;o__Bacteroidales;f__Marinifilaceae;g__Odoribacter
OTU_288	0.00039580447259054	0.00039580447259054	0.000339260976506177	0.00154081026829889	0.00135704390602471	0.000876424189307625	0.00627632806536428	0.00206383760707925	0.0033502021429985	0.000706793701054536	k__Bacteria;p__Bacteroidetes;c__Bacteroidia;o__Bacteroidales;f__Bacteroidaceae;g__Bacteroides;s__Bacteroides_thetaiotaomicron
OTU_289	5.65434960843629e-05	4.24076220632722e-05	5.65434960843629e-05	0	4.24076220632722e-05	5.65434960843629e-05	5.65434960843629e-05	4.24076220632722e-05	0.000268581606400724	9.89511181476351e-05	k__Bacteria;p__Firmicutes;c__Clostridia;o__Clostridiales;f__Lachnospiraceae
OTU_290	0.000169630488253089	8.48152441265443e-05	4.24076220632722e-05	0	0	0	0	0.000113086992168726	0	0	k__Bacteria;p__Firmicutes;c__Clostridia;o__Clostridiales;f__Ruminococcaceae;g__unidentified_Ruminococcaceae
OTU_291	2.82717480421814e-05	1.41358740210907e-05	2.82717480421814e-05	0	9.89511181476351e-05	1.41358740210907e-05	7.06793701054536e-05	4.24076220632722e-05	0	9.89511181476351e-05	k__Bacteria
OTU_292	8.48152441265443e-05	1.41358740210907e-05	1.41358740210907e-05	4.24076220632722e-05	9.89511181476351e-05	1.41358740210907e-05	9.89511181476351e-05	7.06793701054536e-05	0.000155494614231998	8.48152441265443e-05	k__Bacteria;p__Firmicutes;c__Clostridia;o__Clostridiales;f__Ruminococcaceae;g__unidentified_Ruminococcaceae
OTU_293	7.06793701054536e-05	4.24076220632722e-05	5.65434960843629e-05	0.000226173984337452	9.89511181476351e-05	0	0	5.65434960843629e-05	0	1.41358740210907e-05	k__Bacteria;p__Bacteroidetes;c__Bacteroidia;o__Bacteroidales;f__Rikenellaceae;g__Alistipes;s__Alistipes_sp_N15MGS-157
OTU_294	0.000155494614231998	0.000268581606400724	0.000127222866189817	0	4.24076220632722e-05	0	0	0	0	0	k__Bacteria;p__Firmicutes;c__Clostridia;o__Clostridiales;f__Lachnospiraceae
OTU_295	1.41358740210907e-05	4.24076220632722e-05	7.06793701054536e-05	4.24076220632722e-05	1.41358740210907e-05	4.24076220632722e-05	1.41358740210907e-05	0	8.48152441265443e-05	7.06793701054536e-05	k__Bacteria;p__Firmicutes;c__Clostridia;o__Clostridiales;f__Lachnospiraceae
OTU_296	0.000735065449096718	0.000523027338780357	0.000424076220632722	0.000310989228463996	0.000466483842695994	2.82717480421814e-05	2.82717480421814e-05	0.000183766362274179	0.000226173984337452	2.82717480421814e-05	k__Bacteria;p__Firmicutes;c__Clostridia;o__Clostridiales;f__Lachnospiraceae
OTU_297	0	0	0	0	0.000268581606400724	0	8.48152441265443e-05	4.24076220632722e-05	0.000212038110316361	0	k__Bacteria;p__Firmicutes;c__Clostridia;o__Clostridiales;f__Ruminococcaceae;g__Harryflintia;s__
OTU_298	0	0	0	0	0	0	0	8.48152441265443e-05	0.000325125102485087	2.82717480421814e-05	k__Bacteria;p__Firmicutes;c__Clostridia;o__Clostridiales;f__Lachnospiraceae
OTU_299	5.65434960843629e-05	0.000113086992168726	4.24076220632722e-05	0.000155494614231998	0	4.24076220632722e-05	4.24076220632722e-05	2.82717480421814e-05	5.65434960843629e-05	0	k__Bacteria;p__Firmicutes;c__Clostridia;o__Clostridiales;f__Lachnospiraceae
OTU_300	0.00145599502417234	0.00175284837861525	0.00176698425263634	0.00206383760707925	0.000113086992168726	0.000621978456927992	0.000819880693223262	0.000226173984337452	7.06793701054536e-05	0.00154081026829889	k__Bacteria;p__Proteobacteria;c__Gammaproteobacteria;o__Enterobacteriales;f__Enterobacteriaceae
OTU_301	0.000183766362274179	0.000113086992168726	9.89511181476351e-05	0.000141358740210907	9.89511181476351e-05	8.48152441265443e-05	0	7.06793701054536e-05	0.000113086992168726	0	k__Bacteria;p__Firmicutes;c__Clostridia;o__Clostridiales;f__Lachnospiraceae;g__Marvinbryantia
OTU_302	4.24076220632722e-05	4.24076220632722e-05	9.89511181476351e-05	0	0.00039580447259054	0	0	0	0	0	k__Bacteria;p__Firmicutes;c__Clostridia;o__Clostridiales;f__Ruminococcaceae;g__unidentified_Ruminococcaceae
OTU_303	2.82717480421814e-05	0	2.82717480421814e-05	0	0.000127222866189817	1.41358740210907e-05	2.82717480421814e-05	5.65434960843629e-05	5.65434960843629e-05	5.65434960843629e-05	k__Bacteria;p__Firmicutes;c__Negativicutes;o__Selenomonadales;f__Veillonellaceae;g__Megamonas;s__
OTU_304	0.000254445732379633	0.000155494614231998	9.89511181476351e-05	0.000113086992168726	7.06793701054536e-05	0.000155494614231998	4.24076220632722e-05	0.000113086992168726	0.000113086992168726	0.000127222866189817	k__Bacteria;p__Firmicutes;c__Clostridia;o__Clostridiales;f__Lachnospiraceae;g__Lachnoclostridium;s__
OTU_305	2.82717480421814e-05	0	0	0	0	0	0	0.000240309858358542	4.24076220632722e-05	0	k__Bacteria;p__Firmicutes;c__Bacilli;o__Lactobacillales;f__Lactobacillaceae;g__Lactobacillus;s__Lactobacillus_gasseri
OTU_306	5.65434960843629e-05	1.41358740210907e-05	2.82717480421814e-05	2.82717480421814e-05	2.82717480421814e-05	7.06793701054536e-05	5.65434960843629e-05	7.06793701054536e-05	8.48152441265443e-05	4.24076220632722e-05	k__Bacteria;p__Firmicutes;c__Clostridia;o__Clostridiales;f__Ruminococcaceae
OTU_307	1.41358740210907e-05	2.82717480421814e-05	2.82717480421814e-05	9.89511181476351e-05	0.000141358740210907	0	1.41358740210907e-05	0.000141358740210907	0	4.24076220632722e-05	k__Bacteria;p__Firmicutes;c__Clostridia;o__Clostridiales;f__Lachnospiraceae
OTU_308	8.48152441265443e-05	1.41358740210907e-05	8.48152441265443e-05	8.48152441265443e-05	2.82717480421814e-05	0	4.24076220632722e-05	7.06793701054536e-05	0.000113086992168726	0	k__Bacteria;p__Firmicutes;c__Clostridia;o__Clostridiales;f__Ruminococcaceae
OTU_309	1.41358740210907e-05	2.82717480421814e-05	7.06793701054536e-05	1.41358740210907e-05	0.000113086992168726	0.000169630488253089	9.89511181476351e-05	2.82717480421814e-05	7.06793701054536e-05	7.06793701054536e-05	k__Bacteria;p__Firmicutes;c__Clostridia;o__Clostridiales;f__Lachnospiraceae;g__Anaerostipes;s__Anaerostipes_caccae
OTU_310	1.41358740210907e-05	7.06793701054536e-05	0	7.06793701054536e-05	0	5.65434960843629e-05	7.06793701054536e-05	2.82717480421814e-05	1.41358740210907e-05	1.41358740210907e-05	k__Bacteria;p__Firmicutes;c__Clostridia;o__Clostridiales;f__Ruminococcaceae
OTU_311	0	4.24076220632722e-05	4.24076220632722e-05	0	1.41358740210907e-05	2.82717480421814e-05	0	4.24076220632722e-05	5.65434960843629e-05	1.41358740210907e-05	k__Bacteria;p__Proteobacteria;c__Alphaproteobacteria;o__Rhodospirillales;f__unidentified_Rhodospirillales;g__Telmatospirillum;s__
OTU_312	4.24076220632722e-05	2.82717480421814e-05	0.000113086992168726	0	0	2.82717480421814e-05	0	1.41358740210907e-05	0	5.65434960843629e-05	k__Bacteria;p__Tenericutes;c__Mollicutes;o__;f__;g__;s__
OTU_313	4.24076220632722e-05	7.06793701054536e-05	4.24076220632722e-05	0	5.65434960843629e-05	0	2.82717480421814e-05	0	0.000127222866189817	2.82717480421814e-05	k__Bacteria;p__Firmicutes;c__Clostridia;o__Clostridiales;f__Ruminococcaceae;g__Harryflintia;s__
OTU_314	4.24076220632722e-05	7.06793701054536e-05	5.65434960843629e-05	0.000141358740210907	8.48152441265443e-05	0	4.24076220632722e-05	0.000155494614231998	4.24076220632722e-05	0.000141358740210907	k__Bacteria;p__Firmicutes;c__Clostridia;o__Clostridiales;f__Ruminococcaceae;g__Subdoligranulum;s__
OTU_315	9.89511181476351e-05	0.000155494614231998	8.48152441265443e-05	5.65434960843629e-05	4.24076220632722e-05	2.82717480421814e-05	9.89511181476351e-05	0.000113086992168726	7.06793701054536e-05	9.89511181476351e-05	k__Bacteria;p__Firmicutes;c__Clostridia;o__Clostridiales;f__Lachnospiraceae
OTU_316	2.82717480421814e-05	0	5.65434960843629e-05	2.82717480421814e-05	7.06793701054536e-05	5.65434960843629e-05	2.82717480421814e-05	5.65434960843629e-05	0	0	k__Bacteria;p__Proteobacteria;c__Alphaproteobacteria;o__Sphingomonadales;f__Sphingomonadaceae;g__Sphingomonas
OTU_317	8.48152441265443e-05	7.06793701054536e-05	5.65434960843629e-05	1.41358740210907e-05	0.000169630488253089	0	0	0	0	0	k__Bacteria;p__Firmicutes;c__Clostridia;o__Clostridiales;f__Lachnospiraceae
OTU_318	1.41358740210907e-05	2.82717480421814e-05	5.65434960843629e-05	5.65434960843629e-05	7.06793701054536e-05	5.65434960843629e-05	7.06793701054536e-05	2.82717480421814e-05	5.65434960843629e-05	2.82717480421814e-05	k__Bacteria;p__Firmicutes;c__Clostridia;o__Clostridiales
OTU_319	2.82717480421814e-05	2.82717480421814e-05	2.82717480421814e-05	5.65434960843629e-05	5.65434960843629e-05	4.24076220632722e-05	9.89511181476351e-05	9.89511181476351e-05	0	2.82717480421814e-05	k__Bacteria;p__Firmicutes;c__Bacilli;o__Lactobacillales;f__Streptococcaceae;g__Streptococcus;s__Streptococcus_salivarius_subsp_thermophilus
OTU_320	2.82717480421814e-05	0	0	0	4.24076220632722e-05	2.82717480421814e-05	2.82717480421814e-05	0.000169630488253089	0.000268581606400724	4.24076220632722e-05	k__Bacteria;p__Firmicutes
OTU_321	4.24076220632722e-05	0.000113086992168726	8.48152441265443e-05	9.89511181476351e-05	5.65434960843629e-05	7.06793701054536e-05	8.48152441265443e-05	1.41358740210907e-05	4.24076220632722e-05	0.000113086992168726	k__Bacteria;p__Firmicutes;c__Clostridia;o__Clostridiales;f__Ruminococcaceae;g__unidentified_Ruminococcaceae;s__Ruminococcus_bicirculans
OTU_322	4.24076220632722e-05	5.65434960843629e-05	8.48152441265443e-05	2.82717480421814e-05	0	2.82717480421814e-05	0	0	0	0	k__Bacteria;p__Firmicutes;c__Clostridia;o__Clostridiales
OTU_323	4.24076220632722e-05	5.65434960843629e-05	1.41358740210907e-05	8.48152441265443e-05	5.65434960843629e-05	7.06793701054536e-05	5.65434960843629e-05	5.65434960843629e-05	9.89511181476351e-05	9.89511181476351e-05	k__Bacteria;p__Firmicutes;c__Clostridia;o__Clostridiales;f__Ruminococcaceae
OTU_324	1.41358740210907e-05	0	0	0	2.82717480421814e-05	5.65434960843629e-05	2.82717480421814e-05	5.65434960843629e-05	0.000212038110316361	1.41358740210907e-05	k__Bacteria;p__Firmicutes;c__Clostridia;o__Clostridiales;f__Peptococcaceae;g__;s__
OTU_325	0.000113086992168726	5.65434960843629e-05	4.24076220632722e-05	7.06793701054536e-05	0.000127222866189817	0.000183766362274179	0.000113086992168726	9.89511181476351e-05	9.89511181476351e-05	0.000141358740210907	k__Bacteria;p__Fusobacteria;c__Fusobacteriia;o__Fusobacteriales;f__Fusobacteriaceae;g__Fusobacterium
OTU_326	8.48152441265443e-05	4.24076220632722e-05	4.24076220632722e-05	0	7.06793701054536e-05	0	0	0	0	0	k__Bacteria;p__Firmicutes;c__Clostridia;o__Clostridiales;f__Lachnospiraceae
OTU_327	4.24076220632722e-05	5.65434960843629e-05	0	1.41358740210907e-05	5.65434960843629e-05	1.41358740210907e-05	8.48152441265443e-05	4.24076220632722e-05	1.41358740210907e-05	0	k__Bacteria;p__Bacteroidetes;c__Bacteroidia;o__Bacteroidales;f__Prevotellaceae;g__Alloprevotella;s__Prevotellamassilia_timonensis
OTU_328	0.000127222866189817	0.000113086992168726	1.41358740210907e-05	5.65434960843629e-05	5.65434960843629e-05	2.82717480421814e-05	5.65434960843629e-05	9.89511181476351e-05	0.000240309858358542	1.41358740210907e-05	k__Bacteria;p__Firmicutes;c__Clostridia;o__Clostridiales;f__Ruminococcaceae;g__Intestinimonas
OTU_329	8.48152441265443e-05	5.65434960843629e-05	4.24076220632722e-05	8.48152441265443e-05	0.000113086992168726	2.82717480421814e-05	0	0	4.24076220632722e-05	0.000155494614231998	k__Bacteria;p__Firmicutes;c__Clostridia;o__Clostridiales;f__Lachnospiraceae
OTU_330	1.41358740210907e-05	5.65434960843629e-05	7.06793701054536e-05	8.48152441265443e-05	1.41358740210907e-05	4.24076220632722e-05	1.41358740210907e-05	0.000155494614231998	4.24076220632722e-05	0.000127222866189817	k__Bacteria;p__Proteobacteria;c__Gammaproteobacteria;o__Pasteurellales;f__Pasteurellaceae
OTU_331	0.000183766362274179	0.000183766362274179	0.000155494614231998	2.82717480421814e-05	8.48152441265443e-05	0	0	0	0	0	k__Bacteria;p__Firmicutes;c__Clostridia;o__Clostridiales
OTU_332	7.06793701054536e-05	7.06793701054536e-05	0.000113086992168726	8.48152441265443e-05	9.89511181476351e-05	1.41358740210907e-05	2.82717480421814e-05	4.24076220632722e-05	5.65434960843629e-05	9.89511181476351e-05	k__Bacteria;p__Firmicutes;c__Clostridia;o__Clostridiales;f__Lachnospiraceae
OTU_333	0.00910350286958243	0.00770405134149444	0.00828362217635916	0.00173871250459416	0.000523027338780357	0.00104605467756071	4.24076220632722e-05	0.000183766362274179	0.00110259817364508	0.00158321789036216	k__Bacteria;p__Firmicutes;c__Clostridia;o__Clostridiales;f__Lachnospiraceae
OTU_334	0.000113086992168726	9.89511181476351e-05	4.24076220632722e-05	7.06793701054536e-05	5.65434960843629e-05	4.24076220632722e-05	8.48152441265443e-05	7.06793701054536e-05	4.24076220632722e-05	2.82717480421814e-05	k__Bacteria;p__Proteobacteria;c__Gammaproteobacteria;o__unidentified_Gammaproteobacteria;f__Burkholderiaceae;g__Delftia;s__Delftia_tsuruhatensis
OTU_335	0.000268581606400724	0.000325125102485087	0.000212038110316361	0.000494755590738175	0.000325125102485087	0.000551299086822538	0.000636114330949083	0.000409940346611631	0.000169630488253089	0.000353396850527268	k__Bacteria;p__Bacteroidetes;c__Bacteroidia;o__Bacteroidales;f__Bacteroidaceae;g__Bacteroides;s__Bacteroides_caccae
OTU_336	0.000113086992168726	7.06793701054536e-05	2.82717480421814e-05	4.24076220632722e-05	9.89511181476351e-05	1.41358740210907e-05	5.65434960843629e-05	2.82717480421814e-05	7.06793701054536e-05	8.48152441265443e-05	k__Bacteria;p__Firmicutes;c__Clostridia;o__Clostridiales;f__unidentified_Clostridiales;g__unidentified_Clostridiales;s__Clostridium_perfringens
OTU_337	0.00114500579570835	0.00154081026829889	0.00144185915015125	0.00186593537078398	7.06793701054536e-05	0.000862288315286534	0.000113086992168726	0.000848152441265443	0.000212038110316361	0.00115914166972944	k__Bacteria;p__Firmicutes;c__Clostridia;o__Clostridiales;f__Lachnospiraceae;g__Roseburia;s__Lachnospiraceae_bacterium_DW52
OTU_338	0.00561194198637302	0.00699725764043991	0.00763337197138899	0.00534336037997229	5.65434960843629e-05	0.00180939187469961	0.000183766362274179	8.48152441265443e-05	0	0.00376014248961013	k__Bacteria;p__Proteobacteria;c__Gammaproteobacteria;o__Enterobacteriales;f__Enterobacteriaceae
OTU_339	4.24076220632722e-05	2.82717480421814e-05	5.65434960843629e-05	0.000113086992168726	0	0.000113086992168726	1.41358740210907e-05	5.65434960843629e-05	5.65434960843629e-05	4.24076220632722e-05	k__Bacteria;p__Bacteroidetes;c__Bacteroidia;o__Bacteroidales;f__Barnesiellaceae;g__Barnesiella;s__
OTU_340	0.000155494614231998	0	0	0	5.65434960843629e-05	0	2.82717480421814e-05	0.000212038110316361	4.24076220632722e-05	0	k__Bacteria;p__Firmicutes;c__Bacilli;o__Lactobacillales;f__Lactobacillaceae;g__Lactobacillus;s__Lactobacillus_fermentum
OTU_341	7.06793701054536e-05	1.41358740210907e-05	4.24076220632722e-05	1.41358740210907e-05	4.24076220632722e-05	9.89511181476351e-05	0	2.82717480421814e-05	0	4.24076220632722e-05	k__Bacteria;p__Firmicutes;c__Clostridia;o__Clostridiales;f__Peptostreptococcaceae;g__Clostridioides;s__Clostridioides_difficile
OTU_342	0.000212038110316361	0.000254445732379633	5.65434960843629e-05	0.000169630488253089	4.24076220632722e-05	0.00019790223629527	4.24076220632722e-05	5.65434960843629e-05	0.000155494614231998	0.000254445732379633	k__Bacteria;p__Firmicutes;c__Clostridia;o__Clostridiales;f__Lachnospiraceae
OTU_343	9.89511181476351e-05	5.65434960843629e-05	1.41358740210907e-05	5.65434960843629e-05	7.06793701054536e-05	8.48152441265443e-05	0	4.24076220632722e-05	0.000113086992168726	4.24076220632722e-05	k__Bacteria;p__Firmicutes;c__Clostridia;o__Clostridiales;f__Peptostreptococcaceae;g__Romboutsia;s__
OTU_344	8.48152441265443e-05	1.41358740210907e-05	4.24076220632722e-05	0	0	0	0	4.24076220632722e-05	4.24076220632722e-05	0	k__Bacteria;p__Firmicutes;c__Clostridia;o__Clostridiales;f__Lachnospiraceae
OTU_345	0	5.65434960843629e-05	0	1.41358740210907e-05	2.82717480421814e-05	0.000155494614231998	4.24076220632722e-05	5.65434960843629e-05	5.65434960843629e-05	1.41358740210907e-05	k__Bacteria;p__Bacteroidetes;c__Bacteroidia;o__Bacteroidales;f__Rikenellaceae;g__Alistipes;s__Alistipes_indistinctus
OTU_346	0	4.24076220632722e-05	0	2.82717480421814e-05	0	0	1.41358740210907e-05	5.65434960843629e-05	2.82717480421814e-05	2.82717480421814e-05	k__Bacteria;p__Firmicutes;c__Clostridia;o__Clostridiales;f__Ruminococcaceae
OTU_347	0	0	0	0	0	2.82717480421814e-05	0	0	0.000127222866189817	0	k__Bacteria;p__Firmicutes
OTU_348	0.00057957083486472	0.000523027338780357	0.000508891464759266	0.000494755590738175	0.00097537530745526	0.000127222866189817	5.65434960843629e-05	0.000918831811370897	0.000664386078991264	0.000113086992168726	k__Bacteria;p__Firmicutes;c__Clostridia;o__Clostridiales;f__Lachnospiraceae
OTU_349	4.24076220632722e-05	0	0	2.82717480421814e-05	2.82717480421814e-05	4.24076220632722e-05	0	0	0	7.06793701054536e-05	k__Bacteria;p__Firmicutes;c__Clostridia;o__Clostridiales;f__Lachnospiraceae
OTU_350	0.00699725764043991	0.00424076220632722	0.00438212094653812	0.000452347968674903	0.00220519634729015	0.000834016567244353	0.000254445732379633	0.000212038110316361	0.00079160894518108	0.00158321789036216	k__Bacteria;p__Firmicutes;c__Clostridia;o__Clostridiales;f__Lachnospiraceae
OTU_351	1.41358740210907e-05	5.65434960843629e-05	1.41358740210907e-05	4.24076220632722e-05	8.48152441265443e-05	0	7.06793701054536e-05	8.48152441265443e-05	0	2.82717480421814e-05	k__Bacteria;p__Firmicutes;c__Bacilli;o__Lactobacillales;f__Streptococcaceae;g__Streptococcus
OTU_352	0.000692657827033445	0.000452347968674903	0.000565434960843629	4.24076220632722e-05	0.00149840264623562	9.89511181476351e-05	0.000466483842695994	0.000508891464759266	0.00118741341777162	0.000296853354442905	k__Bacteria;p__Firmicutes;c__Clostridia;o__Clostridiales;f__Ruminococcaceae;g__Butyricicoccus;s__
OTU_353	1.41358740210907e-05	7.06793701054536e-05	5.65434960843629e-05	7.06793701054536e-05	4.24076220632722e-05	7.06793701054536e-05	2.82717480421814e-05	4.24076220632722e-05	1.41358740210907e-05	7.06793701054536e-05	k__Bacteria;p__Firmicutes;c__Erysipelotrichia;o__Erysipelotrichales;f__Erysipelotrichaceae;g__unidentified_Erysipelotrichaceae;s__bacterium_LF-3
OTU_354	2.82717480421814e-05	5.65434960843629e-05	5.65434960843629e-05	7.06793701054536e-05	1.41358740210907e-05	5.65434960843629e-05	0	5.65434960843629e-05	1.41358740210907e-05	0	k__Bacteria;p__Oxyphotobacteria;c__unidentified_Oxyphotobacteria;o__unidentified_Oxyphotobacteria;f__unidentified_Oxyphotobacteria;g__unidentified_Oxyphotobacteria;s__Lolium_perenne
OTU_355	2.82717480421814e-05	4.24076220632722e-05	4.24076220632722e-05	2.82717480421814e-05	9.89511181476351e-05	1.41358740210907e-05	0	9.89511181476351e-05	4.24076220632722e-05	4.24076220632722e-05	k__Bacteria;p__Firmicutes;c__Erysipelotrichia;o__Erysipelotrichales;f__Erysipelotrichaceae;g__unidentified_Erysipelotrichaceae;s__[Clostridium]_innocuum
OTU_356	1.41358740210907e-05	2.82717480421814e-05	4.24076220632722e-05	0	0	0	0	0	0	0	k__Bacteria
OTU_357	0	4.24076220632722e-05	0	0	2.82717480421814e-05	5.65434960843629e-05	0	2.82717480421814e-05	4.24076220632722e-05	7.06793701054536e-05	k__Bacteria;p__Firmicutes;c__Clostridia;o__Clostridiales;f__Lachnospiraceae
OTU_358	1.41358740210907e-05	4.24076220632722e-05	5.65434960843629e-05	0	0	0	0	2.82717480421814e-05	4.24076220632722e-05	0	k__Bacteria;p__Firmicutes;c__Clostridia;o__Clostridiales;f__Ruminococcaceae;g__Hydrogenoanaerobacterium;s__
OTU_359	2.82717480421814e-05	9.89511181476351e-05	2.82717480421814e-05	4.24076220632722e-05	2.82717480421814e-05	0	2.82717480421814e-05	4.24076220632722e-05	0	2.82717480421814e-05	k__Bacteria;p__Proteobacteria;c__Deltaproteobacteria;o__Desulfovibrionales;f__Desulfovibrionaceae;g__Bilophila
OTU_360	0.000424076220632722	0.000409940346611631	0.000438212094653812	5.65434960843629e-05	0.000113086992168726	0	0	0	8.48152441265443e-05	0	k__Bacteria;p__Firmicutes;c__Clostridia;o__Clostridiales;f__Lachnospiraceae
OTU_361	1.41358740210907e-05	1.41358740210907e-05	1.41358740210907e-05	1.41358740210907e-05	1.41358740210907e-05	1.41358740210907e-05	0	1.41358740210907e-05	0	1.41358740210907e-05	k__Bacteria;p__Firmicutes;c__Clostridia;o__Clostridiales
OTU_362	7.06793701054536e-05	0.000113086992168726	0.000127222866189817	0.000763337197138899	4.24076220632722e-05	0.00115914166972944	0.000254445732379633	1.41358740210907e-05	5.65434960843629e-05	0.00189420711882616	k__Bacteria;p__Bacteroidetes;c__Bacteroidia;o__Bacteroidales;f__Muribaculaceae;g__;s__
OTU_363	0.00019790223629527	0.000141358740210907	0.000155494614231998	0	0.000876424189307625	1.41358740210907e-05	0.000141358740210907	0.000226173984337452	0.000834016567244353	4.24076220632722e-05	k__Bacteria;p__Firmicutes;c__Clostridia;o__Clostridiales;f__Ruminococcaceae
OTU_364	7.06793701054536e-05	0.000169630488253089	0.000127222866189817	5.65434960843629e-05	0	8.48152441265443e-05	0	0	0	8.48152441265443e-05	k__Bacteria;p__Firmicutes;c__Clostridia;o__Clostridiales;f__Lachnospiraceae;g__Lachnospira;s__
OTU_365	5.65434960843629e-05	8.48152441265443e-05	2.82717480421814e-05	4.24076220632722e-05	9.89511181476351e-05	2.82717480421814e-05	7.06793701054536e-05	7.06793701054536e-05	0.000127222866189817	4.24076220632722e-05	k__Bacteria;p__Firmicutes;c__Negativicutes;o__Selenomonadales;f__Acidaminococcaceae;g__Phascolarctobacterium
OTU_366	4.24076220632722e-05	1.41358740210907e-05	0	0	5.65434960843629e-05	4.24076220632722e-05	1.41358740210907e-05	5.65434960843629e-05	1.41358740210907e-05	0	k__Bacteria;p__Bacteroidetes;c__Bacteroidia;o__Bacteroidales;f__Prevotellaceae;g__unidentified_Prevotellaceae;s__Prevotella_stercorea
OTU_367	0	0	2.82717480421814e-05	2.82717480421814e-05	7.06793701054536e-05	1.41358740210907e-05	0	5.65434960843629e-05	0	7.06793701054536e-05	k__Bacteria;p__Firmicutes;c__Negativicutes;o__Selenomonadales;f__Veillonellaceae;g__Megasphaera;s__Megasphaera_elsdenii
OTU_368	4.24076220632722e-05	1.41358740210907e-05	0	0	5.65434960843629e-05	0	4.24076220632722e-05	5.65434960843629e-05	4.24076220632722e-05	1.41358740210907e-05	k__Bacteria;p__Firmicutes;c__Erysipelotrichia;o__Erysipelotrichales;f__Erysipelotrichaceae;g__Erysipelatoclostridium;s__Erysipelatoclostridium_ramosum
OTU_369	4.24076220632722e-05	1.41358740210907e-05	2.82717480421814e-05	0	0	5.65434960843629e-05	0	0	9.89511181476351e-05	0	k__Bacteria;p__Firmicutes;c__Clostridia;o__Clostridiales;f__Lachnospiraceae
OTU_370	4.24076220632722e-05	5.65434960843629e-05	0	0	0.000155494614231998	0	0	0	0	0	k__Bacteria;p__Firmicutes;c__Clostridia;o__Clostridiales;f__Lachnospiraceae;g__unidentified_Lachnospiraceae;s__Clostridium_sp_AT4
OTU_371	4.24076220632722e-05	1.41358740210907e-05	4.24076220632722e-05	1.41358740210907e-05	0	0	5.65434960843629e-05	1.41358740210907e-05	2.82717480421814e-05	4.24076220632722e-05	k__Bacteria;p__Bacteroidetes;c__Bacteroidia;o__Bacteroidales;f__Prevotellaceae;g__Alloprevotella;s__
OTU_372	0.000494755590738175	0.000890560063328716	0.000607842582906901	0.000155494614231998	9.89511181476351e-05	9.89511181476351e-05	5.65434960843629e-05	7.06793701054536e-05	9.89511181476351e-05	0.000183766362274179	k__Bacteria;p__Firmicutes;c__Clostridia;o__Clostridiales;f__Lachnospiraceae
OTU_373	0.000310989228463996	0.000367532724548359	0.000169630488253089	0.00019790223629527	0.00059370670888581	8.48152441265443e-05	0.000226173984337452	8.48152441265443e-05	0.000735065449096718	0.000282717480421814	k__Bacteria;p__Firmicutes;c__Clostridia;o__Clostridiales;f__Ruminococcaceae;g__unidentified_Ruminococcaceae
OTU_374	0.000692657827033445	0.000876424189307625	0.000438212094653812	0.00172457663057307	0.000296853354442905	0.000805744819202171	0.000749201323117808	0.000862288315286534	0.000537163212801447	0.00128636453591926	k__Bacteria;p__Bacteroidetes;c__Bacteroidia;o__Bacteroidales;f__Rikenellaceae;g__Alistipes;s__
OTU_375	4.24076220632722e-05	0	0	4.24076220632722e-05	0	0	0	4.24076220632722e-05	4.24076220632722e-05	0	k__Bacteria;p__Firmicutes;c__Clostridia;o__Clostridiales;f__Peptostreptococcaceae;g__Peptostreptococcus;s__
OTU_376	0.000212038110316361	0.000254445732379633	0.000339260976506177	0.000240309858358542	0.000254445732379633	0.000212038110316361	0.000452347968674903	0.000325125102485087	0.000155494614231998	0.000353396850527268	k__Bacteria;p__Bacteroidetes;c__Bacteroidia;o__Bacteroidales;f__Tannerellaceae;g__Parabacteroides;s__Parabacteroides_merdae
OTU_377	4.24076220632722e-05	2.82717480421814e-05	2.82717480421814e-05	0	1.41358740210907e-05	4.24076220632722e-05	0	1.41358740210907e-05	0	4.24076220632722e-05	k__Bacteria;p__Proteobacteria;c__Gammaproteobacteria;o__unidentified_Gammaproteobacteria;f__Burkholderiaceae;g__Achromobacter
OTU_378	2.82717480421814e-05	0	0	8.48152441265443e-05	1.41358740210907e-05	2.82717480421814e-05	4.24076220632722e-05	0	0	2.82717480421814e-05	k__Bacteria;p__Bacteroidetes;c__Bacteroidia;o__Bacteroidales;f__Bacteroidaceae;g__Bacteroides;s__Prevotella_heparinolytica
OTU_379	1.41358740210907e-05	0	2.82717480421814e-05	2.82717480421814e-05	0	2.82717480421814e-05	0	1.41358740210907e-05	0	0	k__Bacteria;p__Firmicutes;c__Clostridia;o__Clostridiales;f__Lachnospiraceae
OTU_380	0.000537163212801447	0.000409940346611631	0.000212038110316361	0.000310989228463996	0.000409940346611631	0.000367532724548359	9.89511181476351e-05	0.000452347968674903	0.000636114330949083	0.000409940346611631	k__Bacteria;p__Firmicutes;c__Clostridia;o__Clostridiales;f__Lachnospiraceae
OTU_381	9.89511181476351e-05	9.89511181476351e-05	8.48152441265443e-05	0	0	0	0	0	0	0	k__Bacteria;p__Firmicutes;c__Clostridia;o__Clostridiales;f__Lachnospiraceae
OTU_382	5.65434960843629e-05	0.000113086992168726	7.06793701054536e-05	2.82717480421814e-05	2.82717480421814e-05	2.82717480421814e-05	5.65434960843629e-05	2.82717480421814e-05	5.65434960843629e-05	1.41358740210907e-05	k__Bacteria;p__Firmicutes;c__Clostridia;o__Clostridiales;f__Lachnospiraceae;g__Tyzzerella
OTU_383	5.65434960843629e-05	8.48152441265443e-05	4.24076220632722e-05	0	0	0	0	0	0	0	k__Bacteria;p__Firmicutes;c__Clostridia;o__Clostridiales;f__Lachnospiraceae;g__unidentified_Lachnospiraceae;s__[Clostridium]_colinum
OTU_384	2.82717480421814e-05	5.65434960843629e-05	4.24076220632722e-05	0	0	0	0	0	0	0	k__Bacteria;p__Firmicutes;c__Clostridia;o__Clostridiales
OTU_385	0.00185179949676288	0.00220519634729015	0.0021345169771847	0.0013711797800458	0.000169630488253089	0.00466483842695994	9.89511181476351e-05	0.00038166859856945	0.000169630488253089	0.000636114330949083	k__Bacteria;p__Bacteroidetes;c__Bacteroidia;o__Bacteroidales;f__Muribaculaceae;g__Muribaculum;s__
OTU_386	0.00629046393938537	0.00377427836363122	0.00383082185971559	0.000918831811370897	0.00296853354442905	0.000127222866189817	8.48152441265443e-05	0.000169630488253089	0.000508891464759266	0.000127222866189817	k__Bacteria;p__Firmicutes;c__Clostridia;o__Clostridiales;f__Lachnospiraceae
OTU_387	0	2.82717480421814e-05	0	0	0.000127222866189817	0	2.82717480421814e-05	0	2.82717480421814e-05	2.82717480421814e-05	k__Bacteria;p__Firmicutes;c__Clostridia;o__Clostridiales;f__Ruminococcaceae
OTU_388	0	7.06793701054536e-05	2.82717480421814e-05	0	0	2.82717480421814e-05	1.41358740210907e-05	0	4.24076220632722e-05	2.82717480421814e-05	k__Bacteria;p__Firmicutes;c__Clostridia;o__Clostridiales;f__Ruminococcaceae
OTU_389	0.000537163212801447	0.000325125102485087	0.000551299086822538	0	0.000113086992168726	1.41358740210907e-05	4.24076220632722e-05	0	0	0	k__Bacteria;p__Firmicutes;c__Clostridia;o__Clostridiales;f__Lachnospiraceae
OTU_390	4.24076220632722e-05	1.41358740210907e-05	4.24076220632722e-05	0	0	0	0	0	0	0	k__Bacteria;p__Firmicutes;c__Clostridia;o__Clostridiales;f__Lachnospiraceae
OTU_391	2.82717480421814e-05	4.24076220632722e-05	1.41358740210907e-05	0	2.82717480421814e-05	0	0	0	0	0	k__Bacteria;p__Firmicutes;c__Erysipelotrichia;o__Erysipelotrichales;f__Erysipelotrichaceae
OTU_392	8.48152441265443e-05	9.89511181476351e-05	0.000113086992168726	4.24076220632722e-05	4.24076220632722e-05	4.24076220632722e-05	0	2.82717480421814e-05	8.48152441265443e-05	5.65434960843629e-05	k__Bacteria;p__Firmicutes;c__Negativicutes;o__Selenomonadales;f__Veillonellaceae;g__Veillonella;s__
OTU_393	0	1.41358740210907e-05	0	7.06793701054536e-05	5.65434960843629e-05	4.24076220632722e-05	4.24076220632722e-05	5.65434960843629e-05	0	4.24076220632722e-05	k__Bacteria;p__Bacteroidetes;c__Bacteroidia;o__Bacteroidales;f__Bacteroidaceae;g__Bacteroides;s__Bacteroides_eggerthii
OTU_394	7.06793701054536e-05	5.65434960843629e-05	0	1.41358740210907e-05	0	1.41358740210907e-05	0	2.82717480421814e-05	0	4.24076220632722e-05	k__Bacteria;p__Proteobacteria;c__Gammaproteobacteria;o__Pseudomonadales;f__Pseudomonadaceae;g__Pseudomonas
OTU_395	4.24076220632722e-05	0	0	2.82717480421814e-05	0	2.82717480421814e-05	1.41358740210907e-05	0	4.24076220632722e-05	2.82717480421814e-05	k__Bacteria;p__Firmicutes;c__Erysipelotrichia;o__Erysipelotrichales;f__Erysipelotrichaceae;g__Holdemania;s__
OTU_396	0	1.41358740210907e-05	2.82717480421814e-05	0	0	0	5.65434960843629e-05	2.82717480421814e-05	0	0	k__Bacteria;p__Firmicutes;c__Clostridia;o__Clostridiales;f__Peptococcaceae
OTU_397	2.82717480421814e-05	0	1.41358740210907e-05	0	0	1.41358740210907e-05	2.82717480421814e-05	0.000113086992168726	1.41358740210907e-05	0	k__Bacteria;p__Firmicutes;c__Bacilli;o__Bacillales;f__Staphylococcaceae;g__Staphylococcus
OTU_398	2.82717480421814e-05	0	0	4.24076220632722e-05	1.41358740210907e-05	4.24076220632722e-05	0	5.65434960843629e-05	1.41358740210907e-05	1.41358740210907e-05	k__Bacteria;p__Proteobacteria;c__Alphaproteobacteria;o__Rhizobiales;f__Rhizobiaceae;g__Phyllobacterium
OTU_399	0.000424076220632722	0.000240309858358542	0.000367532724548359	0.00039580447259054	0.000508891464759266	4.24076220632722e-05	2.82717480421814e-05	2.82717480421814e-05	4.24076220632722e-05	1.41358740210907e-05	k__Bacteria;p__Firmicutes;c__Clostridia;o__Clostridiales;f__Lachnospiraceae
OTU_400	7.06793701054536e-05	2.82717480421814e-05	8.48152441265443e-05	1.41358740210907e-05	2.82717480421814e-05	7.06793701054536e-05	0	1.41358740210907e-05	5.65434960843629e-05	1.41358740210907e-05	k__Bacteria;p__Firmicutes;c__Clostridia;o__Clostridiales;f__Lachnospiraceae;g__Anaerostipes;s__Anaerostipes_hadrus
OTU_401	2.82717480421814e-05	5.65434960843629e-05	0	1.41358740210907e-05	2.82717480421814e-05	0	0	4.24076220632722e-05	0	0	k__Bacteria;p__Proteobacteria;c__Gammaproteobacteria;o__unidentified_Gammaproteobacteria;f__Neisseriaceae;g__Neisseria;s__Neisseria_subflava
OTU_402	0	1.41358740210907e-05	0	4.24076220632722e-05	0	2.82717480421814e-05	2.82717480421814e-05	1.41358740210907e-05	2.82717480421814e-05	0	k__Bacteria;p__Firmicutes;c__Clostridia;o__Clostridiales;f__unidentified_Clostridiales;g__unidentified_Clostridiales;s__bacterium_LD2013
OTU_403	0	1.41358740210907e-05	0	0	2.82717480421814e-05	2.82717480421814e-05	0	1.41358740210907e-05	0	0	k__Bacteria;p__Firmicutes;c__Clostridia;o__Clostridiales;f__Ruminococcaceae
OTU_404	0.00247377795369088	0.0016821690085098	0.0019790223629527	0.00510305052161375	0.00489101241129739	9.89511181476351e-05	5.65434960843629e-05	1.41358740210907e-05	4.24076220632722e-05	4.24076220632722e-05	k__Bacteria;p__Firmicutes;c__Clostridia;o__Clostridiales;f__Lachnospiraceae;g__Lachnoclostridium
OTU_405	0.000537163212801447	0.000523027338780357	0.000636114330949083	0.000409940346611631	0.000282717480421814	0.00332193039495632	0.00117327754375053	0.000989511181476351	0.000636114330949083	0.00149840264623562	k__Bacteria;p__Bacteroidetes;c__Bacteroidia;o__Bacteroidales;f__Muribaculaceae;g__;s__
OTU_406	4.24076220632722e-05	2.82717480421814e-05	0	1.41358740210907e-05	1.41358740210907e-05	4.24076220632722e-05	0	1.41358740210907e-05	4.24076220632722e-05	0	k__Bacteria;p__Firmicutes;c__Bacilli;o__Bacillales;f__unidentified_Bacillales;g__Exiguobacterium;s__Exiguobacterium_acetylicum
OTU_407	0	0	0	0	2.82717480421814e-05	0.000678521953012355	0.00385909360775777	0.000834016567244353	0.00646009442763846	0.00282717480421814	k__Bacteria;p__Firmicutes;c__Clostridia;o__Clostridiales;f__Ruminococcaceae
OTU_408	0	0	0	5.65434960843629e-05	0	0	4.24076220632722e-05	0	4.24076220632722e-05	2.82717480421814e-05	k__Bacteria;p__Bacteroidetes;c__Bacteroidia;o__Bacteroidales;f__Rikenellaceae;g__Alistipes;s__Alistipes_obesi
OTU_409	4.24076220632722e-05	0.000141358740210907	0.000169630488253089	0.000254445732379633	4.24076220632722e-05	5.65434960843629e-05	0.000113086992168726	8.48152441265443e-05	2.82717480421814e-05	0.000678521953012355	k__Bacteria;p__Bacteroidetes;c__Bacteroidia;o__Bacteroidales;f__Bacteroidaceae;g__Bacteroides
OTU_410	4.24076220632722e-05	0	1.41358740210907e-05	0	1.41358740210907e-05	0	4.24076220632722e-05	1.41358740210907e-05	2.82717480421814e-05	0	k__Bacteria;p__Firmicutes;c__Erysipelotrichia;o__Erysipelotrichales;f__Erysipelotrichaceae;g__Turicibacter;s__
OTU_411	0	0	0	0	2.82717480421814e-05	1.41358740210907e-05	5.65434960843629e-05	0	0	0	k__Bacteria;p__Bacteroidetes;c__Bacteroidia;o__Flavobacteriales;f__Flavobacteriaceae;g__Tenacibaculum;s__Tenacibaculum_mesophilum
OTU_412	0.000296853354442905	0.000155494614231998	0.000212038110316361	0.000183766362274179	0.000367532724548359	0.000254445732379633	0.000169630488253089	0.000141358740210907	0.000325125102485087	0.000169630488253089	k__Bacteria;p__Firmicutes;c__Clostridia;o__Clostridiales;f__Lachnospiraceae;g__Lachnoclostridium
OTU_413	0.000254445732379633	0.000183766362274179	0.000155494614231998	9.89511181476351e-05	0.000183766362274179	8.48152441265443e-05	0	1.41358740210907e-05	0.000127222866189817	7.06793701054536e-05	k__Bacteria;p__Firmicutes;c__Clostridia;o__Clostridiales;f__Ruminococcaceae;g__Ruminiclostridium
OTU_414	2.82717480421814e-05	4.24076220632722e-05	0	0	0	0	0	0	0	2.82717480421814e-05	k__Bacteria;p__Firmicutes;c__Clostridia;o__Clostridiales;f__Ruminococcaceae;g__unidentified_Ruminococcaceae
OTU_415	0.00196488648893161	0.00186593537078398	0.00132877215798253	2.82717480421814e-05	0.000749201323117808	0	0	0	0	1.41358740210907e-05	k__Bacteria;p__Firmicutes;c__Clostridia;o__Clostridiales;f__Lachnospiraceae
OTU_416	2.82717480421814e-05	0	0	0	9.89511181476351e-05	0	2.82717480421814e-05	5.65434960843629e-05	2.82717480421814e-05	0	k__Bacteria;p__Firmicutes;c__Bacilli;o__Lactobacillales;f__Lactobacillaceae;g__Lactobacillus;s__Lactobacillus_agilis
OTU_417	4.24076220632722e-05	4.24076220632722e-05	2.82717480421814e-05	1.41358740210907e-05	0	0	0	0	0	0	k__Bacteria;p__Firmicutes;c__Clostridia;o__Clostridiales;f__Ruminococcaceae
OTU_418	0	0	1.41358740210907e-05	8.48152441265443e-05	0	0	2.82717480421814e-05	0	0	1.41358740210907e-05	k__Bacteria;p__Firmicutes;c__Clostridia;o__Clostridiales;f__unidentified_Clostridiales;g__unidentified_Clostridiales
OTU_419	9.89511181476351e-05	1.41358740210907e-05	1.41358740210907e-05	0	0	0	0	0	5.65434960843629e-05	0	k__Bacteria;p__Firmicutes;c__Clostridia;o__Clostridiales;f__Lachnospiraceae;g__Lachnoclostridium
OTU_420	1.41358740210907e-05	0	1.41358740210907e-05	0	0	1.41358740210907e-05	0	0	8.48152441265443e-05	0	k__Bacteria;p__Actinobacteria;c__unidentified_Actinobacteria;o__Actinomycetales;f__Actinomycetaceae;g__Actinomyces;s__Actinomyces_odontolyticus
OTU_421	7.06793701054536e-05	0	0	2.82717480421814e-05	1.41358740210907e-05	0	1.41358740210907e-05	4.24076220632722e-05	0	1.41358740210907e-05	k__Bacteria;p__Proteobacteria;c__Gammaproteobacteria;o__Xanthomonadales;f__Xanthomonadaceae;g__Stenotrophomonas;s__[Pseudomonas]_geniculata
OTU_422	0.00097537530745526	0.00145599502417234	0.00173871250459416	0.00124395691385598	0.00139945152808798	0.000862288315286534	0.00163976138644652	0.00216278872522688	0.00057957083486472	0.0010601905515818	k__Bacteria;p__Bacteroidetes;c__Bacteroidia;o__Bacteroidales;f__Muribaculaceae;g__;s__
OTU_423	4.24076220632722e-05	0.000226173984337452	5.65434960843629e-05	4.24076220632722e-05	0.000409940346611631	0.000127222866189817	2.82717480421814e-05	0	0.000127222866189817	0.000127222866189817	k__Bacteria;p__Firmicutes;c__Clostridia;o__Clostridiales
OTU_424	4.24076220632722e-05	0	2.82717480421814e-05	0	0	0	0	1.41358740210907e-05	5.65434960843629e-05	5.65434960843629e-05	k__Bacteria;p__Firmicutes;c__Clostridia;o__Clostridiales;f__Lachnospiraceae
OTU_425	0.0035056967572305	0.00391563710384213	0.00452347968674903	0.00326538689887196	0.00616324107319556	0.00161148963840434	0.00156908201634107	0.000932967685391988	0.00284131067823924	0.000551299086822538	k__Bacteria;p__Bacteroidetes;c__Bacteroidia;o__Bacteroidales;f__Muribaculaceae;g__;s__
OTU_426	0.0025868649458596	0.00200729411099488	0.00207797348110034	0.000141358740210907	0.00199315823697379	0.000296853354442905	4.24076220632722e-05	0.000268581606400724	0.000720929575075627	0.000240309858358542	k__Bacteria;p__Firmicutes;c__Clostridia;o__Clostridiales;f__Lachnospiraceae
OTU_427	1.41358740210907e-05	4.24076220632722e-05	1.41358740210907e-05	0	1.41358740210907e-05	0.000268581606400724	0.000226173984337452	0.000636114330949083	0.00038166859856945	0.00110259817364508	k__Bacteria;p__Firmicutes;c__Clostridia;o__Clostridiales;f__Ruminococcaceae
OTU_428	0.00327952277289305	0.00361878374939923	0.00363291962342032	0.000240309858358542	0.00501823527748721	0.000254445732379633	0.000268581606400724	0.000141358740210907	0.00059370670888581	0.000508891464759266	k__Bacteria;p__Firmicutes;c__Clostridia;o__Clostridiales;f__Lachnospiraceae
OTU_429	2.82717480421814e-05	0	7.06793701054536e-05	0	0	0	0	2.82717480421814e-05	0	0	k__Bacteria;p__Proteobacteria;c__Gammaproteobacteria;o__Pasteurellales;f__Pasteurellaceae
OTU_430	2.82717480421814e-05	2.82717480421814e-05	0	2.82717480421814e-05	2.82717480421814e-05	1.41358740210907e-05	0	0	0	2.82717480421814e-05	k__Bacteria;p__Tenericutes;c__Mollicutes;o__;f__;g__;s__
OTU_431	0.000268581606400724	0.000268581606400724	0.000268581606400724	0.000452347968674903	0.00333606626897741	0.000141358740210907	0.00247377795369088	0.000819880693223262	0.000508891464759266	0.000169630488253089	k__Bacteria;p__Firmicutes;c__Clostridia;o__Clostridiales;f__Lachnospiraceae
OTU_432	0.00504650702552939	0.00349156088320941	0.00339260976506177	0.000226173984337452	0.00238896270956433	0.00079160894518108	0.000325125102485087	0	0.000466483842695994	2.82717480421814e-05	k__Bacteria;p__Firmicutes;c__Clostridia;o__Clostridiales;f__Lachnospiraceae
OTU_433	4.24076220632722e-05	0	5.65434960843629e-05	0.000254445732379633	0	0.00284131067823924	4.24076220632722e-05	0.00019790223629527	0.000325125102485087	0.000480619716717085	k__Bacteria;p__Firmicutes;c__Clostridia;o__Clostridiales;f__Ruminococcaceae
OTU_434	0	0	0	0	0	0	0	1.41358740210907e-05	0	1.41358740210907e-05	k__Bacteria;p__Deinococcus-Thermus;c__Deinococci;o__Deinococcales;f__Deinococcaceae;g__Deinococcus
OTU_435	0.000169630488253089	0.000183766362274179	0.00019790223629527	0.000183766362274179	0.00190834299284725	9.89511181476351e-05	0.0112521557207882	0.0027423595600916	0.00097537530745526	0.000113086992168726	k__Bacteria;p__Proteobacteria;c__Gammaproteobacteria;o__Enterobacteriales;f__Enterobacteriaceae
OTU_436	0.000240309858358542	0.000537163212801447	0.000282717480421814	0.00097537530745526	4.24076220632722e-05	0.00383082185971559	0.00111673404766617	0.00302507704051341	0.000438212094653812	0.0039580447259054	k__Bacteria;p__Firmicutes;c__Clostridia;o__Clostridiales;f__Ruminococcaceae
OTU_437	0.0106443131378813	0.0131463628396144	0.0153091515648413	0.0246953719148455	0.0104181391535439	0.00264340844194397	0.00634700743546973	0.00206383760707925	0.00114500579570835	0.0016821690085098	k__Bacteria;p__Bacteroidetes;c__Bacteroidia;o__Bacteroidales;f__Muribaculaceae;g__;s__
OTU_438	0	0	2.82717480421814e-05	1.41358740210907e-05	0	0	0	1.41358740210907e-05	2.82717480421814e-05	0	k__Bacteria;p__Firmicutes;c__Clostridia;o__Clostridiales;f__Ruminococcaceae
OTU_439	4.24076220632722e-05	0	0	4.24076220632722e-05	0.000212038110316361	2.82717480421814e-05	0.000310989228463996	0.000296853354442905	0.00196488648893161	0.000127222866189817	k__Bacteria;p__Firmicutes;c__Clostridia;o__Clostridiales;f__Lachnospiraceae;g__Blautia;s__Lachnospiraceae_bacterium_609
OTU_440	0	0	0	0	0	0	0	7.06793701054536e-05	0	0	k__Bacteria;p__Bacteroidetes;c__Bacteroidia;o__Bacteroidales;f__Muribaculaceae;g__;s__
OTU_441	0	0	1.41358740210907e-05	0	0	5.65434960843629e-05	0	1.41358740210907e-05	4.24076220632722e-05	9.89511181476351e-05	k__Bacteria;p__Firmicutes;c__Negativicutes;o__Selenomonadales;f__Acidaminococcaceae;g__Acidaminococcus
OTU_442	0	2.82717480421814e-05	0	0	1.41358740210907e-05	2.82717480421814e-05	0	2.82717480421814e-05	0	0	k__Bacteria;p__Firmicutes;c__Clostridia;o__Clostridiales;f__Ruminococcaceae;g__unidentified_Ruminococcaceae;s__Clostridium_sp_MC_40
OTU_443	0	0	0	0	0	0	0	1.41358740210907e-05	5.65434960843629e-05	0	k__Bacteria;p__Firmicutes;c__Clostridia;o__Clostridiales;f__Ruminococcaceae
OTU_444	0	1.41358740210907e-05	0	0	0	0	0	2.82717480421814e-05	0	0	k__Bacteria;p__Tenericutes;c__Mollicutes;o__Anaeroplasmatales;f__Anaeroplasmataceae;g__Anaeroplasma;s__
OTU_445	0	1.41358740210907e-05	0	0	0.000113086992168726	0	4.24076220632722e-05	0.000254445732379633	0.000226173984337452	0	k__Bacteria;p__Firmicutes;c__Clostridia;o__Clostridiales;f__Ruminococcaceae
OTU_446	0	0.000155494614231998	0.000212038110316361	4.24076220632722e-05	1.41358740210907e-05	7.06793701054536e-05	0	0	1.41358740210907e-05	0.000183766362274179	k__Bacteria;p__Firmicutes;c__Clostridia;o__Clostridiales;f__Lachnospiraceae
OTU_447	0	0	2.82717480421814e-05	7.06793701054536e-05	5.65434960843629e-05	0	1.41358740210907e-05	0	4.24076220632722e-05	0	k__Bacteria;p__Firmicutes;c__Clostridia;o__Clostridiales;f__unidentified_Clostridiales;g__unidentified_Clostridiales;s__Clostridium_paraputrificum
OTU_448	1.41358740210907e-05	0	4.24076220632722e-05	1.41358740210907e-05	8.48152441265443e-05	0	0	2.82717480421814e-05	5.65434960843629e-05	0	k__Bacteria;p__Firmicutes;c__Clostridia;o__Clostridiales;f__Ruminococcaceae;g__Butyricicoccus;s__
OTU_449	0	0	0	0	8.48152441265443e-05	5.65434960843629e-05	1.41358740210907e-05	7.06793701054536e-05	4.24076220632722e-05	0	k__Bacteria;p__Firmicutes;c__Clostridia;o__Clostridiales;f__Eubacteriaceae;g__Anaerofustis
OTU_450	0	0	1.41358740210907e-05	0	4.24076220632722e-05	0	0	0	0	0	k__Bacteria;p__Firmicutes;c__Clostridia;o__Clostridiales;f__Ruminococcaceae;g__unidentified_Ruminococcaceae
OTU_451	0.00172457663057307	0.00210624522914252	0.00192247886686834	0.0010601905515818	0.00131463628396144	0.00151253852025671	0.000918831811370897	0.000551299086822538	0.00351983263125159	0.00450934381272794	k__Bacteria;p__Firmicutes;c__Clostridia;o__Clostridiales;f__Ruminococcaceae;g__unidentified_Ruminococcaceae
OTU_452	0.00303921291453451	0.00316643578072432	0.00433971332447485	0.0100930140510588	0.000466483842695994	0.00797263294789517	0.00279890305617596	0.000692657827033445	0.00019790223629527	0.0152808798167991	k__Bacteria;p__Proteobacteria;c__Gammaproteobacteria;o__Enterobacteriales;f__Enterobacteriaceae
OTU_453	0.000254445732379633	0.000466483842695994	0.000565434960843629	0.000169630488253089	0	8.48152441265443e-05	0	0	0	5.65434960843629e-05	k__Bacteria;p__Firmicutes;c__Clostridia;o__Clostridiales;f__Lachnospiraceae;g__Lachnoclostridium
OTU_454	0.000763337197138899	0.00104605467756071	0.00104605467756071	8.48152441265443e-05	0.0027423595600916	0.000452347968674903	0.00371773486754686	0.00370359899352577	0.000268581606400724	0.000367532724548359	k__Bacteria;p__Bacteroidetes;c__Bacteroidia;o__Bacteroidales;f__Bacteroidaceae;g__Bacteroides
OTU_455	0.00220519634729015	0.00255859319781742	0.00179525600067852	0.00479206129314976	0.00250204970173306	0.00291199004834469	0.00347742500918832	0.00265754431596506	0.00161148963840434	0.0021345169771847	k__Bacteria;p__Bacteroidetes;c__Bacteroidia;o__Bacteroidales;f__Bacteroidaceae;g__Bacteroides
OTU_456	0	0	2.82717480421814e-05	0	0	0	0	0	0	0	k__Bacteria;p__Actinobacteria;c__Rubrobacteria;o__Rubrobacterales;f__unidentified_Rubrobacterales;g__Rubrobacter;s__
OTU_457	0.000848152441265443	0.000650250204970173	0.000763337197138899	0.000141358740210907	0.000240309858358542	1.41358740210907e-05	4.24076220632722e-05	0.000466483842695994	0	0	k__Bacteria;p__Firmicutes;c__Clostridia;o__Clostridiales;f__Lachnospiraceae;g__unidentified_Lachnospiraceae;s__Clostridium_sp_ASF502
OTU_458	0	0	8.48152441265443e-05	0	0	0	0	0	0	0	k__Bacteria;p__Actinobacteria;c__Rubrobacteria;o__Rubrobacterales;f__unidentified_Rubrobacterales;g__Rubrobacter;s__
OTU_459	0	0	0	0	0	0	0	4.24076220632722e-05	0	0	k__Bacteria;p__Bacteroidetes;c__Bacteroidia;o__Bacteroidales;f__Muribaculaceae;g__;s__
OTU_460	0.000183766362274179	0.000141358740210907	8.48152441265443e-05	0.000141358740210907	7.06793701054536e-05	8.48152441265443e-05	0.000113086992168726	0.000127222866189817	0.000183766362274179	0.000113086992168726	k__Bacteria;p__Firmicutes;c__Clostridia;o__Clostridiales;f__Ruminococcaceae;g__Faecalibacterium;s__
OTU_461	0	0	0	0	0	0	0	7.06793701054536e-05	0	0	k__Bacteria;p__Actinobacteria;c__Thermoleophilia;o__Solirubrobacterales;f__;g__;s__
OTU_462	0	0	0.000141358740210907	0	0	0	0	0	0	0	k__Bacteria;p__Proteobacteria;c__Alphaproteobacteria;o__unidentified_Alphaproteobacteria;f__unidentified_Alphaproteobacteria;g__Reyranella;s__
OTU_463	0	0	0	4.24076220632722e-05	2.82717480421814e-05	0	1.41358740210907e-05	2.82717480421814e-05	4.24076220632722e-05	0	k__Bacteria;p__Firmicutes;c__Clostridia;o__Clostridiales;f__unidentified_Clostridiales;g__Parvimonas
OTU_464	0	0	4.24076220632722e-05	0	0	0	0	0	0	0	k__Bacteria;p__Bacteroidetes;c__Bacteroidia;o__Bacteroidales;f__Muribaculaceae;g__;s__
OTU_465	2.82717480421814e-05	1.41358740210907e-05	0	1.41358740210907e-05	4.24076220632722e-05	1.41358740210907e-05	2.82717480421814e-05	4.24076220632722e-05	4.24076220632722e-05	1.41358740210907e-05	k__Bacteria;p__Bacteroidetes;c__Bacteroidia;o__Bacteroidales;f__Prevotellaceae;g__Alloprevotella;s__
OTU_466	0	0	0	0	0	2.82717480421814e-05	0	4.24076220632722e-05	5.65434960843629e-05	0	k__Bacteria;p__Bacteroidetes;c__Bacteroidia;o__Bacteroidales;f__Prevotellaceae;g__;s__
OTU_467	4.24076220632722e-05	0	2.82717480421814e-05	1.41358740210907e-05	1.41358740210907e-05	0	0	4.24076220632722e-05	0	0	k__Bacteria;p__Firmicutes;c__Clostridia;o__Clostridiales;f__Ruminococcaceae
OTU_468	0	0	2.82717480421814e-05	7.06793701054536e-05	0	0	5.65434960843629e-05	4.24076220632722e-05	0	1.41358740210907e-05	k__Bacteria;p__Firmicutes;c__Erysipelotrichia;o__Erysipelotrichales;f__Erysipelotrichaceae;g__Faecalitalea;s__
OTU_469	0.000565434960843629	0.000565434960843629	0.000452347968674903	0.000183766362274179	0.00135704390602471	9.89511181476351e-05	0.000141358740210907	0.000353396850527268	0.00179525600067852	0.000339260976506177	k__Bacteria;p__Firmicutes;c__Clostridia;o__Clostridiales;f__Ruminococcaceae
OTU_470	0	0	0	0	4.24076220632722e-05	0	0	1.41358740210907e-05	0	0	k__Bacteria;p__Bacteroidetes;c__Bacteroidia;o__Bacteroidales;f__Rikenellaceae;g__Alistipes;s__
OTU_471	0	0	0	0	0	0	0	0	1.41358740210907e-05	0	k__Bacteria;p__Firmicutes;c__Clostridia;o__Clostridiales;f__Ruminococcaceae
OTU_472	0.0044245285686014	0.00401458822198977	0.00376014248961013	0.00142772327613016	0.0041135393401374	0.00130050040994035	0.0013711797800458	0.00101778292951853	0.00937208447598315	0.00404285997003195	k__Bacteria;p__Firmicutes;c__Clostridia;o__Clostridiales;f__Ruminococcaceae
OTU_473	0.000438212094653812	0.000678521953012355	0.000523027338780357	0	0.000155494614231998	2.82717480421814e-05	0	7.06793701054536e-05	0.000212038110316361	2.82717480421814e-05	k__Bacteria;p__Firmicutes;c__Clostridia;o__Clostridiales;f__Lachnospiraceae;g__Roseburia;s__
OTU_474	0	0	0	0	4.24076220632722e-05	0	0	2.82717480421814e-05	0	0	k__Bacteria;p__Proteobacteria;c__Gammaproteobacteria;o__Xanthomonadales;f__Xanthomonadaceae;g__Arenimonas;s__
OTU_475	8.48152441265443e-05	0.000155494614231998	8.48152441265443e-05	0.000127222866189817	5.65434960843629e-05	0	0	0	1.41358740210907e-05	9.89511181476351e-05	k__Bacteria;p__Firmicutes;c__Clostridia;o__Clostridiales;f__unidentified_Clostridiales;g__unidentified_Clostridiales
OTU_476	1.41358740210907e-05	0	1.41358740210907e-05	0	0	0	0	0.000226173984337452	0	0	k__Bacteria;p__Proteobacteria;c__Gammaproteobacteria;o__Enterobacteriales;f__Enterobacteriaceae;g__Morganella;s__
OTU_477	0	0	0	0	0	0	2.82717480421814e-05	0	1.41358740210907e-05	0	k__Bacteria;p__Firmicutes;c__Erysipelotrichia;o__Erysipelotrichales;f__Erysipelotrichaceae;g__Faecalitalea
OTU_478	0.000113086992168726	0.000226173984337452	2.82717480421814e-05	8.48152441265443e-05	0.000325125102485087	0.000240309858358542	0.000226173984337452	0.000127222866189817	5.65434960843629e-05	0.000438212094653812	k__Bacteria;p__Firmicutes;c__Clostridia;o__Clostridiales
OTU_479	8.48152441265443e-05	2.82717480421814e-05	7.06793701054536e-05	0	2.82717480421814e-05	5.65434960843629e-05	0	0	4.24076220632722e-05	1.41358740210907e-05	k__Bacteria;p__Firmicutes;c__Bacilli;o__Lactobacillales;f__Lactobacillaceae;g__Lactobacillus;s__Lactobacillus_sanfranciscensis
OTU_480	0.0112804274688304	0.00989511181476351	0.00924486160979333	0.00677108365610246	0.0050323711515083	0.0199315823697379	0.00294026179638687	0.0102626445393119	0.0044245285686014	0.0093014051058777	k__Bacteria;p__Bacteroidetes;c__Bacteroidia;o__Bacteroidales;f__Muribaculaceae;g__;s__
OTU_481	0.000310989228463996	0.000268581606400724	0.000268581606400724	2.82717480421814e-05	0.000862288315286534	0.000155494614231998	0.0021345169771847	0.000212038110316361	5.65434960843629e-05	0.000226173984337452	k__Bacteria;p__Firmicutes;c__Clostridia;o__Clostridiales;f__Lachnospiraceae
OTU_482	4.24076220632722e-05	1.41358740210907e-05	0	4.24076220632722e-05	0.00159735376438325	9.89511181476351e-05	0.000678521953012355	0.00291199004834469	0.000424076220632722	4.24076220632722e-05	k__Bacteria;p__Firmicutes;c__Clostridia;o__Clostridiales;f__Ruminococcaceae;g__unidentified_Ruminococcaceae
OTU_483	5.65434960843629e-05	2.82717480421814e-05	0	0	2.82717480421814e-05	2.82717480421814e-05	1.41358740210907e-05	4.24076220632722e-05	1.41358740210907e-05	5.65434960843629e-05	k__Bacteria;p__Firmicutes;c__Clostridia;o__Clostridiales;f__Ruminococcaceae
OTU_484	2.82717480421814e-05	0.000141358740210907	0.000127222866189817	0.000212038110316361	0.000226173984337452	0.000240309858358542	7.06793701054536e-05	4.24076220632722e-05	5.65434960843629e-05	0.000226173984337452	k__Bacteria;p__Bacteroidetes;c__Bacteroidia;o__Bacteroidales;f__Marinifilaceae;g__Butyricimonas;s__
OTU_485	1.41358740210907e-05	1.41358740210907e-05	0	4.24076220632722e-05	0	0	0	1.41358740210907e-05	0	0	k__Bacteria;p__Firmicutes;c__Clostridia;o__Clostridiales;f__Lachnospiraceae;g__unidentified_Lachnospiraceae;s__Coprococcus_eutactus
OTU_486	0.000113086992168726	5.65434960843629e-05	8.48152441265443e-05	0	0	0.000169630488253089	0.000607842582906901	0.000268581606400724	5.65434960843629e-05	0.000212038110316361	k__Bacteria;p__Firmicutes;c__Clostridia;o__Clostridiales;f__Ruminococcaceae
OTU_487	0.000127222866189817	0.000113086992168726	8.48152441265443e-05	0	0.000212038110316361	0.000282717480421814	2.82717480421814e-05	0	0.000127222866189817	7.06793701054536e-05	k__Bacteria;p__Firmicutes;c__Clostridia;o__Clostridiales;f__Lachnospiraceae;g__Acetatifactor;s__
OTU_488	0.00108846229962399	0.00113086992168726	0.00100364705549744	0.000339260976506177	0.00199315823697379	0.000409940346611631	0.00038166859856945	0.00038166859856945	0.00292612592236578	0.00127222866189817	k__Bacteria;p__Firmicutes;c__Clostridia;o__Clostridiales;f__Ruminococcaceae
OTU_489	0.000240309858358542	0.000325125102485087	0.000325125102485087	0.000424076220632722	0.00079160894518108	0	5.65434960843629e-05	0	0	0	k__Bacteria;p__Firmicutes;c__Clostridia;o__Clostridiales;f__Lachnospiraceae
OTU_490	0	0	4.24076220632722e-05	0	4.24076220632722e-05	0	0	0	2.82717480421814e-05	1.41358740210907e-05	k__Bacteria;p__Firmicutes;c__Clostridia;o__Clostridiales;f__Lachnospiraceae
OTU_491	0	0	4.24076220632722e-05	0	7.06793701054536e-05	0	0	0	4.24076220632722e-05	0	k__Bacteria;p__Proteobacteria;c__Gammaproteobacteria;o__Xanthomonadales;f__Xanthomonadaceae;g__Stenotrophomonas;s__Stenotrophomonas_acidaminiphila
OTU_492	0	4.24076220632722e-05	0	0	7.06793701054536e-05	0	1.41358740210907e-05	0.000113086992168726	1.41358740210907e-05	0	k__Bacteria;p__Firmicutes;c__Bacilli;o__Lactobacillales;f__Lactobacillaceae;g__Lactobacillus
OTU_493	0	0	4.24076220632722e-05	4.24076220632722e-05	1.41358740210907e-05	0	0	0	4.24076220632722e-05	0	k__Bacteria;p__Firmicutes;c__Negativicutes;o__Selenomonadales;f__Veillonellaceae;g__Allisonella;s__
OTU_494	1.41358740210907e-05	8.48152441265443e-05	0	0	8.48152441265443e-05	0	0.000127222866189817	9.89511181476351e-05	8.48152441265443e-05	0	k__Bacteria;p__Proteobacteria;c__Deltaproteobacteria;o__Desulfovibrionales;f__Desulfovibrionaceae;g__;s__
OTU_495	0.00284131067823924	0.00271408781204942	0.0024455062056487	0.00175284837861525	0.000212038110316361	0.00226173984337452	0.000296853354442905	0.000325125102485087	0.00378841423765231	0.00583811597071047	k__Bacteria;p__Firmicutes;c__Clostridia;o__Clostridiales;f__Lachnospiraceae;g__Blautia;s__Lachnospiraceae_bacterium_609
OTU_496	0.0125667920047497	0.0124395691385598	0.0167510107149925	0.0107291283820079	0.0206101043227503	0.00607842582906901	0.00367532724548359	0.00285544655226033	0.00867942664894971	0.00124395691385598	k__Bacteria;p__Bacteroidetes;c__Bacteroidia;o__Bacteroidales;f__Muribaculaceae;g__;s__
OTU_497	0	4.24076220632722e-05	0	1.41358740210907e-05	2.82717480421814e-05	0	0	0	0	0	k__Bacteria;p__Firmicutes;c__Clostridia;o__Clostridiales;f__Ruminococcaceae;g__Intestinimonas;s__
OTU_498	0	1.41358740210907e-05	0	4.24076220632722e-05	4.24076220632722e-05	1.41358740210907e-05	0	0	4.24076220632722e-05	5.65434960843629e-05	k__Bacteria;p__Firmicutes;c__Clostridia;o__Clostridiales;f__Lachnospiraceae
OTU_499	0.000254445732379633	0.000127222866189817	0.000226173984337452	0.000113086992168726	0.000169630488253089	0.000212038110316361	0.000113086992168726	0.000141358740210907	0.000155494614231998	7.06793701054536e-05	k__Bacteria;p__Firmicutes;c__Clostridia;o__Clostridiales;f__Lachnospiraceae;g__unidentified_Lachnospiraceae;s__Clostridium_sp_AT4
OTU_500	0	0	0	2.82717480421814e-05	2.82717480421814e-05	0	2.82717480421814e-05	0	2.82717480421814e-05	0	k__Bacteria;p__Bacteroidetes;c__Bacteroidia;o__Bacteroidales;f__Rikenellaceae;g__Alistipes;s__Faecalibacterium_prausnitzii
OTU_501	0	0	7.06793701054536e-05	0	0	0	0	0	0	0	k__Bacteria;p__Acidobacteria;c__unidentified_Acidobacteria;o__unidentified_Acidobacteria;f__Pyrinomonadaceae;g__unidentified_Pyrinomonadaceae;s__Acidobacterium_sp_Ac_12_G8
OTU_502	0.000438212094653812	0.000226173984337452	0.00019790223629527	7.06793701054536e-05	0.000904695937349806	0.00117327754375053	0.00171044075655198	0.000523027338780357	0.00171044075655198	0.000508891464759266	k__Bacteria;p__Firmicutes;c__Clostridia;o__Clostridiales;f__Lachnospiraceae;g__Lachnoclostridium
OTU_503	0.00059370670888581	0.000805744819202171	0.00107432642560289	0.000551299086822538	0.000113086992168726	0.000282717480421814	0.000155494614231998	0.000212038110316361	0.000141358740210907	0.000678521953012355	k__Bacteria;p__Proteobacteria;c__Deltaproteobacteria;o__Desulfovibrionales;f__Desulfovibrionaceae;g__Desulfovibrio
OTU_504	0	0	0	0	0	2.82717480421814e-05	0	0	0	0	k__Bacteria;p__Verrucomicrobia;c__Verrucomicrobiae;o__Chthoniobacterales;f__Chthoniobacteraceae
OTU_505	0	2.82717480421814e-05	0	0	0	0	0	1.41358740210907e-05	0	0	k__Bacteria;p__Firmicutes;c__Clostridia;o__Clostridiales;f__unidentified_Clostridiales;g__unidentified_Clostridiales
OTU_506	1.41358740210907e-05	0	0	1.41358740210907e-05	0	0	2.82717480421814e-05	0	0	7.06793701054536e-05	k__Bacteria;p__Firmicutes;c__Clostridia;o__Clostridiales;f__Ruminococcaceae;g__unidentified_Ruminococcaceae;s__Marseillibacter_massiliensis
OTU_507	0	0	0	0	0	0	0	0.000409940346611631	0.00199315823697379	2.82717480421814e-05	k__Bacteria;p__Firmicutes;c__Clostridia;o__Clostridiales;f__Lachnospiraceae;g__Roseburia
OTU_508	0.000127222866189817	2.82717480421814e-05	7.06793701054536e-05	0	0.000310989228463996	7.06793701054536e-05	2.82717480421814e-05	7.06793701054536e-05	0.000155494614231998	4.24076220632722e-05	k__Bacteria;p__Firmicutes;c__Clostridia;o__Clostridiales;f__Lachnospiraceae
OTU_509	0.000607842582906901	0.00039580447259054	0.000537163212801447	0.000127222866189817	0.000141358740210907	0.000127222866189817	0	0	1.41358740210907e-05	0.000127222866189817	k__Bacteria;p__Firmicutes;c__Clostridia;o__Clostridiales;f__Lachnospiraceae
OTU_510	0	0	1.41358740210907e-05	0	0	0	0	0	0	0	k__Bacteria;p__Firmicutes;c__Clostridia;o__Clostridiales;f__Peptococcaceae;g__Peptococcus;s__
OTU_511	0.000141358740210907	0.000155494614231998	5.65434960843629e-05	0.000155494614231998	9.89511181476351e-05	4.24076220632722e-05	5.65434960843629e-05	8.48152441265443e-05	9.89511181476351e-05	0.000141358740210907	k__Bacteria;p__Firmicutes;c__Clostridia;o__Clostridiales;f__Ruminococcaceae
OTU_512	0	0	0	0	0	0	0	0	4.24076220632722e-05	0	k__Bacteria;p__Firmicutes;c__Clostridia;o__Clostridiales;f__Lachnospiraceae;g__unidentified_Lachnospiraceae
OTU_513	0	0	0	0	0	2.82717480421814e-05	0	0	0	0	k__Bacteria;p__Proteobacteria;c__Gammaproteobacteria;o__Alteromonadales;f__Shewanellaceae;g__Shewanella;s__Shewanella_algae
OTU_514	0	0	0	0	0	0	0	4.24076220632722e-05	0	0	k__Bacteria;p__Bacteroidetes;c__Bacteroidia;o__Chitinophagales;f__Chitinophagaceae;g__Segetibacter;s__
OTU_515	0.000226173984337452	0.000310989228463996	0.000296853354442905	1.41358740210907e-05	0.00057957083486472	0.00019790223629527	0.000438212094653812	0.000706793701054536	1.41358740210907e-05	9.89511181476351e-05	k__Bacteria;p__Bacteroidetes;c__Bacteroidia;o__Bacteroidales;f__Bacteroidaceae;g__Bacteroides
OTU_516	0	0	4.24076220632722e-05	0	0	0	0	2.82717480421814e-05	0	0	k__Bacteria;p__Acidobacteria;c__unidentified_Acidobacteria;o__unidentified_Acidobacteria;f__unidentified_Acidobacteria;g__Blastocatella;s__
OTU_517	0.000424076220632722	0.000310989228463996	0.000339260976506177	0.000480619716717085	2.82717480421814e-05	4.24076220632722e-05	0	5.65434960843629e-05	0.000155494614231998	0.000848152441265443	k__Bacteria;p__Firmicutes;c__Clostridia;o__Clostridiales;f__Lachnospiraceae
OTU_518	1.41358740210907e-05	1.41358740210907e-05	2.82717480421814e-05	7.06793701054536e-05	1.41358740210907e-05	0	0	1.41358740210907e-05	0	0	k__Bacteria;p__Proteobacteria;c__Gammaproteobacteria;o__unidentified_Gammaproteobacteria;f__Burkholderiaceae;g__Ralstonia
OTU_519	0.00131463628396144	0.00101778292951853	0.00114500579570835	0.00103191880353962	0.00103191880353962	0.00251618557575415	0.00114500579570835	0.00190834299284725	0.00103191880353962	0.000310989228463996	k__Bacteria;p__Bacteroidetes;c__Bacteroidia;o__Bacteroidales;f__Muribaculaceae;g__Muribaculum;s__
OTU_520	0.000720929575075627	0.000848152441265443	0.00110259817364508	0.000706793701054536	0.00207797348110034	0.00521613751378248	0.00555539849028865	0.00490514828531848	0.00422662633230613	0.00248791382771197	k__Bacteria;p__Bacteroidetes;c__Bacteroidia;o__Bacteroidales;f__Muribaculaceae;g__;s__
OTU_521	0.000240309858358542	0.000127222866189817	7.06793701054536e-05	7.06793701054536e-05	9.89511181476351e-05	0.00019790223629527	7.06793701054536e-05	0.000226173984337452	5.65434960843629e-05	0.000141358740210907	k__Bacteria;p__Bacteroidetes;c__Bacteroidia;o__Bacteroidales;f__Muribaculaceae;g__;s__
OTU_522	0	2.82717480421814e-05	0	0	0	0	0	2.82717480421814e-05	1.41358740210907e-05	0	k__Bacteria;p__Proteobacteria;c__Alphaproteobacteria;o__Rhizobiales;f__Rhizobiaceae;g__Brucella;s__
OTU_523	0	0	0	0	0	0	0	0	0	0	k__Bacteria;p__Proteobacteria;c__Alphaproteobacteria;o__Rhizobiales;f__Beijerinckiaceae;g__Methylobacterium
OTU_524	0.000621978456927992	0.000494755590738175	0.000508891464759266	0.000621978456927992	0.00162562551242543	0.000353396850527268	0.000763337197138899	0.00158321789036216	0.000664386078991264	0.000282717480421814	k__Bacteria;p__Firmicutes;c__Clostridia;o__Clostridiales;f__Ruminococcaceae;g__Intestinimonas
OTU_525	0.00077747307115999	0.000819880693223262	0.000706793701054536	2.82717480421814e-05	8.48152441265443e-05	0	1.41358740210907e-05	2.82717480421814e-05	0.000113086992168726	4.24076220632722e-05	k__Bacteria;p__Firmicutes;c__Clostridia;o__Clostridiales;f__Lachnospiraceae
OTU_526	1.41358740210907e-05	1.41358740210907e-05	1.41358740210907e-05	0	0	0	0	4.24076220632722e-05	2.82717480421814e-05	0	k__Bacteria;p__Firmicutes;c__Clostridia;o__Clostridiales;f__Christensenellaceae;g__;s__
OTU_527	0	2.82717480421814e-05	0	2.82717480421814e-05	1.41358740210907e-05	2.82717480421814e-05	0	1.41358740210907e-05	1.41358740210907e-05	1.41358740210907e-05	k__Bacteria;p__Firmicutes;c__Clostridia;o__Clostridiales;f__Lachnospiraceae;g__unidentified_Lachnospiraceae;s__Coprococcus_comes
OTU_528	0.000282717480421814	0.000494755590738175	0.000466483842695994	0.000409940346611631	9.89511181476351e-05	0.000127222866189817	9.89511181476351e-05	0.000141358740210907	9.89511181476351e-05	1.41358740210907e-05	k__Bacteria;p__Bacteroidetes;c__Bacteroidia;o__Bacteroidales;f__Muribaculaceae;g__;s__
OTU_529	0	0	2.82717480421814e-05	0	0	0	0	1.41358740210907e-05	0	0	k__Bacteria;p__Fusobacteria;c__Fusobacteriia;o__Fusobacteriales;f__Fusobacteriaceae
OTU_530	1.41358740210907e-05	0	0	0	0	0	2.82717480421814e-05	0	1.41358740210907e-05	4.24076220632722e-05	k__Bacteria;p__Firmicutes;c__Clostridia;o__Clostridiales
OTU_531	0.00231828333945888	0.00267168018998615	0.00212038110316361	0.00525854513584575	0.00295439767040796	0.0048768765372763	0.00400045234796867	0.00439625682055922	0.00231828333945888	0.00330779452093523	k__Bacteria;p__Bacteroidetes;c__Bacteroidia;o__Bacteroidales;f__Bacteroidaceae;g__Bacteroides;s__Bacteroides_salyersiae
OTU_532	0	4.24076220632722e-05	1.41358740210907e-05	0	2.82717480421814e-05	0.000226173984337452	0.00110259817364508	4.24076220632722e-05	0	1.41358740210907e-05	k__Bacteria;p__Firmicutes;c__Clostridia;o__Clostridiales;f__Ruminococcaceae
OTU_533	0	0.000113086992168726	1.41358740210907e-05	0	0	0	4.24076220632722e-05	0	8.48152441265443e-05	0.000113086992168726	k__Bacteria
OTU_534	8.48152441265443e-05	0.00019790223629527	0.000240309858358542	7.06793701054536e-05	8.48152441265443e-05	0.00103191880353962	0.000325125102485087	0.00019790223629527	0.000169630488253089	0.000409940346611631	k__Bacteria;p__Bacteroidetes;c__Bacteroidia;o__Bacteroidales;f__Muribaculaceae;g__;s__
OTU_535	0	0	0	0	4.24076220632722e-05	0	0.000720929575075627	0	0	0	k__Bacteria;p__Firmicutes;c__Clostridia;o__Clostridiales;f__Lachnospiraceae
OTU_536	0	4.24076220632722e-05	0	1.41358740210907e-05	0	1.41358740210907e-05	1.41358740210907e-05	2.82717480421814e-05	4.24076220632722e-05	2.82717480421814e-05	k__Bacteria;p__Fusobacteria;c__Fusobacteriia;o__Fusobacteriales;f__Fusobacteriaceae;g__Fusobacterium
OTU_537	0	0	4.24076220632722e-05	0	0	0	0	0	0	0	k__Bacteria;p__Bacteroidetes;c__Bacteroidia;o__Cytophagales
OTU_538	0	0	0	0	0	0	0	0	0	2.82717480421814e-05	k__Bacteria;p__Acidobacteria;c__unidentified_Acidobacteria;o__unidentified_Acidobacteria;f__unidentified_Acidobacteria;g__Blastocatella;s__
OTU_539	0.00238896270956433	0.00264340844194397	0.00310989228463996	0.00231828333945888	0.00272822368607051	0.00128636453591926	0.00251618557575415	0.000862288315286534	0.00131463628396144	0.00125809278787707	k__Bacteria;p__Bacteroidetes;c__Bacteroidia;o__Bacteroidales;f__Muribaculaceae;g__;s__
OTU_540	2.82717480421814e-05	5.65434960843629e-05	1.41358740210907e-05	1.41358740210907e-05	1.41358740210907e-05	2.82717480421814e-05	5.65434960843629e-05	5.65434960843629e-05	5.65434960843629e-05	4.24076220632722e-05	k__Bacteria;p__Proteobacteria;c__Gammaproteobacteria;o__unidentified_Gammaproteobacteria;f__Burkholderiaceae
OTU_541	0.000819880693223262	0.000819880693223262	0.00110259817364508	0.000664386078991264	0.00107432642560289	0.000508891464759266	0.00125809278787707	0.00156908201634107	0.000636114330949083	0.000834016567244353	k__Bacteria;p__Proteobacteria;c__Deltaproteobacteria;o__Desulfovibrionales;f__Desulfovibrionaceae;g__Desulfovibrio
OTU_542	0.00318057165474541	0.00385909360775777	0.00376014248961013	0.00281303893019705	0.00039580447259054	0.00097537530745526	0.00189420711882616	0.000834016567244353	0.000141358740210907	0.00127222866189817	k__Bacteria;p__Proteobacteria;c__Gammaproteobacteria;o__Enterobacteriales;f__Enterobacteriaceae
OTU_543	0	0	0	0	0	0	1.41358740210907e-05	0	0	0	k__Bacteria;p__Firmicutes;c__Clostridia;o__Clostridiales;f__Ruminococcaceae;g__unidentified_Ruminococcaceae;s__Ruminococcus_sp_YE281
OTU_544	0	1.41358740210907e-05	0	0	1.41358740210907e-05	0	0	0	2.82717480421814e-05	0	k__Bacteria;p__Actinobacteria;c__unidentified_Actinobacteria;o__Corynebacteriales;f__Corynebacteriaceae;g__unidentified_Corynebacteriaceae;s__Corynebacterium_sp_KPL1855
OTU_545	0.000310989228463996	0.000169630488253089	0.000155494614231998	5.65434960843629e-05	8.48152441265443e-05	0.000113086992168726	2.82717480421814e-05	0	0.000339260976506177	0.000226173984337452	k__Bacteria;p__Firmicutes;c__Clostridia;o__Clostridiales;f__Lachnospiraceae
OTU_546	0.00019790223629527	0.000240309858358542	8.48152441265443e-05	0.000113086992168726	0	0.000169630488253089	0	0	0	0.000254445732379633	k__Bacteria;p__Bacteroidetes;c__Bacteroidia;o__Bacteroidales;f__Muribaculaceae;g__;s__
OTU_547	1.41358740210907e-05	0	2.82717480421814e-05	0	0	0	0	5.65434960843629e-05	0	0	k__Bacteria;p__Actinobacteria;c__Thermoleophilia;o__Solirubrobacterales;f__;g__;s__
OTU_548	0.00111673404766617	0.000989511181476351	0.000805744819202171	7.06793701054536e-05	4.24076220632722e-05	0.000523027338780357	0.00038166859856945	0.000127222866189817	0.00127222866189817	0.000353396850527268	k__Bacteria;p__Firmicutes;c__Clostridia;o__Clostridiales;f__Ruminococcaceae;g__Butyricicoccus
OTU_549	0	0	4.24076220632722e-05	0	0	0	1.41358740210907e-05	0	0	0	k__Bacteria;p__Proteobacteria;c__Alphaproteobacteria;o__unidentified_Alphaproteobacteria;f__unidentified_Alphaproteobacteria;g__Dongia;s__
OTU_550	0	0	5.65434960843629e-05	0	0	0	0	0	0	2.82717480421814e-05	k__Bacteria;p__Acidobacteria;c__Holophagae;o__;f__;g__;s__
OTU_551	2.82717480421814e-05	0	0	1.41358740210907e-05	0	2.82717480421814e-05	0	1.41358740210907e-05	0	0	k__Bacteria;p__Firmicutes;c__Clostridia;o__Clostridiales;f__Lachnospiraceae;g__Agathobacter;s__Eubacterium_ramulus
OTU_552	0.000113086992168726	4.24076220632722e-05	7.06793701054536e-05	5.65434960843629e-05	8.48152441265443e-05	0	0.000127222866189817	8.48152441265443e-05	0.000127222866189817	1.41358740210907e-05	k__Bacteria;p__Firmicutes;c__Clostridia;o__Clostridiales;f__Lachnospiraceae;g__unidentified_Lachnospiraceae;s__Clostridium_sp_ASF356
OTU_553	1.41358740210907e-05	0	0	0	0	0	0	1.41358740210907e-05	0	1.41358740210907e-05	k__Bacteria;p__Firmicutes;c__Clostridia;o__Clostridiales;f__Lachnospiraceae;g__unidentified_Lachnospiraceae;s__[Eubacterium]_hallii
OTU_554	0	0	0	0	0	0	0	2.82717480421814e-05	0	0	k__Bacteria;p__Bacteroidetes;c__Bacteroidia;o__Chitinophagales;f__Chitinophagaceae;g__Segetibacter;s__
OTU_555	0	0	5.65434960843629e-05	0	0	0	1.41358740210907e-05	0	0	0	k__Bacteria;p__Firmicutes;c__Clostridia;o__Clostridiales;f__Lachnospiraceae;g__Tyzzerella
OTU_556	0.00019790223629527	9.89511181476351e-05	0.000183766362274179	0.000212038110316361	0.00019790223629527	8.48152441265443e-05	0.000296853354442905	0.000310989228463996	0.000169630488253089	0.000155494614231998	k__Bacteria;p__Bacteroidetes;c__Bacteroidia;o__Bacteroidales;f__Rikenellaceae;g__Alistipes
OTU_557	0.00115914166972944	0.00113086992168726	0.00138531565406689	0.000650250204970173	0.00900455175143479	0.0013711797800458	0.00507477877357157	0.0171609510616041	0.00709620875858754	0.0010601905515818	k__Bacteria;p__Bacteroidetes;c__Bacteroidia;o__Bacteroidales;f__Muribaculaceae;g__;s__
OTU_558	0	0	0	0	0	0	1.41358740210907e-05	4.24076220632722e-05	0	0	k__Bacteria;p__Actinobacteria;c__Rubrobacteria;o__Rubrobacterales;f__unidentified_Rubrobacterales;g__Rubrobacter;s__Rubrobacter_sp_C05_TP_Z26_S14
OTU_559	7.06793701054536e-05	0.000113086992168726	2.82717480421814e-05	2.82717480421814e-05	8.48152441265443e-05	9.89511181476351e-05	5.65434960843629e-05	0.000113086992168726	0	4.24076220632722e-05	k__Bacteria;p__Bacteroidetes;c__Bacteroidia;o__Bacteroidales;f__Muribaculaceae;g__;s__
OTU_560	0	0	0	0	0	0	0	2.82717480421814e-05	0	0	k__Bacteria;p__Bacteroidetes;c__Bacteroidia;o__Sphingobacteriales;f__;g__;s__
OTU_561	0	0	0	0	0	0	0	2.82717480421814e-05	4.24076220632722e-05	0	k__Bacteria;p__Proteobacteria;c__Alphaproteobacteria;o__Sphingomonadales;f__Sphingomonadaceae;g__Novosphingobium
OTU_562	0	5.65434960843629e-05	4.24076220632722e-05	2.82717480421814e-05	0	1.41358740210907e-05	0	0	0	4.24076220632722e-05	k__Bacteria;p__Proteobacteria;c__Gammaproteobacteria;o__unidentified_Gammaproteobacteria;f__Burkholderiaceae;g__Sutterella;s__Sutterella_wadsworthensis
OTU_563	4.24076220632722e-05	0	0	0	1.41358740210907e-05	0	0	0	1.41358740210907e-05	0	k__Bacteria;p__Firmicutes;c__Clostridia;o__Clostridiales;f__Lachnospiraceae
OTU_564	4.24076220632722e-05	7.06793701054536e-05	8.48152441265443e-05	4.24076220632722e-05	9.89511181476351e-05	4.24076220632722e-05	2.82717480421814e-05	7.06793701054536e-05	9.89511181476351e-05	8.48152441265443e-05	k__Bacteria;p__Firmicutes;c__Negativicutes;o__Selenomonadales;f__Veillonellaceae;g__Dialister
OTU_565	2.82717480421814e-05	4.24076220632722e-05	1.41358740210907e-05	2.82717480421814e-05	0	0.00843911679059116	2.82717480421814e-05	0.000127222866189817	1.41358740210907e-05	9.89511181476351e-05	k__Bacteria;p__Firmicutes;c__Clostridia;o__Clostridiales;f__Ruminococcaceae;g__unidentified_Ruminococcaceae;s__[Clostridium]_papyrosolvens
OTU_566	5.65434960843629e-05	1.41358740210907e-05	0	7.06793701054536e-05	0	7.06793701054536e-05	0	0	0	5.65434960843629e-05	k__Bacteria;p__Firmicutes;c__Bacilli;o__Lactobacillales;f__Lactobacillaceae;g__Lactobacillus
OTU_567	4.24076220632722e-05	1.41358740210907e-05	0	7.06793701054536e-05	4.24076220632722e-05	0	4.24076220632722e-05	2.82717480421814e-05	0	5.65434960843629e-05	k__Bacteria;p__Bacteroidetes;c__Bacteroidia;o__Bacteroidales;f__Barnesiellaceae;g__Coprobacter;s__
OTU_568	0.000212038110316361	9.89511181476351e-05	0.000268581606400724	0.000226173984337452	0.000339260976506177	1.41358740210907e-05	1.41358740210907e-05	5.65434960843629e-05	5.65434960843629e-05	0	k__Bacteria;p__Firmicutes;c__Clostridia;o__Clostridiales;f__Lachnospiraceae;g__Roseburia;s__
OTU_569	5.65434960843629e-05	5.65434960843629e-05	0.000113086992168726	8.48152441265443e-05	5.65434960843629e-05	9.89511181476351e-05	0	2.82717480421814e-05	5.65434960843629e-05	7.06793701054536e-05	k__Bacteria;p__Firmicutes;c__Clostridia;o__Clostridiales;f__Lachnospiraceae;g__unidentified_Lachnospiraceae;s__Eubacterium_ventriosum
OTU_570	0.000367532724548359	0.000480619716717085	0.000353396850527268	0.000240309858358542	1.41358740210907e-05	0.000876424189307625	0	1.41358740210907e-05	2.82717480421814e-05	0.00039580447259054	k__Bacteria;p__Bacteroidetes;c__Bacteroidia;o__Bacteroidales;f__Muribaculaceae;g__;s__
OTU_571	0.000367532724548359	0.000367532724548359	0.000282717480421814	8.48152441265443e-05	0.000367532724548359	0	0	0	4.24076220632722e-05	1.41358740210907e-05	k__Bacteria;p__Firmicutes;c__Clostridia;o__Clostridiales;f__Lachnospiraceae
OTU_572	0	0	2.82717480421814e-05	0	0	0	0	0	0	0	k__Bacteria;p__Actinobacteria;c__Thermoleophilia;o__Solirubrobacterales;f__;g__;s__
OTU_573	4.24076220632722e-05	0.000113086992168726	5.65434960843629e-05	0.000127222866189817	1.41358740210907e-05	0.000127222866189817	7.06793701054536e-05	7.06793701054536e-05	0.000113086992168726	0.000183766362274179	k__Bacteria;p__Firmicutes;c__Clostridia;o__Clostridiales;f__Ruminococcaceae;g__unidentified_Ruminococcaceae
OTU_574	0	0	0	0	0	0	0	1.41358740210907e-05	0	0	k__Bacteria;p__Actinobacteria;c__Thermoleophilia;o__Gaiellales;f__;g__;s__
OTU_575	0	0	0	0	0	0	0	0	1.41358740210907e-05	0	k__Bacteria;p__Firmicutes;c__Clostridia;o__Clostridiales;f__Lachnospiraceae;g__Blautia
OTU_576	0	0	0	0	0	0	0	2.82717480421814e-05	0	0	k__Bacteria;p__Bacteroidetes;c__Bacteroidia;o__Bacteroidales;f__Muribaculaceae;g__;s__
OTU_577	0	0	7.06793701054536e-05	0	0	0	1.41358740210907e-05	0	0	0	k__Bacteria;p__Proteobacteria;c__Alphaproteobacteria;o__Rhizobiales
OTU_578	0	0	0	0	0	0	0	1.41358740210907e-05	0	0	k__Bacteria;p__Proteobacteria;c__Gammaproteobacteria;o__Xanthomonadales;f__Rhodanobacteraceae;g__Rhodanobacter;s__Rhodanobacter_sp
OTU_579	0	0	0	0	0	0	2.82717480421814e-05	2.82717480421814e-05	0	1.41358740210907e-05	k__Bacteria;p__Firmicutes;c__Clostridia;o__Clostridiales;f__Lachnospiraceae
OTU_580	0.000113086992168726	9.89511181476351e-05	9.89511181476351e-05	0.000113086992168726	5.65434960843629e-05	1.41358740210907e-05	0.000141358740210907	8.48152441265443e-05	0.000169630488253089	7.06793701054536e-05	k__Bacteria;p__Bacteroidetes;c__Bacteroidia;o__Bacteroidales;f__Rikenellaceae;g__Alistipes;s__
OTU_581	0	0	0	0	0	0	0	0	0	2.82717480421814e-05	k__Bacteria;p__Proteobacteria;c__Alphaproteobacteria;o__Caulobacterales;f__Caulobacteraceae;g__Brevundimonas
OTU_582	0	0	0	0	0	0	0	1.41358740210907e-05	0	2.82717480421814e-05	k__Bacteria;p__Bacteroidetes;c__Bacteroidia;o__Bacteroidales;f__Muribaculaceae;g__;s__
OTU_583	4.24076220632722e-05	7.06793701054536e-05	4.24076220632722e-05	0	1.41358740210907e-05	0	0	2.82717480421814e-05	0	0	k__Bacteria;p__Firmicutes;c__Clostridia;o__Clostridiales;f__Ruminococcaceae;g__Ruminiclostridium;s__
OTU_584	0.000678521953012355	0.000621978456927992	0.000452347968674903	2.82717480421814e-05	0.000565434960843629	0	7.06793701054536e-05	4.24076220632722e-05	0.000127222866189817	0	k__Bacteria;p__Firmicutes;c__Clostridia;o__Clostridiales;f__Lachnospiraceae
OTU_585	0	2.82717480421814e-05	7.06793701054536e-05	1.41358740210907e-05	1.41358740210907e-05	2.82717480421814e-05	4.24076220632722e-05	5.65434960843629e-05	2.82717480421814e-05	4.24076220632722e-05	k__Bacteria;p__Firmicutes;c__Bacilli;o__Lactobacillales;f__Streptococcaceae;g__Streptococcus
OTU_586	0	5.65434960843629e-05	0	0	0.00118741341777162	0	0	1.41358740210907e-05	0	0	k__Bacteria;p__Firmicutes;c__Clostridia;o__Clostridiales;f__Lachnospiraceae
OTU_587	0.000282717480421814	0.00019790223629527	0.000424076220632722	5.65434960843629e-05	0.000141358740210907	0	0	0	0	0	k__Bacteria;p__Firmicutes;c__Clostridia;o__Clostridiales;f__Lachnospiraceae;g__Acetatifactor;s__
OTU_588	0	0	0	0	0	0	0.000636114330949083	0	0.000113086992168726	0	k__Bacteria;p__Firmicutes;c__Clostridia;o__Clostridiales;f__Lachnospiraceae
OTU_589	2.82717480421814e-05	0	0	0	1.41358740210907e-05	0	2.82717480421814e-05	0	0	0	k__Bacteria;p__Firmicutes;c__Negativicutes;o__Selenomonadales;f__Veillonellaceae;g__Megasphaera;s__
OTU_590	1.41358740210907e-05	4.24076220632722e-05	1.41358740210907e-05	0	4.24076220632722e-05	0	1.41358740210907e-05	4.24076220632722e-05	5.65434960843629e-05	0	k__Bacteria;p__Firmicutes;c__Clostridia;o__Clostridiales;f__Ruminococcaceae;g__unidentified_Ruminococcaceae
OTU_591	0	0	0	0	0	7.06793701054536e-05	0	0	0	0	k__Bacteria;p__Bacteroidetes;c__Bacteroidia;o__Flavobacteriales;f__unidentified_Flavobacteriales;g__Chryseobacterium;s__Chryseobacterium_balustinum
OTU_592	0	2.82717480421814e-05	0	0	0	0	0	0	0	1.41358740210907e-05	k__Bacteria;p__Firmicutes;c__Clostridia;o__Clostridiales;f__Lachnospiraceae
OTU_593	1.41358740210907e-05	0	4.24076220632722e-05	0	0	0	0	0	0	0	k__Bacteria;p__Firmicutes;c__Clostridia;o__Clostridiales;f__Lachnospiraceae
OTU_594	1.41358740210907e-05	0	0	1.41358740210907e-05	0	0	0	0	0	0	k__Bacteria;p__Proteobacteria;c__Alphaproteobacteria;o__Rhizobiales;f__Rhizobiaceae;g__Ensifer;s__Ensifer_fredii
OTU_595	0	0	0	0	0	0	1.41358740210907e-05	5.65434960843629e-05	0	0	k__Archaea;p__Euryarchaeota;c__Methanobacteria;o__Methanobacteriales;f__Methanobacteriaceae;g__Methanobrevibacter;s__Methanobrevibacter_smithii
OTU_596	2.82717480421814e-05	0	0	0	4.24076220632722e-05	0	0	0	0	0	k__Bacteria;p__Firmicutes;c__Clostridia;o__Clostridiales;f__Lachnospiraceae
OTU_597	0	0	2.82717480421814e-05	1.41358740210907e-05	7.06793701054536e-05	0	0	2.82717480421814e-05	0	0	k__Bacteria;p__Firmicutes;c__Clostridia;o__Clostridiales;f__Lachnospiraceae
OTU_598	0	1.41358740210907e-05	0	1.41358740210907e-05	2.82717480421814e-05	1.41358740210907e-05	0	0	4.24076220632722e-05	7.06793701054536e-05	k__Bacteria;p__Firmicutes;c__Clostridia;o__Clostridiales;f__Lachnospiraceae
OTU_599	1.41358740210907e-05	0	0	0	0	0	0	0	0	0	k__Bacteria;p__Proteobacteria;c__Gammaproteobacteria;o__Xanthomonadales;f__Rhodanobacteraceae;g__Chujaibacter;s__
OTU_600	2.82717480421814e-05	2.82717480421814e-05	0	0	0	0	0	0	0	0	k__Bacteria;p__Firmicutes;c__Clostridia;o__Clostridiales
OTU_601	0	0	0	0	2.82717480421814e-05	0	2.82717480421814e-05	0	0	0	k__Bacteria;p__Firmicutes;c__Clostridia;o__Clostridiales;f__Ruminococcaceae;g__Intestinimonas
OTU_602	0	0	0	0	0	0	0	1.41358740210907e-05	0	0	k__Bacteria;p__Proteobacteria;c__Alphaproteobacteria;o__Rhodospirillales;f__unidentified_Rhodospirillales;g__Defluviicoccus;s__
OTU_603	4.24076220632722e-05	0	0	0	2.82717480421814e-05	2.82717480421814e-05	2.82717480421814e-05	0	0	1.41358740210907e-05	k__Bacteria;p__Firmicutes;c__Negativicutes;o__Selenomonadales;f__Acidaminococcaceae;g__Phascolarctobacterium;s__
OTU_604	0	0	0	1.41358740210907e-05	0	0	7.06793701054536e-05	0	0	0	k__Bacteria;p__Actinobacteria;c__unidentified_Actinobacteria;o__Micrococcales;f__Microbacteriaceae
OTU_605	0	0	4.24076220632722e-05	0	0	0	0	0	0	0	k__Bacteria;p__Actinobacteria;c__Rubrobacteria;o__Rubrobacterales;f__unidentified_Rubrobacterales;g__Rubrobacter;s__
OTU_606	0	0	0	0	0	2.82717480421814e-05	0	0	0	2.82717480421814e-05	k__Bacteria;p__Firmicutes;c__Clostridia;o__Clostridiales;f__Lachnospiraceae
OTU_607	0.00455175143479121	0.00306748466257669	0.00272822368607051	0.000296853354442905	0.00151253852025671	0.000310989228463996	0.000127222866189817	0.000155494614231998	0.000254445732379633	0.00097537530745526	k__Bacteria;p__Firmicutes;c__Clostridia;o__Clostridiales;f__Lachnospiraceae
OTU_608	0.00039580447259054	0.000650250204970173	0.000650250204970173	0.000551299086822538	0.000720929575075627	0.000268581606400724	0.000282717480421814	0.000268581606400724	0.000480619716717085	0.00079160894518108	k__Bacteria;p__Firmicutes;c__Clostridia;o__Clostridiales;f__Ruminococcaceae;g__Oscillibacter;s__
OTU_609	0	0	5.65434960843629e-05	0	0	0	0	0	0	0	k__Bacteria;p__Actinobacteria;c__unidentified_Actinobacteria;o__Propionibacteriales;f__Nocardioidaceae;g__Aeromicrobium;s__
OTU_610	0	1.41358740210907e-05	0	0	0	2.82717480421814e-05	0	1.41358740210907e-05	0	0	k__Bacteria;p__Firmicutes;c__Clostridia;o__Clostridiales;f__Lachnospiraceae;g__unidentified_Lachnospiraceae;s__Clostridium_sp_L2-50
OTU_611	0	0	0	0	0	0	0	2.82717480421814e-05	0	0	k__Bacteria;p__unidentified_Bacteria;c__unidentified_Bacteria;o__Campylobacterales;f__Campylobacteraceae;g__Campylobacter
OTU_612	0	0	2.82717480421814e-05	0	0	0	0	0	0	0	k__Bacteria;p__Actinobacteria;c__Acidimicrobiia;o__;f__;g__;s__
OTU_613	0.000409940346611631	0.000480619716717085	0.000353396850527268	5.65434960843629e-05	0.00151253852025671	1.41358740210907e-05	1.41358740210907e-05	0.000155494614231998	0.000127222866189817	0	k__Bacteria;p__Firmicutes;c__Clostridia;o__Clostridiales;f__Lachnospiraceae
OTU_614	8.48152441265443e-05	9.89511181476351e-05	2.82717480421814e-05	8.48152441265443e-05	0	1.41358740210907e-05	5.65434960843629e-05	0	4.24076220632722e-05	1.41358740210907e-05	k__Bacteria;p__Firmicutes;c__Clostridia;o__Clostridiales;f__Lachnospiraceae;g__unidentified_Lachnospiraceae;s__Clostridium_sp_ASF356
OTU_615	0	0	0	0	0	2.82717480421814e-05	0	0	0	0	k__Bacteria;p__Armatimonadetes;c__Fimbriimonadia;o__Fimbriimonadales;f__Fimbriimonadaceae;g__;s__
OTU_616	7.06793701054536e-05	0	0	4.24076220632722e-05	1.41358740210907e-05	0.000127222866189817	7.06793701054536e-05	0.000141358740210907	2.82717480421814e-05	0.000367532724548359	k__Bacteria;p__Firmicutes;c__Clostridia;o__Clostridiales;f__Ruminococcaceae
OTU_617	0	0	0	0	0	7.06793701054536e-05	0	0	0	0	k__Bacteria
OTU_618	0	0	0	1.41358740210907e-05	2.82717480421814e-05	0	0	0	0	0	k__Bacteria;p__Firmicutes;c__Clostridia;o__Clostridiales;f__Lachnospiraceae;g__unidentified_Lachnospiraceae;s__[Clostridium]_colinum
OTU_619	2.82717480421814e-05	7.06793701054536e-05	0	4.24076220632722e-05	2.82717480421814e-05	2.82717480421814e-05	5.65434960843629e-05	2.82717480421814e-05	4.24076220632722e-05	0	k__Bacteria;p__Firmicutes;c__Clostridia;o__Clostridiales;f__Ruminococcaceae;g__Oscillibacter;s__Oscilibacter_massiliensis
OTU_620	0.00118741341777162	0.00077747307115999	0.00107432642560289	9.89511181476351e-05	0.00039580447259054	8.48152441265443e-05	5.65434960843629e-05	2.82717480421814e-05	0.000310989228463996	8.48152441265443e-05	k__Bacteria;p__Firmicutes;c__Clostridia;o__Clostridiales;f__Lachnospiraceae
OTU_621	0	2.82717480421814e-05	0	0	0	0	0	1.41358740210907e-05	0	0	k__Bacteria;p__Bacteroidetes;c__Bacteroidia;o__Flavobacteriales;f__Flavobacteriaceae
OTU_622	0	0	0	2.82717480421814e-05	0	0	0	0	0	0	k__Bacteria;p__unidentified_Bacteria;c__unidentified_Bacteria;o__unidentified_Bacteria;f__unidentified_Bacteria;g__unidentified_Bacteria;s__Candidatus_Saccharibacteria_bacterium_GW2011_GWC2_44_17
OTU_623	5.65434960843629e-05	5.65434960843629e-05	7.06793701054536e-05	1.41358740210907e-05	5.65434960843629e-05	0.000113086992168726	7.06793701054536e-05	7.06793701054536e-05	4.24076220632722e-05	8.48152441265443e-05	k__Bacteria;p__Firmicutes;c__Clostridia;o__Clostridiales;f__Lachnospiraceae;g__Blautia;s__Ruminococcus_sp_Marseille-P328
OTU_624	0	0	1.41358740210907e-05	0	1.41358740210907e-05	2.82717480421814e-05	0	0	0	0	k__Bacteria;p__Proteobacteria;c__Alphaproteobacteria;o__Rhizobiales;f__Xanthobacteraceae;g__Bradyrhizobium;s__Bradyrhizobium_elkanii
OTU_625	0	4.24076220632722e-05	0	0	1.41358740210907e-05	0	0	1.41358740210907e-05	0	0	k__Bacteria;p__Actinobacteria;c__Coriobacteriia;o__Coriobacteriales;f__Atopobiaceae;g__Atopobium;s__Atopobium_parvulum
OTU_626	0	0	0	0	4.24076220632722e-05	0	0	0	0	0	k__Bacteria;p__Proteobacteria
OTU_627	2.82717480421814e-05	0	0	0	0	0	0	0	0	0	k__Bacteria;p__Firmicutes;c__Erysipelotrichia;o__Erysipelotrichales;f__Erysipelotrichaceae;g__Erysipelatoclostridium
OTU_628	0	0	0	0	1.41358740210907e-05	1.41358740210907e-05	0	0	0	0	k__Bacteria;p__Proteobacteria;c__Alphaproteobacteria;o__Rhizobiales;f__Beijerinckiaceae;g__Methylobacterium
OTU_629	0.00079160894518108	0.000918831811370897	0.000961239433434169	0.00271408781204942	0.00142772327613016	0.000819880693223262	0.00204970173305816	0.00142772327613016	0.000819880693223262	0.00240309858358542	k__Bacteria;p__Bacteroidetes;c__Bacteroidia;o__Bacteroidales;f__Bacteroidaceae;g__Bacteroides
OTU_630	9.89511181476351e-05	7.06793701054536e-05	2.82717480421814e-05	8.48152441265443e-05	0	4.24076220632722e-05	0	0	0	9.89511181476351e-05	k__Bacteria;p__Bacteroidetes;c__Bacteroidia;o__Bacteroidales;f__Muribaculaceae;g__;s__
OTU_631	0	0	2.82717480421814e-05	0	0	0	0	0	0	0	k__Bacteria;p__Actinobacteria;c__Thermoleophilia;o__Solirubrobacterales
OTU_632	0.00135704390602471	0.000890560063328716	0.00124395691385598	0.000169630488253089	0.00378841423765231	0.000339260976506177	0.00221933222131124	7.06793701054536e-05	0	0	k__Bacteria;p__Firmicutes;c__Clostridia;o__Clostridiales;f__Lachnospiraceae
OTU_633	4.24076220632722e-05	0	1.41358740210907e-05	4.24076220632722e-05	0	0	0	0	0	2.82717480421814e-05	k__Bacteria;p__Bacteroidetes;c__Bacteroidia;o__Bacteroidales;f__Bacteroidaceae;g__Bacteroides;s__Bacteroides_stercoris
OTU_634	8.48152441265443e-05	0.00059370670888581	0.000480619716717085	0.000141358740210907	9.89511181476351e-05	8.48152441265443e-05	7.06793701054536e-05	8.48152441265443e-05	0	0.000848152441265443	k__Bacteria;p__Bacteroidetes;c__Bacteroidia;o__Bacteroidales;f__Muribaculaceae;g__;s__
OTU_635	5.65434960843629e-05	1.41358740210907e-05	0	5.65434960843629e-05	0.000212038110316361	0	0	2.82717480421814e-05	0.000226173984337452	2.82717480421814e-05	k__Bacteria;p__Firmicutes;c__Clostridia;o__Clostridiales;f__Lachnospiraceae
OTU_636	0	0	2.82717480421814e-05	0	4.24076220632722e-05	0	0	0	1.41358740210907e-05	2.82717480421814e-05	k__Bacteria;p__Firmicutes;c__Negativicutes;o__Selenomonadales;f__Veillonellaceae;g__Dialister;s__Dialister_pneumosintes
OTU_637	1.41358740210907e-05	2.82717480421814e-05	0	0	0	0	0	2.82717480421814e-05	0	0	k__Bacteria;p__Firmicutes;c__Clostridia;o__Clostridiales;f__Lachnospiraceae;g__unidentified_Lachnospiraceae;s__Coprococcus_catus
OTU_638	0.000438212094653812	0.000438212094653812	0.000438212094653812	2.82717480421814e-05	0.00354810437929377	1.41358740210907e-05	5.65434960843629e-05	0.000212038110316361	0.000169630488253089	2.82717480421814e-05	k__Bacteria;p__Firmicutes;c__Clostridia;o__Clostridiales;f__Lachnospiraceae;g__unidentified_Lachnospiraceae;s__Lachnospiraceae_bacterium_DW17
OTU_639	0	0	5.65434960843629e-05	0	0	0	0	0	0	0	k__Bacteria;p__Actinobacteria;c__Acidimicrobiia
OTU_640	0	0	0	1.41358740210907e-05	0	1.41358740210907e-05	0	0	0	0	k__Bacteria;p__Firmicutes;c__Clostridia;o__Clostridiales;f__Lachnospiraceae
OTU_641	0	4.24076220632722e-05	0	0	0	0	0	2.82717480421814e-05	0	0	k__Bacteria;p__Firmicutes;c__Bacilli;o__Lactobacillales;f__Leuconostocaceae;g__Leuconostoc
OTU_642	7.06793701054536e-05	2.82717480421814e-05	0.000141358740210907	1.41358740210907e-05	2.82717480421814e-05	0	0	0	0	0.000113086992168726	k__Bacteria;p__Firmicutes;c__Clostridia;o__Clostridiales;f__Ruminococcaceae
