# Supplementary material for: The Gut Bacteria Dysbiosis Contributes to Chronic Graft-Versus-Host Disease Associated With a Treg/Th1 Ratio Imbalance
Source: Front Microbiol. 2022 Sep 8;13:813576. doi: 10.3389/fmicb.2022.813576 (PMC9493085; doi:10.3389/fmicb.2022.813576)
Supplement: Supplementary file 1 [file Data_Sheet_1.zip › P101SC18090073-01-B1-3-4_result/02.OTUanalysis/taxa_abundance/Relative/otu_table.s.relative.xls]

Taxonomy	MD1	MD2	MD3	MD4	MD5	MC1	MC2	MC3	MC4	MC5	Tax_detail
Bacteroides_acidifaciens	0.0161290322580645	0.021345169771847	0.0188148483220718	0.0874727884425094	0.00961239433434169	0.0697039947979984	0.0667778688756326	0.0182211416131859	0.0402589692120664	0.0363857397302875	k__Bacteria;p__Bacteroidetes;c__Bacteroidia;o__Bacteroidales;f__Bacteroidaceae;g__Bacteroides;s__Bacteroides_acidifaciens;
Akkermansia_muciniphila	0.00166803313448871	0.00407113171807413	0.00337847389104068	0.0103333239094173	0.00039580447259054	0.086780130615476	0.012467840886602	0.00114500579570835	0.00130050040994035	0.014178281643154	k__Bacteria;p__Verrucomicrobia;c__Verrucomicrobiae;o__Verrucomicrobiales;f__Akkermansiaceae;g__Akkermansia;s__Akkermansia_muciniphila;
Bacteroides_uniformis	0.0113935144609991	0.01153487320121	0.0108139436261344	0.0776342201238303	0.00402872409601086	0.00347742500918832	0.00790195357778972	0.00339260976506177	0.00482033304119194	0.0317350371773487	k__Bacteria;p__Bacteroidetes;c__Bacteroidia;o__Bacteroidales;f__Bacteroidaceae;g__Bacteroides;s__Bacteroides_uniformis;
Escherichia_coli	0.0564304090921942	0.0662407056628311	0.0665941025133584	0.0438494812134234	0.0117469113115264	0.0166520595968449	0.0633569873625286	0.0192530604167256	0.00541403975007775	0.022900115914167	k__Bacteria;p__Proteobacteria;c__Gammaproteobacteria;o__Enterobacteriales;f__Enterobacteriaceae;g__unidentified_Enterobacteriaceae;s__Escherichia_coli;
Ruminiclostridium_sp_KB18	0.00586638771875265	0.00650250204970173	0.00681349127816573	0.0117751830595686	0.00172457663057307	0.0100364705549744	0.0169489129512878	0.0405275508184671	0.0304769443894716	0.0129060529812558	k__Bacteria;p__Firmicutes;c__Clostridia;o__Clostridiales;f__Ruminococcaceae;g__unidentified_Ruminococcaceae;s__Ruminiclostridium_sp_KB18;
Lachnospiraceae_bacterium_DW17	0.0295015690820163	0.0220095558508383	0.0249922252692884	0.0025868649458596	0.030222498657092	0.000848152441265443	0.000452347968674903	0.00308162053659778	0.00336433801701959	0.00132877215798253	k__Bacteria;p__Firmicutes;c__Clostridia;o__Clostridiales;f__Lachnospiraceae;g__unidentified_Lachnospiraceae;s__Lachnospiraceae_bacterium_DW17;
[Clostridium]_papyrosolvens	0.000904695937349806	0.000890560063328716	0.000834016567244353	0.00195075061491052	0.000212038110316361	0.0186028102117554	0.0121427157841169	0.00506064289955048	0.00254445732379633	0.00682762715218682	k__Bacteria;p__Firmicutes;c__Clostridia;o__Clostridiales;f__Ruminococcaceae;g__unidentified_Ruminococcaceae;s__[Clostridium]_papyrosolvens;
Proteus_mirabilis	0.00694071414435555	0.00893387238132934	0.00732238274292499	0.0103474597834384	0.00347742500918832	0.000678521953012355	0.00221933222131124	0.0180232393768907	0.00371773486754686	0.00275649543411269	k__Bacteria;p__Proteobacteria;c__Gammaproteobacteria;o__Enterobacteriales;f__Enterobacteriaceae;g__Proteus;s__Proteus_mirabilis;
Firmicutes_bacterium_ASF500	0.00753442085324136	0.00723756749879845	0.00703966526250318	0.00223346809533233	0.00968307370444715	0.00233241921347997	0.0021345169771847	0.00248791382771197	0.0170054564473721	0.00756269260128354	k__Bacteria;p__Firmicutes;c__Clostridia;o__Clostridiales;f__Ruminococcaceae;g__unidentified_Ruminococcaceae;s__Firmicutes_bacterium_ASF500;
Lachnospiraceae_bacterium_615	0.00886319301122388	0.00846738853863334	0.00937208447598315	0.0012156851658138	0.0157614995335162	0.00104605467756071	0.000692657827033445	0.000678521953012355	0.00169630488253089	0.000890560063328716	k__Bacteria;p__Firmicutes;c__Clostridia;o__Clostridiales;f__Lachnospiraceae;g__Blautia;s__Lachnospiraceae_bacterium_615;
Clostridium_sp_Culture-54	0.0077747307115999	0.00572502897854174	0.00694071414435555	0.0021345169771847	0.00824121455429589	0.00435384919849594	0.00298266941845014	0.00377427836363122	0.0112945633428515	0.00521613751378248	k__Bacteria;p__Firmicutes;c__Clostridia;o__Clostridiales;f__Lachnospiraceae;g__unidentified_Lachnospiraceae;s__Clostridium_sp_Culture-54;
Lachnospiraceae_bacterium_609	0.00349156088320941	0.00336433801701959	0.00306748466257669	0.00241723445760651	0.00107432642560289	0.00285544655226033	0.00115914166972944	0.00135704390602471	0.0108422153741766	0.00879251364111843	k__Bacteria;p__Firmicutes;c__Clostridia;o__Clostridiales;f__Lachnospiraceae;g__Blautia;s__Lachnospiraceae_bacterium_609;
Enterococcus_durans	0.00214865285120579	0.00286958242628142	0.00336433801701959	0.00498996352944503	0.010601905515818	0.00278476718215487	0.00934381272794097	0.00414181108817958	0.00125809278787707	0.00302507704051341	k__Bacteria;p__Firmicutes;c__Bacilli;o__Lactobacillales;f__Enterococcaceae;g__Enterococcus;s__Enterococcus_durans;
Clostridium_sp_Culture-41	0.00537163212801448	0.00367532724548359	0.00407113171807413	0.000890560063328716	0.00383082185971559	0.00378841423765231	0.00318057165474541	0.00079160894518108	0.00931554097989879	0.00732238274292499	k__Bacteria;p__Firmicutes;c__Clostridia;o__Clostridiales;f__Lachnospiraceae;g__unidentified_Lachnospiraceae;s__Clostridium_sp_Culture-41;
Lachnospiraceae_bacterium_DW67	0.00569675723049956	0.00407113171807413	0.00384495773373668	0.00342088151310396	0.00400045234796867	0.00155494614231998	0.00149840264623562	0.00364705549744141	0.0093014051058777	0.00247377795369088	k__Bacteria;p__Firmicutes;c__Clostridia;o__Clostridiales;f__Lachnospiraceae;g__unidentified_Lachnospiraceae;s__Lachnospiraceae_bacterium_DW67;
Parabacteroides_distasonis	0.00268581606400724	0.00231828333945888	0.00231828333945888	0.0045658873088123	0.00418421871024285	0.00551299086822538	0.00798676882191626	0.00439625682055922	0.00463656667891776	0.00637527918351192	k__Bacteria;p__Bacteroidetes;c__Bacteroidia;o__Bacteroidales;f__Tannerellaceae;g__Parabacteroides;s__Parabacteroides_distasonis;
Lachnospiraceae_bacterium_COE1	0.00736479036498827	0.007011393514461	0.00722343162477736	0.00351983263125159	0.00603601820700574	0.000551299086822538	0.000678521953012355	0.00039580447259054	0.00207797348110034	0.000692657827033445	k__Bacteria;p__Firmicutes;c__Clostridia;o__Clostridiales;f__Lachnospiraceae;g__unidentified_Lachnospiraceae;s__Lachnospiraceae_bacterium_COE1;
Clostridiales_bacterium_CIEAF_020	0.00708207288456645	0.00620564869525883	0.00612083345113228	0.00118741341777162	0.000438212094653812	0.00196488648893161	0	9.89511181476351e-05	0.000339260976506177	0.000466483842695994	k__Bacteria;p__Firmicutes;c__Clostridia;o__Clostridiales;f__Lachnospiraceae;g__unidentified_Lachnospiraceae;s__Clostridiales_bacterium_CIEAF_020;
Lachnospiraceae_bacterium_DW52	0.00320884340278759	0.0042690339543694	0.00506064289955048	0.00654490967176501	0.000212038110316361	0.00240309858358542	0.000226173984337452	0.00409940346611631	0.00057957083486472	0.00385909360775777	k__Bacteria;p__Firmicutes;c__Clostridia;o__Clostridiales;f__Lachnospiraceae;g__Roseburia;s__Lachnospiraceae_bacterium_DW52;
Bacteroides_thetaiotaomicron	0.00039580447259054	0.00039580447259054	0.000339260976506177	0.00154081026829889	0.00135704390602471	0.000876424189307625	0.00627632806536428	0.00206383760707925	0.0033502021429985	0.000706793701054536	k__Bacteria;p__Bacteroidetes;c__Bacteroidia;o__Bacteroidales;f__Bacteroidaceae;g__Bacteroides;s__Bacteroides_thetaiotaomicron;
Clostridium_sp_Clone-17	0.00398631647394758	0.00320884340278759	0.00262927256792287	0.00159735376438325	0.00527268100986684	0.00079160894518108	0.000749201323117808	0.000480619716717085	0.00251618557575415	0.000904695937349806	k__Bacteria;p__Firmicutes;c__Clostridia;o__Clostridiales;f__Lachnospiraceae;g__unidentified_Lachnospiraceae;s__Clostridium_sp_Clone-17;
Bacteroides_salyersiae	0.00231828333945888	0.00267168018998615	0.00212038110316361	0.00525854513584575	0.00295439767040796	0.0048768765372763	0.00400045234796867	0.00439625682055922	0.00231828333945888	0.00330779452093523	k__Bacteria;p__Bacteroidetes;c__Bacteroidia;o__Bacteroidales;f__Bacteroidaceae;g__Bacteroides;s__Bacteroides_salyersiae;
[Clostridium]_leptum	0.00371773486754686	0.00385909360775777	0.00323711515082978	0.00260100081988069	0.000834016567244353	0.0012156851658138	0.000325125102485087	0.000735065449096718	0.00515959401769811	0.00203556585903706	k__Bacteria;p__Firmicutes;c__Clostridia;o__Clostridiales;f__Ruminococcaceae;g__Ruminiclostridium;s__[Clostridium]_leptum;
Lachnospiraceae_bacterium_DW59	0.00469311017500212	0.00469311017500212	0.00443866444262249	0.00404285997003195	0.00039580447259054	0.00134290803200362	0.000310989228463996	0.000141358740210907	0.00323711515082978	0.00057957083486472	k__Bacteria;p__Firmicutes;c__Clostridia;o__Clostridiales;f__Lachnospiraceae;g__Blautia;s__Lachnospiraceae_bacterium_DW59;
Clostridium_sp_Clone-47	0.000296853354442905	0.000310989228463996	0.000240309858358542	1.41358740210907e-05	5.65434960843629e-05	0.000183766362274179	8.48152441265443e-05	0.000282717480421814	0.00264340844194397	0.000452347968674903	k__Bacteria;p__Firmicutes;c__Clostridia;o__Clostridiales;f__Lachnospiraceae;g__unidentified_Lachnospiraceae;s__Clostridium_sp_Clone-47;
Lachnospiraceae_bacterium_DW12	0.000862288315286534	0.000523027338780357	0.000720929575075627	0.000155494614231998	0.00254445732379633	0.00019790223629527	0.000169630488253089	9.89511181476351e-05	0.000890560063328716	2.82717480421814e-05	k__Bacteria;p__Firmicutes;c__Clostridia;o__Clostridiales;f__Lachnospiraceae;g__unidentified_Lachnospiraceae;s__Lachnospiraceae_bacterium_DW12;
Lachnospiraceae_bacterium_M18-1	0.00231828333945888	0.00171044075655198	0.00156908201634107	0.0024313703316276	0.000862288315286534	0.00104605467756071	0.000226173984337452	0.00204970173305816	0.000664386078991264	0.000537163212801447	k__Bacteria;p__Firmicutes;c__Clostridia;o__Clostridiales;f__Lachnospiraceae;g__unidentified_Lachnospiraceae;s__Lachnospiraceae_bacterium_M18-1;
Parabacteroides_goldsteinii	0.00145599502417234	0.00127222866189817	0.00127222866189817	0.00219106047326906	0.000862288315286534	0.00130050040994035	0.00097537530745526	0.00162562551242543	0.00057957083486472	0.000636114330949083	k__Bacteria;p__Bacteroidetes;c__Bacteroidia;o__Bacteroidales;f__Tannerellaceae;g__Parabacteroides;s__Parabacteroides_goldsteinii;
Lachnospiraceae_bacterium_A4	0.00149840264623562	0.00114500579570835	0.0012156851658138	0.00120154929179271	5.65434960843629e-05	9.89511181476351e-05	1.41358740210907e-05	0.00117327754375053	0.000834016567244353	0.00120154929179271	k__Bacteria;p__Firmicutes;c__Clostridia;o__Clostridiales;f__Lachnospiraceae;g__unidentified_Lachnospiraceae;s__Lachnospiraceae_bacterium_A4;
Clostridium_sp_ASF356	0.000918831811370897	0.000862288315286534	0.000621978456927992	0.000183766362274179	0.00148426677221453	1.41358740210907e-05	0.000282717480421814	0.000113086992168726	0.000296853354442905	4.24076220632722e-05	k__Bacteria;p__Firmicutes;c__Clostridia;o__Clostridiales;f__Lachnospiraceae;g__unidentified_Lachnospiraceae;s__Clostridium_sp_ASF356;
Bacteroides_stercoris	0.000805744819202171	0.000918831811370897	0.000834016567244353	0.00101778292951853	0.00130050040994035	0.000862288315286534	0.00110259817364508	0.00135704390602471	0.000834016567244353	0.000692657827033445	k__Bacteria;p__Bacteroidetes;c__Bacteroidia;o__Bacteroidales;f__Bacteroidaceae;g__Bacteroides;s__Bacteroides_stercoris;
Alistipes_shahii	0.000508891464759266	0.000565434960843629	0.000508891464759266	0.00115914166972944	0.000466483842695994	0.00114500579570835	0.00113086992168726	0.000551299086822538	0.000636114330949083	0.000848152441265443	k__Bacteria;p__Bacteroidetes;c__Bacteroidia;o__Bacteroidales;f__Rikenellaceae;g__Alistipes;s__Alistipes_shahii;
Clostridium_sp_Culture_Jar-13	0.000508891464759266	0.000763337197138899	0.000904695937349806	0.000523027338780357	0.000282717480421814	0.000226173984337452	0	0.000226173984337452	4.24076220632722e-05	0.000296853354442905	k__Bacteria;p__Firmicutes;c__Clostridia;o__Clostridiales;f__Ruminococcaceae;g__unidentified_Ruminococcaceae;s__Clostridium_sp_Culture_Jar-13;
Clostridium_sp_ASF502	0.000848152441265443	0.000650250204970173	0.000763337197138899	0.000141358740210907	0.000240309858358542	1.41358740210907e-05	4.24076220632722e-05	0.000466483842695994	0	0	k__Bacteria;p__Firmicutes;c__Clostridia;o__Clostridiales;f__Lachnospiraceae;g__unidentified_Lachnospiraceae;s__Clostridium_sp_ASF502;
Prevotella_copri	0.000310989228463996	0.000282717480421814	0.000367532724548359	0.000494755590738175	0.000678521953012355	0.000537163212801447	0.000353396850527268	0.00059370670888581	0.000424076220632722	0.000367532724548359	k__Bacteria;p__Bacteroidetes;c__Bacteroidia;o__Bacteroidales;f__Prevotellaceae;g__unidentified_Prevotellaceae;s__Prevotella_copri;
Blautia_coccoides	0.000678521953012355	0.000636114330949083	0.00039580447259054	0	0.000226173984337452	2.82717480421814e-05	2.82717480421814e-05	4.24076220632722e-05	0.000480619716717085	0.000113086992168726	k__Bacteria;p__Firmicutes;c__Clostridia;o__Clostridiales;f__Lachnospiraceae;g__Blautia;s__Blautia_coccoides;
Lactobacillus_reuteri	8.48152441265443e-05	0.000141358740210907	0.000113086992168726	0.000240309858358542	0.000551299086822538	0.000310989228463996	2.82717480421814e-05	0.000678521953012355	0.000523027338780357	0.000636114330949083	k__Bacteria;p__Firmicutes;c__Bacilli;o__Lactobacillales;f__Lactobacillaceae;g__Lactobacillus;s__Lactobacillus_reuteri;
Bacteroides_caccae	0.000268581606400724	0.000325125102485087	0.000212038110316361	0.000494755590738175	0.000325125102485087	0.000551299086822538	0.000636114330949083	0.000409940346611631	0.000169630488253089	0.000353396850527268	k__Bacteria;p__Bacteroidetes;c__Bacteroidia;o__Bacteroidales;f__Bacteroidaceae;g__Bacteroides;s__Bacteroides_caccae;
Bacteroides_massiliensis	0.000409940346611631	0.00039580447259054	0.000240309858358542	0.000565434960843629	0.000240309858358542	0.000310989228463996	0.000452347968674903	0.00038166859856945	0.000296853354442905	0.000480619716717085	k__Bacteria;p__Bacteroidetes;c__Bacteroidia;o__Bacteroidales;f__Bacteroidaceae;g__Bacteroides;s__Bacteroides_massiliensis;
Parabacteroides_merdae	0.000212038110316361	0.000254445732379633	0.000339260976506177	0.000240309858358542	0.000254445732379633	0.000212038110316361	0.000452347968674903	0.000325125102485087	0.000155494614231998	0.000353396850527268	k__Bacteria;p__Bacteroidetes;c__Bacteroidia;o__Bacteroidales;f__Tannerellaceae;g__Parabacteroides;s__Parabacteroides_merdae;
Bacteroides_coprocola	0.000169630488253089	0.000113086992168726	0.000212038110316361	0.000409940346611631	0.000226173984337452	0.000183766362274179	0.000310989228463996	0.000424076220632722	0.000240309858358542	0.00038166859856945	k__Bacteria;p__Bacteroidetes;c__Bacteroidia;o__Bacteroidales;f__Bacteroidaceae;g__Bacteroides;s__Bacteroides_coprocola;
Rhodococcus_erythropolis	1.41358740210907e-05	4.24076220632722e-05	4.24076220632722e-05	5.65434960843629e-05	0	4.24076220632722e-05	5.65434960843629e-05	4.24076220632722e-05	1.41358740210907e-05	0.000409940346611631	k__Bacteria;p__Actinobacteria;c__unidentified_Actinobacteria;o__Corynebacteriales;f__Nocardiaceae;g__Rhodococcus;s__Rhodococcus_erythropolis;
Clostridiales_bacterium_canine_oral_taxon_260	1.41358740210907e-05	0	0	0	7.06793701054536e-05	0.000169630488253089	0.000141358740210907	0	0.00038166859856945	4.24076220632722e-05	k__Bacteria;p__Firmicutes;c__Clostridia;o__Clostridiales;f__unidentified_Clostridiales;g__unidentified_Clostridiales;s__Clostridiales_bacterium_canine_oral_taxon_260;
Sulfurospirillum_cavolei	0.000113086992168726	0.000141358740210907	0.000183766362274179	2.82717480421814e-05	5.65434960843629e-05	5.65434960843629e-05	2.82717480421814e-05	0.000113086992168726	0.000367532724548359	4.24076220632722e-05	k__Bacteria;p__unidentified_Bacteria;c__unidentified_Bacteria;o__Campylobacterales;f__unidentified_Campylobacterales;g__Sulfurospirillum;s__Sulfurospirillum_cavolei;
Clostridium_sp_AT4	0.000296853354442905	0.000183766362274179	0.000226173984337452	0.000113086992168726	0.000325125102485087	0.000212038110316361	0.000113086992168726	0.000141358740210907	0.000155494614231998	7.06793701054536e-05	k__Bacteria;p__Firmicutes;c__Clostridia;o__Clostridiales;f__Lachnospiraceae;g__unidentified_Lachnospiraceae;s__Clostridium_sp_AT4;
Ruminococcus_bromii	0.000113086992168726	0.000169630488253089	9.89511181476351e-05	0.000169630488253089	0.000296853354442905	0.000212038110316361	5.65434960843629e-05	0.000212038110316361	0.000254445732379633	0.00019790223629527	k__Bacteria;p__Firmicutes;c__Clostridia;o__Clostridiales;f__Ruminococcaceae;g__unidentified_Ruminococcaceae;s__Ruminococcus_bromii;
Bacteroides_plebeius	0.000240309858358542	0.000141358740210907	0.000169630488253089	0.000282717480421814	0.000155494614231998	0.000183766362274179	0.000268581606400724	0.00019790223629527	0.000212038110316361	0.000212038110316361	k__Bacteria;p__Bacteroidetes;c__Bacteroidia;o__Bacteroidales;f__Bacteroidaceae;g__Bacteroides;s__Bacteroides_plebeius;
Lactobacillus_gasseri	2.82717480421814e-05	0	0	0	0	0	0	0.000240309858358542	4.24076220632722e-05	0	k__Bacteria;p__Firmicutes;c__Bacilli;o__Lactobacillales;f__Lactobacillaceae;g__Lactobacillus;s__Lactobacillus_gasseri;
Fusobacterium_mortiferum	0.000183766362274179	0.000155494614231998	0.000141358740210907	0.000240309858358542	0.000141358740210907	0.00019790223629527	0.000155494614231998	0.000127222866189817	0.000169630488253089	0.000169630488253089	k__Bacteria;p__Fusobacteria;c__Fusobacteriia;o__Fusobacteriales;f__Fusobacteriaceae;g__Fusobacterium;s__Fusobacterium_mortiferum;
Alistipes_sp_N15MGS-157	7.06793701054536e-05	4.24076220632722e-05	5.65434960843629e-05	0.000226173984337452	9.89511181476351e-05	0	0	5.65434960843629e-05	0	1.41358740210907e-05	k__Bacteria;p__Bacteroidetes;c__Bacteroidia;o__Bacteroidales;f__Rikenellaceae;g__Alistipes;s__Alistipes_sp_N15MGS-157;
[Ruminococcus]_gnavus	0.00019790223629527	0.000212038110316361	0.000226173984337452	0.000113086992168726	0.000127222866189817	0.00019790223629527	0.000127222866189817	5.65434960843629e-05	0.000155494614231998	0.000113086992168726	k__Bacteria;p__Firmicutes;c__Clostridia;o__Clostridiales;f__Lachnospiraceae;g__unidentified_Lachnospiraceae;s__[Ruminococcus]_gnavus;
Lactobacillus_fermentum	0.000155494614231998	0	0	0	5.65434960843629e-05	0	2.82717480421814e-05	0.000212038110316361	4.24076220632722e-05	0	k__Bacteria;p__Firmicutes;c__Bacilli;o__Lactobacillales;f__Lactobacillaceae;g__Lactobacillus;s__Lactobacillus_fermentum;
Prevotella_intermedia	2.82717480421814e-05	0.000113086992168726	8.48152441265443e-05	0.000113086992168726	7.06793701054536e-05	9.89511181476351e-05	8.48152441265443e-05	8.48152441265443e-05	0.000113086992168726	0.000169630488253089	k__Bacteria;p__Bacteroidetes;c__Bacteroidia;o__Bacteroidales;f__Prevotellaceae;g__Prevotella;s__Prevotella_intermedia;
Anaerostipes_caccae	1.41358740210907e-05	2.82717480421814e-05	7.06793701054536e-05	1.41358740210907e-05	0.000113086992168726	0.000169630488253089	9.89511181476351e-05	2.82717480421814e-05	7.06793701054536e-05	7.06793701054536e-05	k__Bacteria;p__Firmicutes;c__Clostridia;o__Clostridiales;f__Lachnospiraceae;g__Anaerostipes;s__Anaerostipes_caccae;
Alistipes_indistinctus	0	5.65434960843629e-05	0	1.41358740210907e-05	2.82717480421814e-05	0.000155494614231998	4.24076220632722e-05	5.65434960843629e-05	5.65434960843629e-05	1.41358740210907e-05	k__Bacteria;p__Bacteroidetes;c__Bacteroidia;o__Bacteroidales;f__Rikenellaceae;g__Alistipes;s__Alistipes_indistinctus;
Roseburia_inulinivorans	2.82717480421814e-05	0.000155494614231998	7.06793701054536e-05	9.89511181476351e-05	7.06793701054536e-05	0.000113086992168726	4.24076220632722e-05	0.000113086992168726	5.65434960843629e-05	4.24076220632722e-05	k__Bacteria;p__Firmicutes;c__Clostridia;o__Clostridiales;f__Lachnospiraceae;g__Roseburia;s__Roseburia_inulinivorans;
Pseudomonas_aeruginosa	0.000127222866189817	2.82717480421814e-05	0.000113086992168726	1.41358740210907e-05	2.82717480421814e-05	9.89511181476351e-05	7.06793701054536e-05	0.000113086992168726	4.24076220632722e-05	5.65434960843629e-05	k__Bacteria;p__Proteobacteria;c__Gammaproteobacteria;o__Pseudomonadales;f__Pseudomonadaceae;g__Pseudomonas;s__Pseudomonas_aeruginosa;
Ruminococcus_sp_Marseille-P328	5.65434960843629e-05	5.65434960843629e-05	7.06793701054536e-05	1.41358740210907e-05	5.65434960843629e-05	0.000113086992168726	7.06793701054536e-05	7.06793701054536e-05	4.24076220632722e-05	8.48152441265443e-05	k__Bacteria;p__Firmicutes;c__Clostridia;o__Clostridiales;f__Lachnospiraceae;g__Blautia;s__Ruminococcus_sp_Marseille-P328;
Clostridium_perfringens	0.000113086992168726	7.06793701054536e-05	2.82717480421814e-05	4.24076220632722e-05	9.89511181476351e-05	1.41358740210907e-05	5.65434960843629e-05	2.82717480421814e-05	7.06793701054536e-05	8.48152441265443e-05	k__Bacteria;p__Firmicutes;c__Clostridia;o__Clostridiales;f__unidentified_Clostridiales;g__unidentified_Clostridiales;s__Clostridium_perfringens;
Delftia_tsuruhatensis	0.000113086992168726	9.89511181476351e-05	4.24076220632722e-05	7.06793701054536e-05	5.65434960843629e-05	4.24076220632722e-05	8.48152441265443e-05	7.06793701054536e-05	4.24076220632722e-05	2.82717480421814e-05	k__Bacteria;p__Proteobacteria;c__Gammaproteobacteria;o__unidentified_Gammaproteobacteria;f__Burkholderiaceae;g__Delftia;s__Delftia_tsuruhatensis;
Eubacterium_ventriosum	5.65434960843629e-05	5.65434960843629e-05	0.000113086992168726	8.48152441265443e-05	5.65434960843629e-05	9.89511181476351e-05	0	2.82717480421814e-05	5.65434960843629e-05	7.06793701054536e-05	k__Bacteria;p__Firmicutes;c__Clostridia;o__Clostridiales;f__Lachnospiraceae;g__unidentified_Lachnospiraceae;s__Eubacterium_ventriosum;
Ruminococcus_bicirculans	4.24076220632722e-05	0.000113086992168726	8.48152441265443e-05	9.89511181476351e-05	5.65434960843629e-05	7.06793701054536e-05	8.48152441265443e-05	1.41358740210907e-05	4.24076220632722e-05	0.000113086992168726	k__Bacteria;p__Firmicutes;c__Clostridia;o__Clostridiales;f__Ruminococcaceae;g__unidentified_Ruminococcaceae;s__Ruminococcus_bicirculans;
[Clostridium]_innocuum	2.82717480421814e-05	4.24076220632722e-05	4.24076220632722e-05	2.82717480421814e-05	9.89511181476351e-05	1.41358740210907e-05	0	9.89511181476351e-05	4.24076220632722e-05	4.24076220632722e-05	k__Bacteria;p__Firmicutes;c__Erysipelotrichia;o__Erysipelotrichales;f__Erysipelotrichaceae;g__unidentified_Erysipelotrichaceae;s__[Clostridium]_innocuum;
Streptococcus_salivarius_subsp_thermophilus	2.82717480421814e-05	2.82717480421814e-05	2.82717480421814e-05	5.65434960843629e-05	5.65434960843629e-05	4.24076220632722e-05	9.89511181476351e-05	9.89511181476351e-05	0	2.82717480421814e-05	k__Bacteria;p__Firmicutes;c__Bacilli;o__Lactobacillales;f__Streptococcaceae;g__Streptococcus;s__Streptococcus_salivarius_subsp_thermophilus;
Clostridioides_difficile	7.06793701054536e-05	1.41358740210907e-05	4.24076220632722e-05	1.41358740210907e-05	4.24076220632722e-05	9.89511181476351e-05	0	2.82717480421814e-05	0	4.24076220632722e-05	k__Bacteria;p__Firmicutes;c__Clostridia;o__Clostridiales;f__Peptostreptococcaceae;g__Clostridioides;s__Clostridioides_difficile;
Lactobacillus_agilis	2.82717480421814e-05	0	0	0	9.89511181476351e-05	0	2.82717480421814e-05	5.65434960843629e-05	2.82717480421814e-05	0	k__Bacteria;p__Firmicutes;c__Bacilli;o__Lactobacillales;f__Lactobacillaceae;g__Lactobacillus;s__Lactobacillus_agilis;
Prevotellamassilia_timonensis	4.24076220632722e-05	5.65434960843629e-05	0	1.41358740210907e-05	5.65434960843629e-05	1.41358740210907e-05	8.48152441265443e-05	4.24076220632722e-05	1.41358740210907e-05	0	k__Bacteria;p__Bacteroidetes;c__Bacteroidia;o__Bacteroidales;f__Prevotellaceae;g__Alloprevotella;s__Prevotellamassilia_timonensis;
Prevotella_heparinolytica	2.82717480421814e-05	0	0	8.48152441265443e-05	1.41358740210907e-05	2.82717480421814e-05	4.24076220632722e-05	0	0	2.82717480421814e-05	k__Bacteria;p__Bacteroidetes;c__Bacteroidia;o__Bacteroidales;f__Bacteroidaceae;g__Bacteroides;s__Prevotella_heparinolytica;
[Clostridium]_colinum	5.65434960843629e-05	8.48152441265443e-05	4.24076220632722e-05	1.41358740210907e-05	2.82717480421814e-05	0	0	0	0	0	k__Bacteria;p__Firmicutes;c__Clostridia;o__Clostridiales;f__Lachnospiraceae;g__unidentified_Lachnospiraceae;s__[Clostridium]_colinum;
Lactobacillus_sanfranciscensis	8.48152441265443e-05	2.82717480421814e-05	7.06793701054536e-05	0	2.82717480421814e-05	5.65434960843629e-05	0	0	4.24076220632722e-05	1.41358740210907e-05	k__Bacteria;p__Firmicutes;c__Bacilli;o__Lactobacillales;f__Lactobacillaceae;g__Lactobacillus;s__Lactobacillus_sanfranciscensis;
Actinomyces_odontolyticus	1.41358740210907e-05	0	1.41358740210907e-05	0	0	1.41358740210907e-05	0	0	8.48152441265443e-05	0	k__Bacteria;p__Actinobacteria;c__unidentified_Actinobacteria;o__Actinomycetales;f__Actinomycetaceae;g__Actinomyces;s__Actinomyces_odontolyticus;
Anaerostipes_hadrus	7.06793701054536e-05	2.82717480421814e-05	8.48152441265443e-05	1.41358740210907e-05	2.82717480421814e-05	7.06793701054536e-05	0	1.41358740210907e-05	5.65434960843629e-05	1.41358740210907e-05	k__Bacteria;p__Firmicutes;c__Clostridia;o__Clostridiales;f__Lachnospiraceae;g__Anaerostipes;s__Anaerostipes_hadrus;
[Pseudomonas]_geniculata	7.06793701054536e-05	0	0	2.82717480421814e-05	1.41358740210907e-05	0	1.41358740210907e-05	4.24076220632722e-05	0	1.41358740210907e-05	k__Bacteria;p__Proteobacteria;c__Gammaproteobacteria;o__Xanthomonadales;f__Xanthomonadaceae;g__Stenotrophomonas;s__[Pseudomonas]_geniculata;
Stenotrophomonas_acidaminiphila	0	0	4.24076220632722e-05	0	7.06793701054536e-05	0	0	0	4.24076220632722e-05	0	k__Bacteria;p__Proteobacteria;c__Gammaproteobacteria;o__Xanthomonadales;f__Xanthomonadaceae;g__Stenotrophomonas;s__Stenotrophomonas_acidaminiphila;
Megasphaera_elsdenii	0	0	2.82717480421814e-05	2.82717480421814e-05	7.06793701054536e-05	1.41358740210907e-05	0	5.65434960843629e-05	0	7.06793701054536e-05	k__Bacteria;p__Firmicutes;c__Negativicutes;o__Selenomonadales;f__Veillonellaceae;g__Megasphaera;s__Megasphaera_elsdenii;
Chryseobacterium_balustinum	0	0	0	0	0	7.06793701054536e-05	0	0	0	0	k__Bacteria;p__Bacteroidetes;c__Bacteroidia;o__Flavobacteriales;f__unidentified_Flavobacteriales;g__Chryseobacterium;s__Chryseobacterium_balustinum;
Clostridium_paraputrificum	0	0	2.82717480421814e-05	7.06793701054536e-05	5.65434960843629e-05	0	1.41358740210907e-05	0	4.24076220632722e-05	0	k__Bacteria;p__Firmicutes;c__Clostridia;o__Clostridiales;f__unidentified_Clostridiales;g__unidentified_Clostridiales;s__Clostridium_paraputrificum;
Acidobacterium_sp_Ac_12_G8	0	0	7.06793701054536e-05	0	0	0	0	0	0	0	k__Bacteria;p__Acidobacteria;c__unidentified_Acidobacteria;o__unidentified_Acidobacteria;f__Pyrinomonadaceae;g__unidentified_Pyrinomonadaceae;s__Acidobacterium_sp_Ac_12_G8;
Marseillibacter_massiliensis	1.41358740210907e-05	0	0	1.41358740210907e-05	0	0	2.82717480421814e-05	0	0	7.06793701054536e-05	k__Bacteria;p__Firmicutes;c__Clostridia;o__Clostridiales;f__Ruminococcaceae;g__unidentified_Ruminococcaceae;s__Marseillibacter_massiliensis;
Bacteroides_eggerthii	0	1.41358740210907e-05	0	7.06793701054536e-05	5.65434960843629e-05	4.24076220632722e-05	4.24076220632722e-05	5.65434960843629e-05	0	4.24076220632722e-05	k__Bacteria;p__Bacteroidetes;c__Bacteroidia;o__Bacteroidales;f__Bacteroidaceae;g__Bacteroides;s__Bacteroides_eggerthii;
bacterium_LF-3	1.41358740210907e-05	7.06793701054536e-05	5.65434960843629e-05	7.06793701054536e-05	4.24076220632722e-05	7.06793701054536e-05	2.82717480421814e-05	4.24076220632722e-05	1.41358740210907e-05	7.06793701054536e-05	k__Bacteria;p__Firmicutes;c__Erysipelotrichia;o__Erysipelotrichales;f__Erysipelotrichaceae;g__unidentified_Erysipelotrichaceae;s__bacterium_LF-3;
Oscilibacter_massiliensis	2.82717480421814e-05	7.06793701054536e-05	0	4.24076220632722e-05	2.82717480421814e-05	2.82717480421814e-05	5.65434960843629e-05	2.82717480421814e-05	4.24076220632722e-05	0	k__Bacteria;p__Firmicutes;c__Clostridia;o__Clostridiales;f__Ruminococcaceae;g__Oscillibacter;s__Oscilibacter_massiliensis;
Lolium_perenne	2.82717480421814e-05	5.65434960843629e-05	5.65434960843629e-05	7.06793701054536e-05	1.41358740210907e-05	5.65434960843629e-05	0	5.65434960843629e-05	1.41358740210907e-05	0	k__Bacteria;p__Oxyphotobacteria;c__unidentified_Oxyphotobacteria;o__unidentified_Oxyphotobacteria;f__unidentified_Oxyphotobacteria;g__unidentified_Oxyphotobacteria;s__Lolium_perenne;
Methanobrevibacter_smithii	0	0	0	0	0	0	1.41358740210907e-05	5.65434960843629e-05	0	0	k__Archaea;p__Euryarchaeota;c__Methanobacteria;o__Methanobacteriales;f__Methanobacteriaceae;g__Methanobrevibacter;s__Methanobrevibacter_smithii;
Prevotella_stercorea	4.24076220632722e-05	1.41358740210907e-05	0	0	5.65434960843629e-05	4.24076220632722e-05	1.41358740210907e-05	5.65434960843629e-05	1.41358740210907e-05	0	k__Bacteria;p__Bacteroidetes;c__Bacteroidia;o__Bacteroidales;f__Prevotellaceae;g__unidentified_Prevotellaceae;s__Prevotella_stercorea;
Alistipes_obesi	0	0	0	5.65434960843629e-05	0	0	4.24076220632722e-05	0	4.24076220632722e-05	2.82717480421814e-05	k__Bacteria;p__Bacteroidetes;c__Bacteroidia;o__Bacteroidales;f__Rikenellaceae;g__Alistipes;s__Alistipes_obesi;
Erysipelatoclostridium_ramosum	4.24076220632722e-05	1.41358740210907e-05	0	0	5.65434960843629e-05	0	4.24076220632722e-05	5.65434960843629e-05	4.24076220632722e-05	1.41358740210907e-05	k__Bacteria;p__Firmicutes;c__Erysipelotrichia;o__Erysipelotrichales;f__Erysipelotrichaceae;g__Erysipelatoclostridium;s__Erysipelatoclostridium_ramosum;
Neisseria_subflava	2.82717480421814e-05	5.65434960843629e-05	0	1.41358740210907e-05	2.82717480421814e-05	0	0	4.24076220632722e-05	0	0	k__Bacteria;p__Proteobacteria;c__Gammaproteobacteria;o__unidentified_Gammaproteobacteria;f__Neisseriaceae;g__Neisseria;s__Neisseria_subflava;
Tenacibaculum_mesophilum	0	0	0	0	2.82717480421814e-05	1.41358740210907e-05	5.65434960843629e-05	0	0	0	k__Bacteria;p__Bacteroidetes;c__Bacteroidia;o__Flavobacteriales;f__Flavobacteriaceae;g__Tenacibaculum;s__Tenacibaculum_mesophilum;
Sutterella_wadsworthensis	0	5.65434960843629e-05	4.24076220632722e-05	2.82717480421814e-05	0	1.41358740210907e-05	0	0	0	4.24076220632722e-05	k__Bacteria;p__Proteobacteria;c__Gammaproteobacteria;o__unidentified_Gammaproteobacteria;f__Burkholderiaceae;g__Sutterella;s__Sutterella_wadsworthensis;
Exiguobacterium_acetylicum	4.24076220632722e-05	2.82717480421814e-05	0	1.41358740210907e-05	1.41358740210907e-05	4.24076220632722e-05	0	1.41358740210907e-05	4.24076220632722e-05	0	k__Bacteria;p__Firmicutes;c__Bacilli;o__Bacillales;f__unidentified_Bacillales;g__Exiguobacterium;s__Exiguobacterium_acetylicum;
Atopobium_parvulum	0	4.24076220632722e-05	0	0	1.41358740210907e-05	0	0	1.41358740210907e-05	0	0	k__Bacteria;p__Actinobacteria;c__Coriobacteriia;o__Coriobacteriales;f__Atopobiaceae;g__Atopobium;s__Atopobium_parvulum;
Rubrobacter_sp_C05_TP_Z26_S14	0	0	0	0	0	0	1.41358740210907e-05	4.24076220632722e-05	0	0	k__Bacteria;p__Actinobacteria;c__Rubrobacteria;o__Rubrobacterales;f__unidentified_Rubrobacterales;g__Rubrobacter;s__Rubrobacter_sp_C05_TP_Z26_S14;
bacterium_LD2013	0	1.41358740210907e-05	0	4.24076220632722e-05	0	2.82717480421814e-05	2.82717480421814e-05	1.41358740210907e-05	2.82717480421814e-05	0	k__Bacteria;p__Firmicutes;c__Clostridia;o__Clostridiales;f__unidentified_Clostridiales;g__unidentified_Clostridiales;s__bacterium_LD2013;
Dialister_pneumosintes	0	0	2.82717480421814e-05	0	4.24076220632722e-05	0	0	0	1.41358740210907e-05	2.82717480421814e-05	k__Bacteria;p__Firmicutes;c__Negativicutes;o__Selenomonadales;f__Veillonellaceae;g__Dialister;s__Dialister_pneumosintes;
Coprococcus_eutactus	1.41358740210907e-05	1.41358740210907e-05	0	4.24076220632722e-05	0	0	0	1.41358740210907e-05	0	0	k__Bacteria;p__Firmicutes;c__Clostridia;o__Clostridiales;f__Lachnospiraceae;g__unidentified_Lachnospiraceae;s__Coprococcus_eutactus;
Candidatus_Saccharibacteria_bacterium_GW2011_GWC2_44_17	0	0	0	2.82717480421814e-05	0	0	0	0	0	0	k__Bacteria;p__unidentified_Bacteria;c__unidentified_Bacteria;o__unidentified_Bacteria;f__unidentified_Bacteria;g__unidentified_Bacteria;s__Candidatus_Saccharibacteria_bacterium_GW2011_GWC2_44_17;
Eubacterium_ramulus	2.82717480421814e-05	0	0	1.41358740210907e-05	0	2.82717480421814e-05	0	1.41358740210907e-05	0	0	k__Bacteria;p__Firmicutes;c__Clostridia;o__Clostridiales;f__Lachnospiraceae;g__Agathobacter;s__Eubacterium_ramulus;
Corynebacterium_sp_KPL1855	0	1.41358740210907e-05	0	0	1.41358740210907e-05	0	0	0	2.82717480421814e-05	0	k__Bacteria;p__Actinobacteria;c__unidentified_Actinobacteria;o__Corynebacteriales;f__Corynebacteriaceae;g__unidentified_Corynebacteriaceae;s__Corynebacterium_sp_KPL1855;
Faecalibacterium_prausnitzii	0	0	0	2.82717480421814e-05	2.82717480421814e-05	0	2.82717480421814e-05	0	2.82717480421814e-05	0	k__Bacteria;p__Bacteroidetes;c__Bacteroidia;o__Bacteroidales;f__Rikenellaceae;g__Alistipes;s__Faecalibacterium_prausnitzii;
Clostridium_sp_MC_40	0	2.82717480421814e-05	0	0	1.41358740210907e-05	2.82717480421814e-05	0	2.82717480421814e-05	0	0	k__Bacteria;p__Firmicutes;c__Clostridia;o__Clostridiales;f__Ruminococcaceae;g__unidentified_Ruminococcaceae;s__Clostridium_sp_MC_40;
Clostridium_sp_L2-50	0	1.41358740210907e-05	0	0	0	2.82717480421814e-05	0	1.41358740210907e-05	0	0	k__Bacteria;p__Firmicutes;c__Clostridia;o__Clostridiales;f__Lachnospiraceae;g__unidentified_Lachnospiraceae;s__Clostridium_sp_L2-50;
Coprococcus_catus	1.41358740210907e-05	2.82717480421814e-05	0	0	0	0	0	2.82717480421814e-05	0	0	k__Bacteria;p__Firmicutes;c__Clostridia;o__Clostridiales;f__Lachnospiraceae;g__unidentified_Lachnospiraceae;s__Coprococcus_catus;
Coprococcus_comes	0	2.82717480421814e-05	0	2.82717480421814e-05	1.41358740210907e-05	2.82717480421814e-05	0	1.41358740210907e-05	1.41358740210907e-05	1.41358740210907e-05	k__Bacteria;p__Firmicutes;c__Clostridia;o__Clostridiales;f__Lachnospiraceae;g__unidentified_Lachnospiraceae;s__Coprococcus_comes;
Bradyrhizobium_elkanii	0	0	1.41358740210907e-05	0	1.41358740210907e-05	2.82717480421814e-05	0	0	0	0	k__Bacteria;p__Proteobacteria;c__Alphaproteobacteria;o__Rhizobiales;f__Xanthobacteraceae;g__Bradyrhizobium;s__Bradyrhizobium_elkanii;
Shewanella_algae	0	0	0	0	0	2.82717480421814e-05	0	0	0	0	k__Bacteria;p__Proteobacteria;c__Gammaproteobacteria;o__Alteromonadales;f__Shewanellaceae;g__Shewanella;s__Shewanella_algae;
[Eubacterium]_hallii	1.41358740210907e-05	0	0	0	0	0	0	1.41358740210907e-05	0	1.41358740210907e-05	k__Bacteria;p__Firmicutes;c__Clostridia;o__Clostridiales;f__Lachnospiraceae;g__unidentified_Lachnospiraceae;s__[Eubacterium]_hallii;
Ruminococcus_sp_YE281	0	0	0	0	0	0	1.41358740210907e-05	0	0	0	k__Bacteria;p__Firmicutes;c__Clostridia;o__Clostridiales;f__Ruminococcaceae;g__unidentified_Ruminococcaceae;s__Ruminococcus_sp_YE281;
Ensifer_fredii	1.41358740210907e-05	0	0	1.41358740210907e-05	0	0	0	0	0	0	k__Bacteria;p__Proteobacteria;c__Alphaproteobacteria;o__Rhizobiales;f__Rhizobiaceae;g__Ensifer;s__Ensifer_fredii;
Rhodanobacter_sp	0	0	0	0	0	0	0	1.41358740210907e-05	0	0	k__Bacteria;p__Proteobacteria;c__Gammaproteobacteria;o__Xanthomonadales;f__Rhodanobacteraceae;g__Rhodanobacter;s__Rhodanobacter_sp;
Others	0.779819626247491	0.774843798592067	0.776200842498092	0.691696587600011	0.849947697266122	0.74456475643889	0.767592095219247	0.843742048570863	0.81039552175511	0.80676260213169	Others
