# Supplementary material for: The Gut Bacteria Dysbiosis Contributes to Chronic Graft-Versus-Host Disease Associated With a Treg/Th1 Ratio Imbalance
Source: Front Microbiol. 2022 Sep 8;13:813576. doi: 10.3389/fmicb.2022.813576 (PMC9493085; doi:10.3389/fmicb.2022.813576)
Supplement: Supplementary file 1 [file Data_Sheet_1.zip › P101SC18090073-01-B1-3-4_result/02.OTUanalysis/taxa_abundance/Relative_group/otu_table_group.c.relative.xls]

Taxonomy	MD	MC	Tax_detail
Bacteroidia	0.512001	0.544746	k__Bacteria;p__Bacteroidetes;c__Bacteroidia;
Clostridia	0.382469	0.350468	k__Bacteria;p__Firmicutes;c__Clostridia;
Gammaproteobacteria	0.072195	0.043448	k__Bacteria;p__Proteobacteria;c__Gammaproteobacteria;
Verrucomicrobiae	0.003969	0.023180	k__Bacteria;p__Verrucomicrobia;c__Verrucomicrobiae;
Mollicutes	0.001487	0.007532	k__Bacteria;p__Tenericutes;c__Mollicutes;
Bacilli	0.010641	0.009347	k__Bacteria;p__Firmicutes;c__Bacilli;
Deltaproteobacteria	0.011357	0.010952	k__Bacteria;p__Proteobacteria;c__Deltaproteobacteria;
Erysipelotrichia	0.002561	0.005527	k__Bacteria;p__Firmicutes;c__Erysipelotrichia;
unidentified_Oxyphotobacteria	0.000568	0.000232	k__Bacteria;p__Oxyphotobacteria;c__unidentified_Oxyphotobacteria;
unidentified_Bacteria	0.000421	0.000792	k__Bacteria;p__unidentified_Bacteria;c__unidentified_Bacteria;
Negativicutes	0.000450	0.000526	k__Bacteria;p__Firmicutes;c__Negativicutes;
unidentified_Actinobacteria	0.000257	0.000492	k__Bacteria;p__Actinobacteria;c__unidentified_Actinobacteria;
Fusobacteriia	0.000271	0.000319	k__Bacteria;p__Fusobacteria;c__Fusobacteriia;
Alphaproteobacteria	0.000144	0.000127	k__Bacteria;p__Proteobacteria;c__Alphaproteobacteria;
Rubrobacteria	0.000031	0.000011	k__Bacteria;p__Actinobacteria;c__Rubrobacteria;
Thermoleophilia	0.000020	0.000028	k__Bacteria;p__Actinobacteria;c__Thermoleophilia;
unidentified_Acidobacteria	0.000023	0.000011	k__Bacteria;p__Acidobacteria;c__unidentified_Acidobacteria;
Acidimicrobiia	0.000017	0.000000	k__Bacteria;p__Actinobacteria;c__Acidimicrobiia;
Holophagae	0.000011	0.000006	k__Bacteria;p__Acidobacteria;c__Holophagae;
Methanobacteria	0.000000	0.000014	k__Archaea;p__Euryarchaeota;c__Methanobacteria;
Coriobacteriia	0.000011	0.000003	k__Bacteria;p__Actinobacteria;c__Coriobacteriia;
Fimbriimonadia	0.000000	0.000006	k__Bacteria;p__Armatimonadetes;c__Fimbriimonadia;
Deinococci	0.000000	0.000006	k__Bacteria;p__Deinococcus-Thermus;c__Deinococci;
Others	0.001094	0.002228	Others
