# Supplementary material for: The Gut Bacteria Dysbiosis Contributes to Chronic Graft-Versus-Host Disease Associated With a Treg/Th1 Ratio Imbalance
Source: Front Microbiol. 2022 Sep 8;13:813576. doi: 10.3389/fmicb.2022.813576 (PMC9493085; doi:10.3389/fmicb.2022.813576)
Supplement: Supplementary file 1 [file Data_Sheet_1.zip › P101SC18090073-01-B1-3-4_result/02.OTUanalysis/taxa_abundance/Relative_group/otu_table_group.o.relative.xls]

Taxonomy	MD	MC	Tax_detail
Bacteroidales	0.511982	0.544695	k__Bacteria;p__Bacteroidetes;c__Bacteroidia;o__Bacteroidales;
Clostridiales	0.382469	0.350468	k__Bacteria;p__Firmicutes;c__Clostridia;o__Clostridiales;
Enterobacteriales	0.071315	0.042665	k__Bacteria;p__Proteobacteria;c__Gammaproteobacteria;o__Enterobacteriales;
Verrucomicrobiales	0.003969	0.023174	k__Bacteria;p__Verrucomicrobia;c__Verrucomicrobiae;o__Verrucomicrobiales;
Lactobacillales	0.010613	0.009293	k__Bacteria;p__Firmicutes;c__Bacilli;o__Lactobacillales;
Desulfovibrionales	0.011357	0.010952	k__Bacteria;p__Proteobacteria;c__Deltaproteobacteria;o__Desulfovibrionales;
Erysipelotrichales	0.002561	0.005527	k__Bacteria;p__Firmicutes;c__Erysipelotrichia;o__Erysipelotrichales;
unidentified_Oxyphotobacteria	0.000568	0.000232	k__Bacteria;p__Oxyphotobacteria;c__unidentified_Oxyphotobacteria;o__unidentified_Oxyphotobacteria;
unidentified_Bacteria	0.000317	0.000664	k__Bacteria;p__unidentified_Bacteria;c__unidentified_Bacteria;o__unidentified_Bacteria;
Selenomonadales	0.000450	0.000526	k__Bacteria;p__Firmicutes;c__Negativicutes;o__Selenomonadales;
unidentified_Gammaproteobacteria	0.000557	0.000450	k__Bacteria;p__Proteobacteria;c__Gammaproteobacteria;o__unidentified_Gammaproteobacteria;
Bifidobacteriales	0.000201	0.000339	k__Bacteria;p__Actinobacteria;c__unidentified_Actinobacteria;o__Bifidobacteriales;
Corynebacteriales	0.000037	0.000119	k__Bacteria;p__Actinobacteria;c__unidentified_Actinobacteria;o__Corynebacteriales;
Fusobacteriales	0.000271	0.000319	k__Bacteria;p__Fusobacteria;c__Fusobacteriia;o__Fusobacteriales;
Campylobacterales	0.000105	0.000127	k__Bacteria;p__unidentified_Bacteria;c__unidentified_Bacteria;o__Campylobacterales;
Pseudomonadales	0.000198	0.000215	k__Bacteria;p__Proteobacteria;c__Gammaproteobacteria;o__Pseudomonadales;
Pasteurellales	0.000068	0.000082	k__Bacteria;p__Proteobacteria;c__Gammaproteobacteria;o__Pasteurellales;
unidentified_Alphaproteobacteria	0.000037	0.000003	k__Bacteria;p__Proteobacteria;c__Alphaproteobacteria;o__unidentified_Alphaproteobacteria;
Rubrobacterales	0.000031	0.000011	k__Bacteria;p__Actinobacteria;c__Rubrobacteria;o__Rubrobacterales;
Solirubrobacterales	0.000020	0.000025	k__Bacteria;p__Actinobacteria;c__Thermoleophilia;o__Solirubrobacterales;
Bacillales	0.000028	0.000054	k__Bacteria;p__Firmicutes;c__Bacilli;o__Bacillales;
Xanthomonadales	0.000057	0.000031	k__Bacteria;p__Proteobacteria;c__Gammaproteobacteria;o__Xanthomonadales;
unidentified_Acidobacteria	0.000023	0.000011	k__Bacteria;p__Acidobacteria;c__unidentified_Acidobacteria;o__unidentified_Acidobacteria;
Actinomycetales	0.000006	0.000020	k__Bacteria;p__Actinobacteria;c__unidentified_Actinobacteria;o__Actinomycetales;
Rhizobiales	0.000051	0.000045	k__Bacteria;p__Proteobacteria;c__Alphaproteobacteria;o__Rhizobiales;
Sphingomonadales	0.000037	0.000042	k__Bacteria;p__Proteobacteria;c__Alphaproteobacteria;o__Sphingomonadales;
Flavobacteriales	0.000011	0.000031	k__Bacteria;p__Bacteroidetes;c__Bacteroidia;o__Flavobacteriales;
Micrococcales	0.000003	0.000014	k__Bacteria;p__Actinobacteria;c__unidentified_Actinobacteria;o__Micrococcales;
Chitinophagales	0.000000	0.000014	k__Bacteria;p__Bacteroidetes;c__Bacteroidia;o__Chitinophagales;
Rhodospirillales	0.000020	0.000031	k__Bacteria;p__Proteobacteria;c__Alphaproteobacteria;o__Rhodospirillales;
Methanobacteriales	0.000000	0.000014	k__Archaea;p__Euryarchaeota;c__Methanobacteria;o__Methanobacteriales;
Propionibacteriales	0.000011	0.000000	k__Bacteria;p__Actinobacteria;c__unidentified_Actinobacteria;o__Propionibacteriales;
Cytophagales	0.000008	0.000000	k__Bacteria;p__Bacteroidetes;c__Bacteroidia;o__Cytophagales;
Coriobacteriales	0.000011	0.000003	k__Bacteria;p__Actinobacteria;c__Coriobacteriia;o__Coriobacteriales;
Chthoniobacterales	0.000000	0.000006	k__Bacteria;p__Verrucomicrobia;c__Verrucomicrobiae;o__Chthoniobacterales;
Anaeroplasmatales	0.000003	0.000006	k__Bacteria;p__Tenericutes;c__Mollicutes;o__Anaeroplasmatales;
Sphingobacteriales	0.000000	0.000006	k__Bacteria;p__Bacteroidetes;c__Bacteroidia;o__Sphingobacteriales;
Alteromonadales	0.000000	0.000006	k__Bacteria;p__Proteobacteria;c__Gammaproteobacteria;o__Alteromonadales;
Caulobacterales	0.000000	0.000006	k__Bacteria;p__Proteobacteria;c__Alphaproteobacteria;o__Caulobacterales;
Fimbriimonadales	0.000000	0.000006	k__Bacteria;p__Armatimonadetes;c__Fimbriimonadia;o__Fimbriimonadales;
Deinococcales	0.000000	0.000006	k__Bacteria;p__Deinococcus-Thermus;c__Deinococci;o__Deinococcales;
Gaiellales	0.000000	0.000003	k__Bacteria;p__Actinobacteria;c__Thermoleophilia;o__Gaiellales;
Others	0.002607	0.009759	Others
