# Supplementary material for: The Gut Bacteria Dysbiosis Contributes to Chronic Graft-Versus-Host Disease Associated With a Treg/Th1 Ratio Imbalance
Source: Front Microbiol. 2022 Sep 8;13:813576. doi: 10.3389/fmicb.2022.813576 (PMC9493085; doi:10.3389/fmicb.2022.813576)
Supplement: Supplementary file 1 [file Data_Sheet_1.zip › P101SC18090073-01-B1-3-4_result/02.OTUanalysis/taxa_abundance/Relative_group/otu_table_group.p.relative.xls]

Taxonomy	MD	MC	Tax_detail
Bacteroidetes	0.512001	0.544746	k__Bacteria;p__Bacteroidetes;
Firmicutes	0.396407	0.366277	k__Bacteria;p__Firmicutes;
Proteobacteria	0.083704	0.054528	k__Bacteria;p__Proteobacteria;
Verrucomicrobia	0.003969	0.023180	k__Bacteria;p__Verrucomicrobia;
Tenericutes	0.001487	0.007532	k__Bacteria;p__Tenericutes;
Oxyphotobacteria	0.000568	0.000232	k__Bacteria;p__Oxyphotobacteria;
Melainabacteria	0.000147	0.000780	k__Bacteria;p__Melainabacteria;
unidentified_Bacteria	0.000421	0.000792	k__Bacteria;p__unidentified_Bacteria;
Actinobacteria	0.000336	0.000534	k__Bacteria;p__Actinobacteria;
Fusobacteria	0.000271	0.000319	k__Bacteria;p__Fusobacteria;
Acidobacteria	0.000034	0.000017	k__Bacteria;p__Acidobacteria;
Euryarchaeota	0.000000	0.000014	k__Archaea;p__Euryarchaeota;
Armatimonadetes	0.000000	0.000006	k__Bacteria;p__Armatimonadetes;
Deinococcus-Thermus	0.000000	0.000006	k__Bacteria;p__Deinococcus-Thermus;
Others	0.000653	0.001038	Others
