# Supplementary material for: The Gut Bacteria Dysbiosis Contributes to Chronic Graft-Versus-Host Disease Associated With a Treg/Th1 Ratio Imbalance
Source: Front Microbiol. 2022 Sep 8;13:813576. doi: 10.3389/fmicb.2022.813576 (PMC9493085; doi:10.3389/fmicb.2022.813576)
Supplement: Supplementary file 1 [file Data_Sheet_1.zip › P101SC18090073-01-B1-3-4_result/02.OTUanalysis/taxa_abundance/Relative_group/otu_table_group.relative.xls]

#OTU_num	MD	MC	Taxonomy
OTU_1	0.047050	0.062161	k__Bacteria;p__Bacteroidetes;c__Bacteroidia;o__Bacteroidales;f__Muribaculaceae;g__;s__
OTU_2	0.058240	0.060764	k__Bacteria;p__Bacteroidetes;c__Bacteroidia;o__Bacteroidales;f__Bacteroidaceae;g__Bacteroides
OTU_3	0.042854	0.052317	k__Bacteria;p__Bacteroidetes;c__Bacteroidia;o__Bacteroidales;f__Bacteroidaceae;g__Bacteroides
OTU_4	0.016463	0.067666	k__Bacteria;p__Bacteroidetes;c__Bacteroidia;o__Bacteroidales;f__Muribaculaceae;g__;s__
OTU_5	0.044757	0.018015	k__Bacteria;p__Bacteroidetes;c__Bacteroidia;o__Bacteroidales;f__Muribaculaceae;g__;s__
OTU_6	0.030675	0.046270	k__Bacteria;p__Bacteroidetes;c__Bacteroidia;o__Bacteroidales;f__Bacteroidaceae;g__Bacteroides;s__Bacteroides_acidifaciens
OTU_7	0.048972	0.025515	k__Bacteria;p__Proteobacteria;c__Gammaproteobacteria;o__Enterobacteriales;f__Enterobacteriaceae;g__unidentified_Enterobacteriaceae;s__Escherichia_coli
OTU_8	0.023081	0.010265	k__Bacteria;p__Bacteroidetes;c__Bacteroidia;o__Bacteroidales;f__Bacteroidaceae;g__Bacteroides;s__Bacteroides_uniformis
OTU_9	0.014684	0.020842	k__Bacteria;p__Bacteroidetes;c__Bacteroidia;o__Bacteroidales;f__Muribaculaceae;g__;s__
OTU_10	0.017325	0.016765	k__Bacteria;p__Bacteroidetes;c__Bacteroidia;o__Bacteroidales;f__Muribaculaceae;g__;s__
OTU_11	0.013494	0.019977	k__Bacteria;p__Firmicutes;c__Clostridia;o__Clostridiales;f__Lachnospiraceae
OTU_12	0.015569	0.015827	k__Bacteria;p__Bacteroidetes;c__Bacteroidia;o__Bacteroidales;f__Prevotellaceae;g__Alloprevotella;s__
OTU_13	0.030220	0.010217	k__Bacteria;p__Bacteroidetes;c__Bacteroidia;o__Bacteroidales;f__Muribaculaceae;g__;s__
OTU_14	0.006536	0.022179	k__Bacteria;p__Firmicutes;c__Clostridia;o__Clostridiales;f__Ruminococcaceae;g__unidentified_Ruminococcaceae;s__Ruminiclostridium_sp_KB18
OTU_15	0.003969	0.023174	k__Bacteria;p__Verrucomicrobia;c__Verrucomicrobiae;o__Verrucomicrobiales;f__Akkermansiaceae;g__Akkermansia;s__Akkermansia_muciniphila
OTU_16	0.019270	0.006553	k__Bacteria;p__Bacteroidetes;c__Bacteroidia;o__Bacteroidales;f__Muribaculaceae;g__;s__
OTU_17	0.002516	0.021156	k__Bacteria;p__Firmicutes;c__Clostridia;o__Clostridiales;f__Ruminococcaceae
OTU_18	0.009310	0.015295	k__Bacteria;p__Firmicutes;c__Clostridia;o__Clostridiales;f__Ruminococcaceae
OTU_19	0.018493	0.008631	k__Bacteria;p__Firmicutes;c__Clostridia;o__Clostridiales;f__Lachnospiraceae
OTU_20	0.009751	0.009615	k__Bacteria;p__Proteobacteria;c__Deltaproteobacteria;o__Desulfovibrionales;f__Desulfovibrionaceae;g__Desulfovibrio
OTU_21	0.003214	0.001281	k__Bacteria;p__Bacteroidetes;c__Bacteroidia;o__Bacteroidales;f__Muribaculaceae;g__;s__
OTU_22	0.011037	0.011713	k__Bacteria;p__Bacteroidetes;c__Bacteroidia;o__Bacteroidales;f__Muribaculaceae;g__;s__
OTU_23	0.011142	0.007532	k__Bacteria;p__Firmicutes;c__Clostridia;o__Clostridiales;f__Lachnospiraceae
OTU_24	0.000153	0.015360	k__Bacteria;p__Firmicutes;c__Clostridia;o__Clostridiales;f__Ruminococcaceae
OTU_25	0.009988	0.010766	k__Bacteria;p__Bacteroidetes;c__Bacteroidia;o__Bacteroidales;f__Muribaculaceae;g__;s__
OTU_26	0.005982	0.014062	k__Bacteria;p__Bacteroidetes;c__Bacteroidia;o__Bacteroidales;f__Rikenellaceae;g__Alistipes;s__
OTU_27	0.020884	0.001719	k__Bacteria;p__Firmicutes;c__Clostridia;o__Clostridiales;f__Lachnospiraceae;g__unidentified_Lachnospiraceae;s__Lachnospiraceae_bacterium_DW17
OTU_28	0.004170	0.005459	k__Bacteria;p__Bacteroidetes;c__Bacteroidia;o__Bacteroidales;f__Muribaculaceae;g__Muribaculum;s__
OTU_29	0.006698	0.015151	k__Bacteria;p__Bacteroidetes;c__Bacteroidia;o__Bacteroidales;f__Muribaculaceae;g__;s__
OTU_30	0.020313	0.005349	k__Bacteria;p__Firmicutes;c__Clostridia;o__Clostridiales;f__Lachnospiraceae
OTU_31	0.006686	0.005711	k__Bacteria;p__Firmicutes;c__Clostridia;o__Clostridiales;f__Lachnospiraceae
OTU_32	0.004266	0.006630	k__Bacteria;p__Firmicutes;c__Clostridia;o__Clostridiales;f__Lachnospiraceae
OTU_33	0.007404	0.005479	k__Bacteria;p__Proteobacteria;c__Gammaproteobacteria;o__Enterobacteriales;f__Enterobacteriaceae;g__Proteus;s__Proteus_mirabilis
OTU_34	0.007602	0.001662	k__Bacteria;p__Firmicutes;c__Clostridia;o__Clostridiales;f__Lachnospiraceae;g__Roseburia
OTU_35	0.004402	0.004837	k__Bacteria;p__Bacteroidetes;c__Bacteroidia;o__Bacteroidales;f__Rikenellaceae;g__Alistipes;s__
OTU_36	0.010822	0.008202	k__Bacteria;p__Bacteroidetes;c__Bacteroidia;o__Bacteroidales;f__Muribaculaceae;g__;s__
OTU_37	0.005575	0.002725	k__Bacteria;p__Bacteroidetes;c__Bacteroidia;o__Bacteroidales;f__Muribaculaceae;g__;s__
OTU_38	0.006163	0.005524	k__Bacteria;p__Firmicutes;c__Clostridia;o__Clostridiales;f__Lachnospiraceae;g__unidentified_Lachnospiraceae;s__Clostridium_sp_Culture-54
OTU_39	0.002680	0.006022	k__Bacteria;p__Firmicutes;c__Clostridia;o__Clostridiales;f__Ruminococcaceae;g__Oscillibacter
OTU_40	0.008736	0.001001	k__Bacteria;p__Firmicutes;c__Clostridia;o__Clostridiales;f__Lachnospiraceae;g__Blautia;s__Lachnospiraceae_bacterium_615
OTU_41	0.004207	0.003695	k__Bacteria;p__Firmicutes;c__Clostridia;o__Clostridiales;f__Lachnospiraceae;g__unidentified_Lachnospiraceae;s__Lachnospiraceae_bacterium_DW67
OTU_42	0.006703	0.001077	k__Bacteria;p__Firmicutes;c__Clostridia;o__Clostridiales;f__Lachnospiraceae
OTU_43	0.009140	0.004473	k__Bacteria;p__Bacteroidetes;c__Bacteroidia;o__Bacteroidales;f__Muribaculaceae;g__;s__
OTU_44	0.004795	0.004111	k__Bacteria;p__Firmicutes;c__Bacilli;o__Lactobacillales;f__Enterococcaceae;g__Enterococcus;s__Enterococcus_durans
OTU_45	0.002188	0.002937	k__Bacteria;p__Bacteroidetes;c__Bacteroidia;o__Bacteroidales;f__Rikenellaceae;g__Alistipes;s__
OTU_46	0.006231	0.000879	k__Bacteria;p__Firmicutes;c__Clostridia;o__Clostridiales;f__Lachnospiraceae;g__unidentified_Lachnospiraceae;s__Lachnospiraceae_bacterium_COE1
OTU_47	0.003234	0.002994	k__Bacteria;p__Firmicutes;c__Clostridia;o__Clostridiales;f__Ruminococcaceae;g__Butyricicoccus;s__
OTU_48	0.003568	0.004880	k__Bacteria;p__Firmicutes;c__Clostridia;o__Clostridiales;f__Lachnospiraceae;g__unidentified_Lachnospiraceae;s__Clostridium_sp_Culture-41
OTU_49	0.005194	0.004099	k__Bacteria;p__Firmicutes;c__Bacilli;o__Lactobacillales;f__Lactobacillaceae;g__Lactobacillus
OTU_50	0.000011	0.005688	k__Bacteria;p__Bacteroidetes;c__Bacteroidia;o__Bacteroidales;f__Prevotellaceae
OTU_51	0.001883	0.004221	k__Bacteria;p__Firmicutes;c__Clostridia;o__Clostridiales;f__Lachnospiraceae
OTU_52	0.004244	0.001428	k__Bacteria;p__Firmicutes;c__Clostridia;o__Clostridiales;f__Lachnospiraceae
OTU_53	0.001269	0.005864	k__Bacteria;p__Firmicutes;c__Clostridia;o__Clostridiales;f__Lachnospiraceae;g__Lachnoclostridium;s__
OTU_54	0.004993	0.001716	k__Bacteria;p__Firmicutes;c__Clostridia;o__Clostridiales;f__Lachnospiraceae
OTU_55	0.000732	0.010051	k__Bacteria;p__Firmicutes;c__Clostridia;o__Clostridiales;f__Ruminococcaceae
OTU_56	0.004258	0.001377	k__Bacteria;p__Firmicutes;c__Clostridia;o__Clostridiales;f__Lachnospiraceae
OTU_57	0.004207	0.000574	k__Bacteria;p__Firmicutes;c__Clostridia;o__Clostridiales;f__Lachnospiraceae;g__unidentified_Lachnospiraceae;s__Clostridiales_bacterium_CIEAF_020
OTU_58	0.002282	0.003670	k__Bacteria;p__Firmicutes;c__Clostridia;o__Clostridiales;f__Lachnospiraceae
OTU_59	0.001207	0.003051	k__Bacteria;p__Firmicutes;c__Clostridia;o__Clostridiales;f__Ruminococcaceae
OTU_60	0.001498	0.002624	k__Bacteria;p__Firmicutes;c__Clostridia;o__Clostridiales;f__Lachnospiraceae
OTU_61	0.002830	0.001298	k__Bacteria;p__Firmicutes;c__Clostridia;o__Clostridiales;f__Ruminococcaceae;g__Anaerotruncus;s__
OTU_62	0.003653	0.001122	k__Bacteria;p__Firmicutes;c__Clostridia;o__Clostridiales;f__Lachnospiraceae;g__Blautia;s__Lachnospiraceae_bacterium_DW59
OTU_63	0.000936	0.007294	k__Bacteria;p__Firmicutes;c__Clostridia;o__Clostridiales;f__Ruminococcaceae;g__unidentified_Ruminococcaceae;s__[Clostridium]_papyrosolvens
OTU_64	0.002646	0.001595	k__Bacteria;p__Firmicutes;c__Clostridia;o__Clostridiales;f__Lachnospiraceae;g__Roseburia;s__Lachnospiraceae_bacterium_DW52
OTU_65	0.005128	0.000924	k__Bacteria;p__Firmicutes;c__Clostridia;o__Clostridiales;f__Lachnospiraceae;g__unidentified_Lachnospiraceae
OTU_66	0.000758	0.002742	k__Bacteria;p__Bacteroidetes;c__Bacteroidia;o__Bacteroidales;f__Bacteroidaceae;g__Bacteroides;s__
OTU_67	0.003277	0.000014	k__Bacteria;p__Firmicutes;c__Clostridia;o__Clostridiales;f__Lachnospiraceae
OTU_68	0.006746	0.006305	k__Bacteria;p__Firmicutes;c__Clostridia;o__Clostridiales;f__Ruminococcaceae;g__unidentified_Ruminococcaceae;s__Firmicutes_bacterium_ASF500
OTU_69	0.003214	0.005782	k__Bacteria;p__Bacteroidetes;c__Bacteroidia;o__Bacteroidales;f__Tannerellaceae;g__Parabacteroides;s__Parabacteroides_distasonis
OTU_70	0.003022	0.001402	k__Bacteria;p__Firmicutes;c__Clostridia;o__Clostridiales;f__Ruminococcaceae
OTU_71	0.006166	0.002129	k__Bacteria;p__Firmicutes;c__Clostridia;o__Clostridiales;f__Lachnospiraceae;g__Lachnoclostridium
OTU_72	0.000042	0.003161	k__Bacteria;p__Tenericutes;c__Mollicutes;o__;f__;g__;s__
OTU_73	0.001623	0.001425	k__Bacteria;p__Firmicutes;c__Clostridia;o__Clostridiales;f__Lachnospiraceae
OTU_74	0.002850	0.001894	k__Bacteria;p__Firmicutes;c__Clostridia;o__Clostridiales;f__Ruminococcaceae;g__Ruminiclostridium;s__[Clostridium]_leptum
OTU_75	0.001569	0.001057	k__Bacteria;p__Firmicutes;c__Clostridia;o__Clostridiales;f__Ruminococcaceae;g__unidentified_Ruminococcaceae
OTU_76	0.001360	0.002332	k__Bacteria;p__Firmicutes;c__Erysipelotrichia;o__Erysipelotrichales;f__Erysipelotrichaceae;g__Dubosiella;s__
OTU_77	0.000028	0.003313	k__Bacteria;p__Firmicutes;c__Clostridia;o__Clostridiales;f__Lachnospiraceae;g__Roseburia
OTU_78	0.001982	0.001046	k__Bacteria;p__Firmicutes;c__Clostridia;o__Clostridiales;f__Lachnospiraceae;g__;s__
OTU_79	0.001391	0.001035	k__Bacteria;p__Firmicutes;c__Clostridia;o__Clostridiales;f__Lachnospiraceae
OTU_80	0.002590	0.000399	k__Bacteria;p__Firmicutes;c__Clostridia;o__Clostridiales;f__Lachnospiraceae;g__;s__
OTU_81	0.001411	0.001023	k__Bacteria;p__Bacteroidetes;c__Bacteroidia;o__Bacteroidales;f__Tannerellaceae;g__Parabacteroides;s__Parabacteroides_goldsteinii
OTU_82	0.000189	0.002607	k__Bacteria;p__Tenericutes;c__Mollicutes;o__;f__;g__;s__
OTU_83	0.001648	0.000458	k__Bacteria;p__Firmicutes;c__Clostridia;o__Clostridiales;f__Lachnospiraceae;g__Acetatifactor;s__
OTU_84	0.001665	0.000715	k__Bacteria;p__Firmicutes;c__Clostridia;o__Clostridiales;f__Ruminococcaceae;g__Ruminiclostridium;s__
OTU_85	0.001897	0.000715	k__Bacteria;p__Firmicutes;c__Clostridia;o__Clostridiales;f__Lachnospiraceae
OTU_86	0.001985	0.003243	k__Bacteria;p__Firmicutes;c__Clostridia;o__Clostridiales;f__Ruminococcaceae;g__unidentified_Ruminococcaceae
OTU_87	0.000721	0.002400	k__Bacteria;p__Firmicutes;c__Clostridia;o__Clostridiales;f__Lachnospiraceae;g__;s__
OTU_88	0.000266	0.002706	k__Bacteria;p__Firmicutes;c__Clostridia;o__Clostridiales;f__Ruminococcaceae
OTU_89	0.001809	0.000913	k__Bacteria;p__Firmicutes;c__Clostridia;o__Clostridiales;f__Lachnospiraceae
OTU_90	0.000854	0.000908	k__Bacteria;p__Firmicutes;c__Clostridia;o__Clostridiales;f__Ruminococcaceae
OTU_91	0.000492	0.001725	k__Bacteria;p__Firmicutes;c__Erysipelotrichia;o__Erysipelotrichales;f__Erysipelotrichaceae
OTU_92	0.004362	0.001530	k__Bacteria;p__Firmicutes;c__Clostridia;o__Clostridiales;f__Lachnospiraceae
OTU_93	0.001301	0.002157	k__Bacteria;p__Firmicutes;c__Clostridia;o__Clostridiales;f__Ruminococcaceae;g__unidentified_Ruminococcaceae
OTU_94	0.000003	0.001917	k__Bacteria;p__Firmicutes;c__Clostridia;o__Clostridiales;f__Ruminococcaceae
OTU_95	0.001023	0.000664	k__Bacteria;p__Firmicutes;c__Clostridia;o__Clostridiales;f__Lachnospiraceae;g__unidentified_Lachnospiraceae;s__Lachnospiraceae_bacterium_A4
OTU_96	0.000526	0.001038	k__Bacteria;p__Firmicutes;c__Clostridia;o__Clostridiales;f__Lachnospiraceae
OTU_97	0.001122	0.000885	k__Bacteria;p__Tenericutes;c__Mollicutes;o__;f__;g__;s__
OTU_98	0.000565	0.001281	k__Bacteria;p__Firmicutes;c__Clostridia;o__Clostridiales;f__Ruminococcaceae
OTU_99	0.001736	0.000608	k__Bacteria;p__Firmicutes;c__Clostridia;o__Clostridiales;f__Lachnospiraceae
OTU_100	0.001351	0.002527	k__Bacteria;p__Firmicutes;c__Clostridia;o__Clostridiales;f__Lachnospiraceae
OTU_101	0.003339	0.001088	k__Bacteria;p__Firmicutes;c__Clostridia;o__Clostridiales;f__Lachnospiraceae;g__unidentified_Lachnospiraceae;s__Clostridium_sp_Clone-17
OTU_102	0.000941	0.000286	k__Bacteria;p__Firmicutes;c__Clostridia;o__Clostridiales;f__Lachnospiraceae
OTU_103	0.000642	0.000862	k__Bacteria;p__Bacteroidetes;c__Bacteroidia;o__Bacteroidales;f__Rikenellaceae;g__Alistipes;s__Alistipes_shahii
OTU_104	0.000973	0.000274	k__Bacteria;p__Firmicutes;c__Clostridia;o__Clostridiales;f__Lachnospiraceae
OTU_105	0.000961	0.000277	k__Bacteria;p__Firmicutes;c__Clostridia;o__Clostridiales;f__Lachnospiraceae;g__unidentified_Lachnospiraceae;s__Lachnospiraceae_bacterium_DW12
OTU_106	0.000908	0.001114	k__Bacteria;p__Firmicutes;c__Clostridia;o__Clostridiales;f__Lachnospiraceae
OTU_107	0.001105	0.000045	k__Bacteria;p__Firmicutes;c__Clostridia;o__Clostridiales;f__Lachnospiraceae
OTU_108	0.001004	0.000184	k__Bacteria;p__Firmicutes;c__Clostridia;o__Clostridiales;f__Lachnospiraceae
OTU_109	0.001730	0.000605	k__Bacteria;p__Firmicutes;c__Clostridia;o__Clostridiales;f__Ruminococcaceae;g__unidentified_Ruminococcaceae
OTU_110	0.001334	0.000153	k__Bacteria;p__Firmicutes;c__Clostridia;o__Clostridiales;f__Lachnospiraceae;g__Roseburia
OTU_111	0.000277	0.000766	k__Bacteria;p__Firmicutes;c__Erysipelotrichia;o__Erysipelotrichales;f__Erysipelotrichaceae
OTU_112	0.000565	0.000551	k__Bacteria;p__Firmicutes;c__Clostridia;o__Clostridiales;f__Ruminococcaceae
OTU_113	0.000331	0.001628	k__Bacteria;p__Firmicutes;c__Clostridia;o__Clostridiales;f__Ruminococcaceae;g__Oscillibacter;s__
OTU_114	0.000777	0.000387	k__Bacteria;p__Firmicutes;c__Clostridia;o__Clostridiales;f__Ruminococcaceae
OTU_115	0.000356	0.000772	k__Bacteria;p__Firmicutes;c__Clostridia;o__Clostridiales;f__Lachnospiraceae;g__Lachnoclostridium;s__
OTU_116	0.001329	0.000342	k__Bacteria;p__Firmicutes;c__Clostridia;o__Clostridiales;f__Lachnospiraceae
OTU_117	0.001778	0.000905	k__Bacteria;p__Firmicutes;c__Clostridia;o__Clostridiales;f__Lachnospiraceae;g__unidentified_Lachnospiraceae;s__Lachnospiraceae_bacterium_M18-1
OTU_118	0.001535	0.001976	k__Bacteria;p__Firmicutes;c__Clostridia;o__Clostridiales;f__Ruminococcaceae;g__Intestinimonas;s__
OTU_119	0.000141	0.000749	k__Bacteria;p__Firmicutes;c__Clostridia;o__Clostridiales
OTU_120	0.000956	0.000964	k__Bacteria;p__Bacteroidetes;c__Bacteroidia;o__Bacteroidales;f__Bacteroidaceae;g__Bacteroides;s__Bacteroides_stercoris
OTU_121	0.000342	0.000704	k__Bacteria;p__Firmicutes;c__Clostridia;o__Clostridiales;f__Ruminococcaceae;g__Anaerotruncus;s__
OTU_122	0.000560	0.000540	k__Bacteria;p__Bacteroidetes;c__Bacteroidia;o__Bacteroidales;f__Marinifilaceae;g__Butyricimonas
OTU_123	0.000438	0.000568	k__Bacteria;p__Firmicutes;c__Clostridia;o__Clostridiales
OTU_124	0.000311	0.000664	k__Bacteria;p__unidentified_Bacteria;c__unidentified_Bacteria;o__unidentified_Bacteria;f__unidentified_Bacteria;g__Candidatus_Saccharimonas;s__
OTU_125	0.000732	0.000936	k__Bacteria;p__Firmicutes;c__Clostridia;o__Clostridiales;f__Lachnospiraceae
OTU_126	0.000218	0.000447	k__Bacteria;p__Firmicutes;c__Clostridia;o__Clostridiales;f__Ruminococcaceae
OTU_127	0.000172	0.000568	k__Bacteria;p__Firmicutes;c__Clostridia;o__Clostridiales;f__Ruminococcaceae;g__unidentified_Ruminococcaceae
OTU_128	0.000486	0.000311	k__Bacteria;p__Firmicutes;c__Clostridia;o__Clostridiales;f__Lachnospiraceae;g__Tyzzerella;s__
OTU_129	0.001221	0.000037	k__Bacteria;p__Firmicutes;c__Clostridia;o__Clostridiales;f__Lachnospiraceae
OTU_130	0.000769	0.000006	k__Bacteria;p__Firmicutes;c__Clostridia;o__Clostridiales;f__Lachnospiraceae
OTU_131	0.001057	0.000274	k__Bacteria;p__Firmicutes;c__Clostridia;o__Clostridiales;f__Ruminococcaceae;g__unidentified_Ruminococcaceae
OTU_132	0.000492	0.000481	k__Bacteria;p__Firmicutes;c__Clostridia;o__Clostridiales;f__Lachnospiraceae
OTU_133	0.000532	0.000500	k__Bacteria;p__Firmicutes;c__Clostridia;o__Clostridiales;f__Ruminococcaceae;g__unidentified_Ruminococcaceae
OTU_134	0.000628	0.000116	k__Bacteria;p__Firmicutes;c__Clostridia;o__Clostridiales;f__Ruminococcaceae;g__unidentified_Ruminococcaceae
OTU_135	0.000277	0.000534	k__Bacteria;p__Firmicutes;c__Clostridia;o__Clostridiales;f__Lachnospiraceae
OTU_136	0.000597	0.000158	k__Bacteria;p__Firmicutes;c__Clostridia;o__Clostridiales;f__Ruminococcaceae;g__unidentified_Ruminococcaceae;s__Clostridium_sp_Culture_Jar-13
OTU_137	0.000331	0.000495	k__Bacteria;p__Firmicutes;c__Clostridia;o__Clostridiales;f__Lachnospiraceae
OTU_138	0.000317	0.000882	k__Bacteria;p__Firmicutes;c__Clostridia;o__Clostridiales;f__Lachnospiraceae
OTU_139	0.000580	0.000424	k__Bacteria;p__Firmicutes;c__Clostridia;o__Clostridiales;f__Ruminococcaceae;g__Harryflintia;s__
OTU_140	0.000028	0.000537	k__Bacteria;p__Firmicutes;c__Clostridia;o__Clostridiales
OTU_141	0.000427	0.000455	k__Bacteria;p__Bacteroidetes;c__Bacteroidia;o__Bacteroidales;f__Prevotellaceae;g__unidentified_Prevotellaceae;s__Prevotella_copri
OTU_142	0.000300	0.000243	k__Bacteria;p__Firmicutes;c__Clostridia;o__Clostridiales;f__Ruminococcaceae;g__Caproiciproducens
OTU_143	0.000184	0.000729	k__Bacteria;p__Firmicutes;c__Clostridia;o__Clostridiales;f__Lachnospiraceae;g__unidentified_Lachnospiraceae;s__Clostridium_sp_Clone-47
OTU_144	0.000633	0.000749	k__Bacteria;p__Firmicutes;c__Clostridia;o__Clostridiales;f__Peptococcaceae;g__;s__
OTU_145	0.000806	0.000167	k__Bacteria;p__Firmicutes;c__Clostridia;o__Clostridiales;f__Lachnospiraceae
OTU_146	0.000766	0.000478	k__Bacteria;p__Firmicutes;c__Clostridia;o__Clostridiales;f__Lachnospiraceae
OTU_147	0.000399	0.000384	k__Bacteria;p__Firmicutes;c__Clostridia;o__Clostridiales;f__Ruminococcaceae
OTU_148	0.000967	0.000206	k__Bacteria;p__Firmicutes;c__Clostridia;o__Clostridiales;f__Lachnospiraceae
OTU_149	0.000071	0.000987	k__Bacteria;p__Firmicutes;c__Clostridia;o__Clostridiales;f__Lachnospiraceae
OTU_150	0.000390	0.000368	k__Bacteria;p__Firmicutes;c__Clostridia;o__Clostridiales;f__Ruminococcaceae
OTU_151	0.000147	0.000780	k__Bacteria;p__Melainabacteria
OTU_152	0.000543	0.000277	k__Bacteria;p__Firmicutes;c__Clostridia;o__Clostridiales;f__Lachnospiraceae
OTU_153	0.000529	0.000297	k__Bacteria;p__Firmicutes;c__Clostridia;o__Clostridiales
OTU_154	0.000580	0.000715	k__Bacteria;p__Firmicutes;c__Clostridia;o__Clostridiales;f__Ruminococcaceae;g__Faecalibacterium;s__
OTU_155	0.000280	0.000319	k__Bacteria;p__Firmicutes;c__Clostridia;o__Clostridiales;f__Ruminococcaceae;g__Oscillibacter;s__
OTU_156	0.000102	0.000319	k__Bacteria;p__Firmicutes;c__Clostridia;o__Clostridiales;f__Ruminococcaceae
OTU_157	0.000226	0.000435	k__Bacteria;p__Firmicutes;c__Bacilli;o__Lactobacillales;f__Lactobacillaceae;g__Lactobacillus;s__Lactobacillus_reuteri
OTU_158	0.000823	0.000353	k__Bacteria;p__Proteobacteria;c__Gammaproteobacteria;o__Enterobacteriales;f__Enterobacteriaceae
OTU_159	0.000390	0.000096	k__Bacteria;p__Firmicutes;c__Clostridia;o__Clostridiales;f__Lachnospiraceae
OTU_160	0.000294	0.000591	k__Bacteria
OTU_161	0.000246	0.000370	k__Bacteria;p__Firmicutes;c__Clostridia;o__Clostridiales;f__Lachnospiraceae
OTU_162	0.000681	0.000054	k__Bacteria;p__Firmicutes;c__Clostridia;o__Clostridiales;f__Lachnospiraceae;g__unidentified_Lachnospiraceae;s__Clostridium_sp_ASF356
OTU_163	0.000294	0.000455	k__Bacteria;p__Firmicutes;c__Clostridia;o__Clostridiales
OTU_164	0.000387	0.000139	k__Bacteria;p__Firmicutes;c__Clostridia;o__Clostridiales;f__Lachnospiraceae;g__Blautia;s__Blautia_coccoides
OTU_165	0.000370	0.000384	k__Bacteria;p__Bacteroidetes;c__Bacteroidia;o__Bacteroidales;f__Bacteroidaceae;g__Bacteroides;s__Bacteroides_massiliensis
OTU_166	0.000336	0.000122	k__Bacteria;p__Firmicutes;c__Clostridia;o__Clostridiales;f__Lachnospiraceae
OTU_167	0.000235	0.000158	k__Bacteria;p__Firmicutes;c__Clostridia;o__Clostridiales;f__Lachnospiraceae
OTU_168	0.000882	0.000978	k__Bacteria;p__Firmicutes;c__Clostridia;o__Clostridiales;f__Ruminococcaceae;g__Ruminiclostridium;s__
OTU_169	0.000136	0.000305	k__Bacteria;p__Firmicutes;c__Clostridia;o__Clostridiales;f__Lachnospiraceae;g__Lachnoclostridium
OTU_170	0.000404	0.000221	k__Bacteria;p__Firmicutes;c__Clostridia;o__Clostridiales;f__Lachnospiraceae
OTU_171	0.000003	0.000557	k__Bacteria;p__Firmicutes;c__Clostridia;o__Clostridiales;f__Lachnospiraceae
OTU_172	0.000252	0.000147	k__Bacteria;p__Firmicutes;c__Clostridia;o__Clostridiales;f__Lachnospiraceae
OTU_173	0.000116	0.000300	k__Bacteria;p__Firmicutes;c__Bacilli;o__Lactobacillales;f__Lactobacillaceae;g__Lactobacillus
OTU_174	0.000071	0.000444	k__Bacteria;p__Tenericutes;c__Mollicutes;o__;f__;g__;s__
OTU_175	0.000811	0.000280	k__Bacteria;p__Firmicutes;c__Clostridia;o__Clostridiales;f__Lachnospiraceae;g__Roseburia
OTU_176	0.000305	0.000450	k__Bacteria;p__Firmicutes;c__Clostridia;o__Clostridiales;f__unidentified_Clostridiales;g__unidentified_Clostridiales
OTU_177	0.000286	0.000150	k__Bacteria;p__Firmicutes;c__Clostridia;o__Clostridiales;f__unidentified_Clostridiales;g__Anaerovorax
OTU_178	0.000257	0.000155	k__Bacteria;p__Firmicutes;c__Clostridia;o__Clostridiales;f__Lachnospiraceae
OTU_179	0.000133	0.000181	k__Bacteria;p__Firmicutes;c__Clostridia;o__Clostridiales;f__Ruminococcaceae
OTU_180	0.000099	0.000732	k__Bacteria;p__Firmicutes;c__Clostridia;o__Clostridiales
OTU_181	0.000147	0.000240	k__Bacteria;p__Firmicutes;c__Erysipelotrichia;o__Erysipelotrichales;f__Erysipelotrichaceae
OTU_182	0.000141	0.000328	k__Bacteria;p__Firmicutes;c__Clostridia;o__Clostridiales;f__Ruminococcaceae
OTU_183	0.000382	0.000469	k__Bacteria;p__Firmicutes;c__Clostridia;o__Clostridiales;f__Ruminococcaceae;g__Oscillibacter
OTU_184	0.000416	0.000184	k__Bacteria;p__Firmicutes;c__Clostridia;o__Clostridiales;f__Lachnospiraceae
OTU_185	0.000232	0.000181	k__Bacteria;p__Firmicutes;c__Clostridia;o__Clostridiales;f__Ruminococcaceae
OTU_186	0.000441	0.000452	k__Bacteria;p__Firmicutes;c__Clostridia;o__Clostridiales;f__Lachnospiraceae
OTU_187	0.000090	0.000155	k__Bacteria;p__Firmicutes;c__Clostridia;o__Clostridiales;f__Ruminococcaceae
OTU_188	0.000226	0.000308	k__Bacteria;p__Bacteroidetes;c__Bacteroidia;o__Bacteroidales;f__Bacteroidaceae;g__Bacteroides;s__Bacteroides_coprocola
OTU_189	0.000212	0.000133	k__Bacteria;p__Firmicutes;c__Clostridia;o__Clostridiales;f__Ruminococcaceae;g__Anaerotruncus;s__
OTU_190	0.000201	0.000339	k__Bacteria;p__Actinobacteria;c__unidentified_Actinobacteria;o__Bifidobacteriales;f__Bifidobacteriaceae;g__Bifidobacterium
OTU_191	0.000215	0.000294	k__Bacteria;p__Bacteroidetes;c__Bacteroidia;o__Bacteroidales;f__Rikenellaceae;g__Alistipes
OTU_192	0.000305	0.000014	k__Bacteria;p__Firmicutes;c__Clostridia;o__Clostridiales;f__Lachnospiraceae
OTU_193	0.000263	0.000048	k__Bacteria;p__Firmicutes;c__Clostridia;o__Clostridiales;f__Lachnospiraceae
OTU_194	0.000630	0.001954	k__Bacteria;p__Firmicutes;c__Clostridia;o__Clostridiales;f__Lachnospiraceae;g__Blautia;s__Lachnospiraceae_bacterium_609
OTU_195	0.000136	0.000167	k__Bacteria;p__Firmicutes;c__Clostridia;o__Clostridiales;f__Ruminococcaceae
OTU_196	0.000141	0.000178	k__Bacteria;p__Firmicutes;c__Clostridia;o__Clostridiales;f__Lachnospiraceae
OTU_197	0.000277	0.000008	k__Bacteria;p__Firmicutes;c__Clostridia;o__Clostridiales;f__Lachnospiraceae
OTU_198	0.000237	0.000257	k__Bacteria;p__Firmicutes;c__Clostridia;o__Clostridiales;f__unidentified_Clostridiales
OTU_199	0.000127	0.000280	k__Bacteria;p__Firmicutes;c__Clostridia;o__Clostridiales;f__Ruminococcaceae;g__Subdoligranulum;s__
OTU_200	0.000161	0.000130	k__Bacteria;p__Firmicutes
OTU_201	0.000546	0.000144	k__Bacteria;p__Firmicutes;c__Clostridia;o__Clostridiales;f__Lachnospiraceae
OTU_202	0.000110	0.000141	k__Bacteria;p__Firmicutes
OTU_203	0.000274	0.000045	k__Bacteria;p__Firmicutes;c__Clostridia;o__Clostridiales;f__Ruminococcaceae
OTU_204	0.000198	0.000215	k__Bacteria;p__Bacteroidetes;c__Bacteroidia;o__Bacteroidales;f__Bacteroidaceae;g__Bacteroides;s__Bacteroides_plebeius
OTU_205	0.000229	0.000017	k__Bacteria;p__Firmicutes;c__Clostridia;o__Clostridiales
OTU_206	0.000150	0.000192	k__Bacteria;p__Firmicutes;c__Clostridia;o__Clostridiales
OTU_207	0.000000	0.000401	k__Bacteria;p__Tenericutes;c__Mollicutes;o__;f__;g__;s__
OTU_208	0.000206	0.000212	k__Bacteria;p__Firmicutes;c__Clostridia;o__Clostridiales
OTU_209	0.000141	0.000150	k__Bacteria;p__Firmicutes;c__Clostridia;o__Clostridiales;f__Ruminococcaceae
OTU_210	0.000286	0.000057	k__Bacteria;p__Firmicutes;c__Clostridia;o__Clostridiales;f__Lachnospiraceae
OTU_211	0.000353	0.000102	k__Bacteria;p__Firmicutes;c__Clostridia;o__Clostridiales;f__Lachnospiraceae
OTU_212	0.000141	0.000093	k__Bacteria;p__Firmicutes;c__Clostridia;o__Clostridiales;f__Lachnospiraceae
OTU_213	0.000113	0.000107	k__Bacteria;p__Firmicutes;c__Clostridia;o__Clostridiales;f__Peptococcaceae;g__Peptococcus;s__
OTU_214	0.000107	0.000269	k__Bacteria;p__Firmicutes;c__Clostridia;o__Clostridiales;f__Ruminococcaceae
OTU_215	0.000147	0.000054	k__Bacteria;p__Firmicutes;c__Clostridia;o__Clostridiales;f__Lachnospiraceae
OTU_216	0.000119	0.000102	k__Bacteria;p__Firmicutes;c__Clostridia;o__Clostridiales;f__Lachnospiraceae
OTU_217	0.000057	0.000105	k__Bacteria;p__Firmicutes;c__Clostridia;o__Clostridiales;f__Ruminococcaceae
OTU_218	0.000071	0.000150	k__Bacteria;p__Firmicutes;c__Clostridia;o__Clostridiales;f__Ruminococcaceae;g__Oscillibacter;s__
OTU_219	0.000059	0.000139	k__Bacteria;p__Firmicutes;c__Clostridia;o__Clostridiales;f__unidentified_Clostridiales;g__unidentified_Clostridiales
OTU_220	0.000136	0.000085	k__Bacteria;p__Proteobacteria;c__Gammaproteobacteria;o__unidentified_Gammaproteobacteria;f__Burkholderiaceae;g__Parasutterella;s__
OTU_221	0.000368	0.000000	k__Bacteria;p__Firmicutes;c__Clostridia;o__Clostridiales;f__Lachnospiraceae;g__;s__
OTU_222	0.001764	0.000435	k__Bacteria;p__Firmicutes;c__Clostridia;o__Clostridiales;f__Lachnospiraceae;g__Lachnoclostridium;s__
OTU_223	0.000105	0.000122	k__Bacteria;p__unidentified_Bacteria;c__unidentified_Bacteria;o__Campylobacterales;f__unidentified_Campylobacterales;g__Sulfurospirillum;s__Sulfurospirillum_cavolei
OTU_224	0.002245	0.003240	k__Bacteria;p__Firmicutes;c__Clostridia;o__Clostridiales;f__Lachnospiraceae
OTU_225	0.000192	0.000045	k__Bacteria;p__Firmicutes;c__Clostridia;o__Clostridiales;f__Lachnospiraceae
OTU_226	0.000096	0.000113	k__Bacteria;p__Firmicutes;c__Clostridia;o__Clostridiales;f__Ruminococcaceae
OTU_227	0.000133	0.000122	k__Bacteria;p__Firmicutes;c__Clostridia;o__Clostridiales;f__Ruminococcaceae
OTU_228	0.000229	0.000189	k__Bacteria;p__Firmicutes;c__Clostridia;o__Clostridiales;f__Lachnospiraceae;g__Fusicatenibacter;s__
OTU_229	0.000034	0.000102	k__Bacteria;p__Firmicutes;c__Clostridia;o__Clostridiales;f__Ruminococcaceae
OTU_230	0.000031	0.000113	k__Bacteria;p__Actinobacteria;c__unidentified_Actinobacteria;o__Corynebacteriales;f__Nocardiaceae;g__Rhodococcus;s__Rhodococcus_erythropolis
OTU_231	0.000153	0.000000	k__Bacteria;p__Firmicutes;c__Clostridia;o__Clostridiales;f__Lachnospiraceae;g__Roseburia;s__
OTU_232	0.000057	0.000122	k__Bacteria;p__Firmicutes;c__Clostridia;o__Clostridiales;f__Lachnospiraceae
OTU_233	0.000090	0.000209	k__Bacteria;p__Firmicutes;c__Clostridia;o__Clostridiales;f__unidentified_Clostridiales;g__unidentified_Clostridiales
OTU_234	0.000040	0.000201	k__Bacteria;p__Firmicutes;c__Erysipelotrichia;o__Erysipelotrichales;f__Erysipelotrichaceae
OTU_235	0.000122	0.000201	k__Bacteria;p__Firmicutes;c__Negativicutes;o__Selenomonadales;f__Veillonellaceae;g__Dialister
OTU_236	0.000124	0.000130	k__Bacteria;p__Proteobacteria;c__Gammaproteobacteria;o__unidentified_Gammaproteobacteria;f__Burkholderiaceae;g__Sutterella;s__
OTU_237	0.000000	0.000150	k__Bacteria;p__Firmicutes;c__Clostridia;o__Clostridiales
OTU_238	0.000082	0.000054	k__Bacteria;p__Firmicutes;c__Clostridia;o__Clostridiales;f__Lachnospiraceae
OTU_239	0.000124	0.000172	k__Bacteria;p__Firmicutes;c__Clostridia;o__Clostridiales;f__Ruminococcaceae
OTU_240	0.000257	0.000003	k__Bacteria;p__Firmicutes;c__Clostridia;o__Clostridiales;f__Lachnospiraceae
OTU_241	0.001968	0.002095	k__Bacteria;p__Firmicutes;c__Clostridia;o__Clostridiales;f__Ruminococcaceae;g__unidentified_Ruminococcaceae
OTU_242	0.003373	0.001464	k__Bacteria;p__Firmicutes;c__Clostridia;o__Clostridiales;f__Ruminococcaceae
OTU_243	0.000523	0.000206	k__Bacteria;p__Oxyphotobacteria;c__unidentified_Oxyphotobacteria;o__unidentified_Oxyphotobacteria;f__unidentified_Oxyphotobacteria;g__unidentified_Oxyphotobacteria
OTU_244	0.002595	0.002779	k__Bacteria;p__Bacteroidetes;c__Bacteroidia;o__Bacteroidales;f__Muribaculaceae;g__;s__
OTU_245	0.000164	0.000088	k__Bacteria;p__Firmicutes;c__Clostridia;o__Clostridiales;f__Lachnospiraceae
OTU_246	0.000090	0.000048	k__Bacteria;p__Firmicutes;c__Clostridia;o__Clostridiales;f__Lachnospiraceae
OTU_247	0.000090	0.000037	k__Bacteria;p__Firmicutes;c__Clostridia;o__Clostridiales;f__Ruminococcaceae
OTU_248	0.000093	0.000090	k__Bacteria;p__Proteobacteria;c__Gammaproteobacteria;o__unidentified_Gammaproteobacteria;f__Burkholderiaceae;g__Diaphorobacter;s__
OTU_249	0.000161	0.000136	k__Bacteria;p__Firmicutes;c__Clostridia;o__Clostridiales;f__Lachnospiraceae;g__unidentified_Lachnospiraceae
OTU_250	0.000116	0.000105	k__Bacteria;p__Firmicutes;c__Clostridia;o__Clostridiales;f__Lachnospiraceae
OTU_251	0.001911	0.015190	k__Bacteria;p__Firmicutes;c__Clostridia;o__Clostridiales;f__Lachnospiraceae;g__unidentified_Lachnospiraceae
OTU_252	0.000396	0.000144	k__Bacteria;p__Firmicutes;c__Clostridia;o__Clostridiales;f__Ruminococcaceae
OTU_253	0.000000	0.000155	k__Bacteria
OTU_254	0.000076	0.000062	k__Bacteria;p__Bacteroidetes;c__Bacteroidia;o__Bacteroidales;f__Prevotellaceae;g__Alloprevotella
OTU_255	0.000283	0.000184	k__Bacteria
OTU_256	0.000170	0.000187	k__Bacteria;p__Firmicutes;c__Clostridia;o__Clostridiales;f__Ruminococcaceae;g__unidentified_Ruminococcaceae;s__Ruminococcus_bromii
OTU_257	0.000028	0.000172	k__Bacteria;p__Firmicutes;c__Clostridia;o__Clostridiales;f__Lachnospiraceae;g__Marvinbryantia;s__
OTU_258	0.000011	0.000116	k__Bacteria;p__Firmicutes;c__Clostridia;o__Clostridiales;f__Ruminococcaceae;g__Ruminiclostridium;s__
OTU_259	0.000113	0.000020	k__Bacteria;p__Firmicutes;c__Clostridia;o__Clostridiales
OTU_260	0.000017	0.000147	k__Bacteria;p__Firmicutes;c__Clostridia;o__Clostridiales;f__unidentified_Clostridiales;g__unidentified_Clostridiales;s__Clostridiales_bacterium_canine_oral_taxon_260
OTU_261	0.000184	0.000068	k__Bacteria;p__Firmicutes;c__Clostridia;o__Clostridiales
OTU_262	0.000175	0.000130	k__Bacteria;p__Firmicutes;c__Clostridia;o__Clostridiales;f__Lachnospiraceae;g__unidentified_Lachnospiraceae;s__[Ruminococcus]_gnavus
OTU_263	0.000167	0.000000	k__Bacteria;p__Firmicutes;c__Clostridia;o__Clostridiales;f__Lachnospiraceae;g__Roseburia;s__
OTU_264	0.000059	0.000093	k__Bacteria;p__Firmicutes;c__Clostridia;o__Clostridiales;f__Ruminococcaceae
OTU_265	0.000048	0.000076	k__Bacteria;p__Firmicutes;c__Erysipelotrichia;o__Erysipelotrichales;f__Erysipelotrichaceae
OTU_266	0.000122	0.000155	k__Bacteria;p__Firmicutes;c__Clostridia;o__Clostridiales;f__Ruminococcaceae
OTU_267	0.000082	0.000110	k__Bacteria;p__Bacteroidetes;c__Bacteroidia;o__Bacteroidales;f__Prevotellaceae;g__Prevotella;s__Prevotella_intermedia
OTU_268	0.000014	0.000090	k__Bacteria;p__Proteobacteria;c__Gammaproteobacteria;o__Pseudomonadales;f__Moraxellaceae;g__Acinetobacter
OTU_269	0.000082	0.000096	k__Bacteria;p__Bacteroidetes;c__Bacteroidia;o__Bacteroidales;f__Porphyromonadaceae;g__Porphyromonas
OTU_270	0.000093	0.000065	k__Bacteria;p__Firmicutes;c__Clostridia;o__Clostridiales;f__Ruminococcaceae;g__Anaerotruncus
OTU_271	0.000085	0.000074	k__Bacteria;p__Firmicutes;c__Clostridia;o__Clostridiales;f__Lachnospiraceae;g__Roseburia;s__Roseburia_inulinivorans
OTU_272	0.000093	0.000031	k__Bacteria;p__Proteobacteria;c__Gammaproteobacteria;o__Pseudomonadales;f__Moraxellaceae;g__Acinetobacter
OTU_273	0.000172	0.000164	k__Bacteria;p__Fusobacteria;c__Fusobacteriia;o__Fusobacteriales;f__Fusobacteriaceae;g__Fusobacterium;s__Fusobacterium_mortiferum
OTU_274	0.000062	0.000076	k__Bacteria;p__Proteobacteria;c__Gammaproteobacteria;o__Pseudomonadales;f__Pseudomonadaceae;g__Pseudomonas;s__Pseudomonas_aeruginosa
OTU_275	0.000136	0.000000	k__Bacteria;p__Firmicutes;c__Clostridia;o__Clostridiales;f__Lachnospiraceae
OTU_276	0.000082	0.000071	k__Bacteria;p__Firmicutes;c__Clostridia;o__Clostridiales;f__Ruminococcaceae
OTU_277	0.000353	0.000379	k__Bacteria;p__Firmicutes;c__Clostridia;o__Clostridiales;f__Lachnospiraceae
OTU_278	0.000153	0.000054	k__Bacteria;p__Firmicutes;c__Clostridia;o__Clostridiales;f__Lachnospiraceae;g__Roseburia;s__
OTU_279	0.000079	0.000000	k__Bacteria;p__Firmicutes;c__Clostridia;o__Clostridiales;f__Lachnospiraceae
OTU_280	0.000079	0.000136	k__Bacteria;p__Firmicutes;c__Clostridia;o__Clostridiales;f__Ruminococcaceae;g__Flavonifractor;s__
OTU_281	0.000189	0.000000	k__Bacteria;p__Firmicutes;c__Clostridia;o__Clostridiales
OTU_282	0.000252	0.001493	k__Bacteria;p__Firmicutes;c__Clostridia;o__Clostridiales;f__Lachnospiraceae
OTU_283	0.000062	0.000023	k__Bacteria;p__Firmicutes;c__Clostridia;o__Clostridiales;f__Lachnospiraceae
OTU_284	0.000144	0.000031	k__Bacteria;p__Firmicutes;c__Clostridia;o__Clostridiales;f__unidentified_Clostridiales;g__Anaerovorax;s__
OTU_285	0.000122	0.000133	k__Bacteria;p__Bacteroidetes;c__Bacteroidia;o__Bacteroidales;f__Bacteroidaceae;g__Bacteroides
OTU_286	0.000006	0.000079	k__Bacteria;p__Firmicutes;c__Clostridia;o__Clostridiales;f__Lachnospiraceae
OTU_287	0.000127	0.000085	k__Bacteria;p__Bacteroidetes;c__Bacteroidia;o__Bacteroidales;f__Marinifilaceae;g__Odoribacter
OTU_288	0.000806	0.002655	k__Bacteria;p__Bacteroidetes;c__Bacteroidia;o__Bacteroidales;f__Bacteroidaceae;g__Bacteroides;s__Bacteroides_thetaiotaomicron
OTU_289	0.000040	0.000105	k__Bacteria;p__Firmicutes;c__Clostridia;o__Clostridiales;f__Lachnospiraceae
OTU_290	0.000059	0.000023	k__Bacteria;p__Firmicutes;c__Clostridia;o__Clostridiales;f__Ruminococcaceae;g__unidentified_Ruminococcaceae
OTU_291	0.000034	0.000045	k__Bacteria
OTU_292	0.000051	0.000085	k__Bacteria;p__Firmicutes;c__Clostridia;o__Clostridiales;f__Ruminococcaceae;g__unidentified_Ruminococcaceae
OTU_293	0.000099	0.000014	k__Bacteria;p__Bacteroidetes;c__Bacteroidia;o__Bacteroidales;f__Rikenellaceae;g__Alistipes;s__Alistipes_sp_N15MGS-157
OTU_294	0.000119	0.000000	k__Bacteria;p__Firmicutes;c__Clostridia;o__Clostridiales;f__Lachnospiraceae
OTU_295	0.000037	0.000042	k__Bacteria;p__Firmicutes;c__Clostridia;o__Clostridiales;f__Lachnospiraceae
OTU_296	0.000492	0.000099	k__Bacteria;p__Firmicutes;c__Clostridia;o__Clostridiales;f__Lachnospiraceae
OTU_297	0.000054	0.000068	k__Bacteria;p__Firmicutes;c__Clostridia;o__Clostridiales;f__Ruminococcaceae;g__Harryflintia;s__
OTU_298	0.000000	0.000088	k__Bacteria;p__Firmicutes;c__Clostridia;o__Clostridiales;f__Lachnospiraceae
OTU_299	0.000074	0.000034	k__Bacteria;p__Firmicutes;c__Clostridia;o__Clostridiales;f__Lachnospiraceae
OTU_300	0.001431	0.000656	k__Bacteria;p__Proteobacteria;c__Gammaproteobacteria;o__Enterobacteriales;f__Enterobacteriaceae
OTU_301	0.000127	0.000054	k__Bacteria;p__Firmicutes;c__Clostridia;o__Clostridiales;f__Lachnospiraceae;g__Marvinbryantia
OTU_302	0.000116	0.000000	k__Bacteria;p__Firmicutes;c__Clostridia;o__Clostridiales;f__Ruminococcaceae;g__unidentified_Ruminococcaceae
OTU_303	0.000037	0.000042	k__Bacteria;p__Firmicutes;c__Negativicutes;o__Selenomonadales;f__Veillonellaceae;g__Megamonas;s__
OTU_304	0.000139	0.000110	k__Bacteria;p__Firmicutes;c__Clostridia;o__Clostridiales;f__Lachnospiraceae;g__Lachnoclostridium;s__
OTU_305	0.000006	0.000057	k__Bacteria;p__Firmicutes;c__Bacilli;o__Lactobacillales;f__Lactobacillaceae;g__Lactobacillus;s__Lactobacillus_gasseri
OTU_306	0.000031	0.000065	k__Bacteria;p__Firmicutes;c__Clostridia;o__Clostridiales;f__Ruminococcaceae
OTU_307	0.000062	0.000040	k__Bacteria;p__Firmicutes;c__Clostridia;o__Clostridiales;f__Lachnospiraceae
OTU_308	0.000059	0.000045	k__Bacteria;p__Firmicutes;c__Clostridia;o__Clostridiales;f__Ruminococcaceae
OTU_309	0.000048	0.000088	k__Bacteria;p__Firmicutes;c__Clostridia;o__Clostridiales;f__Lachnospiraceae;g__Anaerostipes;s__Anaerostipes_caccae
OTU_310	0.000031	0.000037	k__Bacteria;p__Firmicutes;c__Clostridia;o__Clostridiales;f__Ruminococcaceae
OTU_311	0.000020	0.000028	k__Bacteria;p__Proteobacteria;c__Alphaproteobacteria;o__Rhodospirillales;f__unidentified_Rhodospirillales;g__Telmatospirillum;s__
OTU_312	0.000037	0.000020	k__Bacteria;p__Tenericutes;c__Mollicutes;o__;f__;g__;s__
OTU_313	0.000042	0.000037	k__Bacteria;p__Firmicutes;c__Clostridia;o__Clostridiales;f__Ruminococcaceae;g__Harryflintia;s__
OTU_314	0.000079	0.000076	k__Bacteria;p__Firmicutes;c__Clostridia;o__Clostridiales;f__Ruminococcaceae;g__Subdoligranulum;s__
OTU_315	0.000088	0.000082	k__Bacteria;p__Firmicutes;c__Clostridia;o__Clostridiales;f__Lachnospiraceae
OTU_316	0.000037	0.000028	k__Bacteria;p__Proteobacteria;c__Alphaproteobacteria;o__Sphingomonadales;f__Sphingomonadaceae;g__Sphingomonas
OTU_317	0.000079	0.000000	k__Bacteria;p__Firmicutes;c__Clostridia;o__Clostridiales;f__Lachnospiraceae
OTU_318	0.000045	0.000048	k__Bacteria;p__Firmicutes;c__Clostridia;o__Clostridiales
OTU_319	0.000040	0.000054	k__Bacteria;p__Firmicutes;c__Bacilli;o__Lactobacillales;f__Streptococcaceae;g__Streptococcus;s__Streptococcus_salivarius_subsp_thermophilus
OTU_320	0.000014	0.000107	k__Bacteria;p__Firmicutes
OTU_321	0.000079	0.000065	k__Bacteria;p__Firmicutes;c__Clostridia;o__Clostridiales;f__Ruminococcaceae;g__unidentified_Ruminococcaceae;s__Ruminococcus_bicirculans
OTU_322	0.000042	0.000006	k__Bacteria;p__Firmicutes;c__Clostridia;o__Clostridiales
OTU_323	0.000051	0.000076	k__Bacteria;p__Firmicutes;c__Clostridia;o__Clostridiales;f__Ruminococcaceae
OTU_324	0.000008	0.000074	k__Bacteria;p__Firmicutes;c__Clostridia;o__Clostridiales;f__Peptococcaceae;g__;s__
OTU_325	0.000082	0.000127	k__Bacteria;p__Fusobacteria;c__Fusobacteriia;o__Fusobacteriales;f__Fusobacteriaceae;g__Fusobacterium
OTU_326	0.000048	0.000000	k__Bacteria;p__Firmicutes;c__Clostridia;o__Clostridiales;f__Lachnospiraceae
OTU_327	0.000034	0.000031	k__Bacteria;p__Bacteroidetes;c__Bacteroidia;o__Bacteroidales;f__Prevotellaceae;g__Alloprevotella;s__Prevotellamassilia_timonensis
OTU_328	0.000074	0.000088	k__Bacteria;p__Firmicutes;c__Clostridia;o__Clostridiales;f__Ruminococcaceae;g__Intestinimonas
OTU_329	0.000076	0.000045	k__Bacteria;p__Firmicutes;c__Clostridia;o__Clostridiales;f__Lachnospiraceae
OTU_330	0.000048	0.000076	k__Bacteria;p__Proteobacteria;c__Gammaproteobacteria;o__Pasteurellales;f__Pasteurellaceae
OTU_331	0.000127	0.000000	k__Bacteria;p__Firmicutes;c__Clostridia;o__Clostridiales
OTU_332	0.000088	0.000048	k__Bacteria;p__Firmicutes;c__Clostridia;o__Clostridiales;f__Lachnospiraceae
OTU_333	0.005471	0.000792	k__Bacteria;p__Firmicutes;c__Clostridia;o__Clostridiales;f__Lachnospiraceae
OTU_334	0.000076	0.000054	k__Bacteria;p__Proteobacteria;c__Gammaproteobacteria;o__unidentified_Gammaproteobacteria;f__Burkholderiaceae;g__Delftia;s__Delftia_tsuruhatensis
OTU_335	0.000325	0.000424	k__Bacteria;p__Bacteroidetes;c__Bacteroidia;o__Bacteroidales;f__Bacteroidaceae;g__Bacteroides;s__Bacteroides_caccae
OTU_336	0.000071	0.000051	k__Bacteria;p__Firmicutes;c__Clostridia;o__Clostridiales;f__unidentified_Clostridiales;g__unidentified_Clostridiales;s__Clostridium_perfringens
OTU_337	0.001213	0.000639	k__Bacteria;p__Firmicutes;c__Clostridia;o__Clostridiales;f__Lachnospiraceae;g__Roseburia;s__Lachnospiraceae_bacterium_DW52
OTU_338	0.005128	0.001168	k__Bacteria;p__Proteobacteria;c__Gammaproteobacteria;o__Enterobacteriales;f__Enterobacteriaceae
OTU_339	0.000048	0.000057	k__Bacteria;p__Bacteroidetes;c__Bacteroidia;o__Bacteroidales;f__Barnesiellaceae;g__Barnesiella;s__
OTU_340	0.000042	0.000057	k__Bacteria;p__Firmicutes;c__Bacilli;o__Lactobacillales;f__Lactobacillaceae;g__Lactobacillus;s__Lactobacillus_fermentum
OTU_341	0.000037	0.000034	k__Bacteria;p__Firmicutes;c__Clostridia;o__Clostridiales;f__Peptostreptococcaceae;g__Clostridioides;s__Clostridioides_difficile
OTU_342	0.000147	0.000141	k__Bacteria;p__Firmicutes;c__Clostridia;o__Clostridiales;f__Lachnospiraceae
OTU_343	0.000059	0.000057	k__Bacteria;p__Firmicutes;c__Clostridia;o__Clostridiales;f__Peptostreptococcaceae;g__Romboutsia;s__
OTU_344	0.000028	0.000017	k__Bacteria;p__Firmicutes;c__Clostridia;o__Clostridiales;f__Lachnospiraceae
OTU_345	0.000020	0.000065	k__Bacteria;p__Bacteroidetes;c__Bacteroidia;o__Bacteroidales;f__Rikenellaceae;g__Alistipes;s__Alistipes_indistinctus
OTU_346	0.000014	0.000025	k__Bacteria;p__Firmicutes;c__Clostridia;o__Clostridiales;f__Ruminococcaceae
OTU_347	0.000000	0.000031	k__Bacteria;p__Firmicutes
OTU_348	0.000616	0.000376	k__Bacteria;p__Firmicutes;c__Clostridia;o__Clostridiales;f__Lachnospiraceae
OTU_349	0.000020	0.000023	k__Bacteria;p__Firmicutes;c__Clostridia;o__Clostridiales;f__Lachnospiraceae
OTU_350	0.003656	0.000735	k__Bacteria;p__Firmicutes;c__Clostridia;o__Clostridiales;f__Lachnospiraceae
OTU_351	0.000042	0.000037	k__Bacteria;p__Firmicutes;c__Bacilli;o__Lactobacillales;f__Streptococcaceae;g__Streptococcus
OTU_352	0.000650	0.000512	k__Bacteria;p__Firmicutes;c__Clostridia;o__Clostridiales;f__Ruminococcaceae;g__Butyricicoccus;s__
OTU_353	0.000051	0.000045	k__Bacteria;p__Firmicutes;c__Erysipelotrichia;o__Erysipelotrichales;f__Erysipelotrichaceae;g__unidentified_Erysipelotrichaceae;s__bacterium_LF-3
OTU_354	0.000045	0.000025	k__Bacteria;p__Oxyphotobacteria;c__unidentified_Oxyphotobacteria;o__unidentified_Oxyphotobacteria;f__unidentified_Oxyphotobacteria;g__unidentified_Oxyphotobacteria;s__Lolium_perenne
OTU_355	0.000048	0.000040	k__Bacteria;p__Firmicutes;c__Erysipelotrichia;o__Erysipelotrichales;f__Erysipelotrichaceae;g__unidentified_Erysipelotrichaceae;s__[Clostridium]_innocuum
OTU_356	0.000017	0.000000	k__Bacteria
OTU_357	0.000014	0.000040	k__Bacteria;p__Firmicutes;c__Clostridia;o__Clostridiales;f__Lachnospiraceae
OTU_358	0.000023	0.000014	k__Bacteria;p__Firmicutes;c__Clostridia;o__Clostridiales;f__Ruminococcaceae;g__Hydrogenoanaerobacterium;s__
OTU_359	0.000045	0.000020	k__Bacteria;p__Proteobacteria;c__Deltaproteobacteria;o__Desulfovibrionales;f__Desulfovibrionaceae;g__Bilophila
OTU_360	0.000288	0.000017	k__Bacteria;p__Firmicutes;c__Clostridia;o__Clostridiales;f__Lachnospiraceae
OTU_361	0.000014	0.000008	k__Bacteria;p__Firmicutes;c__Clostridia;o__Clostridiales
OTU_362	0.000223	0.000676	k__Bacteria;p__Bacteroidetes;c__Bacteroidia;o__Bacteroidales;f__Muribaculaceae;g__;s__
OTU_363	0.000274	0.000252	k__Bacteria;p__Firmicutes;c__Clostridia;o__Clostridiales;f__Ruminococcaceae
OTU_364	0.000085	0.000034	k__Bacteria;p__Firmicutes;c__Clostridia;o__Clostridiales;f__Lachnospiraceae;g__Lachnospira;s__
OTU_365	0.000062	0.000068	k__Bacteria;p__Firmicutes;c__Negativicutes;o__Selenomonadales;f__Acidaminococcaceae;g__Phascolarctobacterium
OTU_366	0.000023	0.000025	k__Bacteria;p__Bacteroidetes;c__Bacteroidia;o__Bacteroidales;f__Prevotellaceae;g__unidentified_Prevotellaceae;s__Prevotella_stercorea
OTU_367	0.000025	0.000028	k__Bacteria;p__Firmicutes;c__Negativicutes;o__Selenomonadales;f__Veillonellaceae;g__Megasphaera;s__Megasphaera_elsdenii
OTU_368	0.000023	0.000031	k__Bacteria;p__Firmicutes;c__Erysipelotrichia;o__Erysipelotrichales;f__Erysipelotrichaceae;g__Erysipelatoclostridium;s__Erysipelatoclostridium_ramosum
OTU_369	0.000017	0.000031	k__Bacteria;p__Firmicutes;c__Clostridia;o__Clostridiales;f__Lachnospiraceae
OTU_370	0.000051	0.000000	k__Bacteria;p__Firmicutes;c__Clostridia;o__Clostridiales;f__Lachnospiraceae;g__unidentified_Lachnospiraceae;s__Clostridium_sp_AT4
OTU_371	0.000023	0.000028	k__Bacteria;p__Bacteroidetes;c__Bacteroidia;o__Bacteroidales;f__Prevotellaceae;g__Alloprevotella;s__
OTU_372	0.000450	0.000102	k__Bacteria;p__Firmicutes;c__Clostridia;o__Clostridiales;f__Lachnospiraceae
OTU_373	0.000328	0.000283	k__Bacteria;p__Firmicutes;c__Clostridia;o__Clostridiales;f__Ruminococcaceae;g__unidentified_Ruminococcaceae
OTU_374	0.000806	0.000848	k__Bacteria;p__Bacteroidetes;c__Bacteroidia;o__Bacteroidales;f__Rikenellaceae;g__Alistipes;s__
OTU_375	0.000017	0.000017	k__Bacteria;p__Firmicutes;c__Clostridia;o__Clostridiales;f__Peptostreptococcaceae;g__Peptostreptococcus;s__
OTU_376	0.000260	0.000300	k__Bacteria;p__Bacteroidetes;c__Bacteroidia;o__Bacteroidales;f__Tannerellaceae;g__Parabacteroides;s__Parabacteroides_merdae
OTU_377	0.000023	0.000020	k__Bacteria;p__Proteobacteria;c__Gammaproteobacteria;o__unidentified_Gammaproteobacteria;f__Burkholderiaceae;g__Achromobacter
OTU_378	0.000025	0.000020	k__Bacteria;p__Bacteroidetes;c__Bacteroidia;o__Bacteroidales;f__Bacteroidaceae;g__Bacteroides;s__Prevotella_heparinolytica
OTU_379	0.000014	0.000008	k__Bacteria;p__Firmicutes;c__Clostridia;o__Clostridiales;f__Lachnospiraceae
OTU_380	0.000376	0.000393	k__Bacteria;p__Firmicutes;c__Clostridia;o__Clostridiales;f__Lachnospiraceae
OTU_381	0.000057	0.000000	k__Bacteria;p__Firmicutes;c__Clostridia;o__Clostridiales;f__Lachnospiraceae
OTU_382	0.000059	0.000037	k__Bacteria;p__Firmicutes;c__Clostridia;o__Clostridiales;f__Lachnospiraceae;g__Tyzzerella
OTU_383	0.000037	0.000000	k__Bacteria;p__Firmicutes;c__Clostridia;o__Clostridiales;f__Lachnospiraceae;g__unidentified_Lachnospiraceae;s__[Clostridium]_colinum
OTU_384	0.000025	0.000000	k__Bacteria;p__Firmicutes;c__Clostridia;o__Clostridiales
OTU_385	0.001546	0.001190	k__Bacteria;p__Bacteroidetes;c__Bacteroidia;o__Bacteroidales;f__Muribaculaceae;g__Muribaculum;s__
OTU_386	0.003557	0.000204	k__Bacteria;p__Firmicutes;c__Clostridia;o__Clostridiales;f__Lachnospiraceae
OTU_387	0.000031	0.000017	k__Bacteria;p__Firmicutes;c__Clostridia;o__Clostridiales;f__Ruminococcaceae
OTU_388	0.000020	0.000023	k__Bacteria;p__Firmicutes;c__Clostridia;o__Clostridiales;f__Ruminococcaceae
OTU_389	0.000305	0.000011	k__Bacteria;p__Firmicutes;c__Clostridia;o__Clostridiales;f__Lachnospiraceae
OTU_390	0.000020	0.000000	k__Bacteria;p__Firmicutes;c__Clostridia;o__Clostridiales;f__Lachnospiraceae
OTU_391	0.000023	0.000000	k__Bacteria;p__Firmicutes;c__Erysipelotrichia;o__Erysipelotrichales;f__Erysipelotrichaceae
OTU_392	0.000076	0.000042	k__Bacteria;p__Firmicutes;c__Negativicutes;o__Selenomonadales;f__Veillonellaceae;g__Veillonella;s__
OTU_393	0.000028	0.000037	k__Bacteria;p__Bacteroidetes;c__Bacteroidia;o__Bacteroidales;f__Bacteroidaceae;g__Bacteroides;s__Bacteroides_eggerthii
OTU_394	0.000028	0.000017	k__Bacteria;p__Proteobacteria;c__Gammaproteobacteria;o__Pseudomonadales;f__Pseudomonadaceae;g__Pseudomonas
OTU_395	0.000014	0.000023	k__Bacteria;p__Firmicutes;c__Erysipelotrichia;o__Erysipelotrichales;f__Erysipelotrichaceae;g__Holdemania;s__
OTU_396	0.000008	0.000017	k__Bacteria;p__Firmicutes;c__Clostridia;o__Clostridiales;f__Peptococcaceae
OTU_397	0.000008	0.000034	k__Bacteria;p__Firmicutes;c__Bacilli;o__Bacillales;f__Staphylococcaceae;g__Staphylococcus
OTU_398	0.000017	0.000025	k__Bacteria;p__Proteobacteria;c__Alphaproteobacteria;o__Rhizobiales;f__Rhizobiaceae;g__Phyllobacterium
OTU_399	0.000387	0.000031	k__Bacteria;p__Firmicutes;c__Clostridia;o__Clostridiales;f__Lachnospiraceae
OTU_400	0.000045	0.000031	k__Bacteria;p__Firmicutes;c__Clostridia;o__Clostridiales;f__Lachnospiraceae;g__Anaerostipes;s__Anaerostipes_hadrus
OTU_401	0.000025	0.000008	k__Bacteria;p__Proteobacteria;c__Gammaproteobacteria;o__unidentified_Gammaproteobacteria;f__Neisseriaceae;g__Neisseria;s__Neisseria_subflava
OTU_402	0.000011	0.000020	k__Bacteria;p__Firmicutes;c__Clostridia;o__Clostridiales;f__unidentified_Clostridiales;g__unidentified_Clostridiales;s__bacterium_LD2013
OTU_403	0.000008	0.000008	k__Bacteria;p__Firmicutes;c__Clostridia;o__Clostridiales;f__Ruminococcaceae
OTU_404	0.003226	0.000051	k__Bacteria;p__Firmicutes;c__Clostridia;o__Clostridiales;f__Lachnospiraceae;g__Lachnoclostridium
OTU_405	0.000478	0.001524	k__Bacteria;p__Bacteroidetes;c__Bacteroidia;o__Bacteroidales;f__Muribaculaceae;g__;s__
OTU_406	0.000020	0.000020	k__Bacteria;p__Firmicutes;c__Bacilli;o__Bacillales;f__unidentified_Bacillales;g__Exiguobacterium;s__Exiguobacterium_acetylicum
OTU_407	0.000006	0.002932	k__Bacteria;p__Firmicutes;c__Clostridia;o__Clostridiales;f__Ruminococcaceae
OTU_408	0.000011	0.000023	k__Bacteria;p__Bacteroidetes;c__Bacteroidia;o__Bacteroidales;f__Rikenellaceae;g__Alistipes;s__Alistipes_obesi
OTU_409	0.000130	0.000192	k__Bacteria;p__Bacteroidetes;c__Bacteroidia;o__Bacteroidales;f__Bacteroidaceae;g__Bacteroides
OTU_410	0.000014	0.000017	k__Bacteria;p__Firmicutes;c__Erysipelotrichia;o__Erysipelotrichales;f__Erysipelotrichaceae;g__Turicibacter;s__
OTU_411	0.000006	0.000014	k__Bacteria;p__Bacteroidetes;c__Bacteroidia;o__Flavobacteriales;f__Flavobacteriaceae;g__Tenacibaculum;s__Tenacibaculum_mesophilum
OTU_412	0.000243	0.000212	k__Bacteria;p__Firmicutes;c__Clostridia;o__Clostridiales;f__Lachnospiraceae;g__Lachnoclostridium
OTU_413	0.000175	0.000059	k__Bacteria;p__Firmicutes;c__Clostridia;o__Clostridiales;f__Ruminococcaceae;g__Ruminiclostridium
OTU_414	0.000014	0.000006	k__Bacteria;p__Firmicutes;c__Clostridia;o__Clostridiales;f__Ruminococcaceae;g__unidentified_Ruminococcaceae
OTU_415	0.001187	0.000003	k__Bacteria;p__Firmicutes;c__Clostridia;o__Clostridiales;f__Lachnospiraceae
OTU_416	0.000025	0.000023	k__Bacteria;p__Firmicutes;c__Bacilli;o__Lactobacillales;f__Lactobacillaceae;g__Lactobacillus;s__Lactobacillus_agilis
OTU_417	0.000025	0.000000	k__Bacteria;p__Firmicutes;c__Clostridia;o__Clostridiales;f__Ruminococcaceae
OTU_418	0.000020	0.000008	k__Bacteria;p__Firmicutes;c__Clostridia;o__Clostridiales;f__unidentified_Clostridiales;g__unidentified_Clostridiales
OTU_419	0.000025	0.000011	k__Bacteria;p__Firmicutes;c__Clostridia;o__Clostridiales;f__Lachnospiraceae;g__Lachnoclostridium
OTU_420	0.000006	0.000020	k__Bacteria;p__Actinobacteria;c__unidentified_Actinobacteria;o__Actinomycetales;f__Actinomycetaceae;g__Actinomyces;s__Actinomyces_odontolyticus
OTU_421	0.000023	0.000014	k__Bacteria;p__Proteobacteria;c__Gammaproteobacteria;o__Xanthomonadales;f__Xanthomonadaceae;g__Stenotrophomonas;s__[Pseudomonas]_geniculata
OTU_422	0.001363	0.001261	k__Bacteria;p__Bacteroidetes;c__Bacteroidia;o__Bacteroidales;f__Muribaculaceae;g__;s__
OTU_423	0.000155	0.000082	k__Bacteria;p__Firmicutes;c__Clostridia;o__Clostridiales
OTU_424	0.000014	0.000025	k__Bacteria;p__Firmicutes;c__Clostridia;o__Clostridiales;f__Lachnospiraceae
OTU_425	0.004275	0.001501	k__Bacteria;p__Bacteroidetes;c__Bacteroidia;o__Bacteroidales;f__Muribaculaceae;g__;s__
OTU_426	0.001761	0.000314	k__Bacteria;p__Firmicutes;c__Clostridia;o__Clostridiales;f__Lachnospiraceae
OTU_427	0.000017	0.000523	k__Bacteria;p__Firmicutes;c__Clostridia;o__Clostridiales;f__Ruminococcaceae
OTU_428	0.003158	0.000353	k__Bacteria;p__Firmicutes;c__Clostridia;o__Clostridiales;f__Lachnospiraceae
OTU_429	0.000020	0.000006	k__Bacteria;p__Proteobacteria;c__Gammaproteobacteria;o__Pasteurellales;f__Pasteurellaceae
OTU_430	0.000023	0.000008	k__Bacteria;p__Tenericutes;c__Mollicutes;o__;f__;g__;s__
OTU_431	0.000919	0.000823	k__Bacteria;p__Firmicutes;c__Clostridia;o__Clostridiales;f__Lachnospiraceae
OTU_432	0.002909	0.000322	k__Bacteria;p__Firmicutes;c__Clostridia;o__Clostridiales;f__Lachnospiraceae
OTU_433	0.000071	0.000777	k__Bacteria;p__Firmicutes;c__Clostridia;o__Clostridiales;f__Ruminococcaceae
OTU_434	0.000000	0.000006	k__Bacteria;p__Deinococcus-Thermus;c__Deinococci;o__Deinococcales;f__Deinococcaceae;g__Deinococcus
OTU_435	0.000529	0.003036	k__Bacteria;p__Proteobacteria;c__Gammaproteobacteria;o__Enterobacteriales;f__Enterobacteriaceae
OTU_436	0.000416	0.002474	k__Bacteria;p__Firmicutes;c__Clostridia;o__Clostridiales;f__Ruminococcaceae
OTU_437	0.014843	0.002776	k__Bacteria;p__Bacteroidetes;c__Bacteroidia;o__Bacteroidales;f__Muribaculaceae;g__;s__
OTU_438	0.000008	0.000008	k__Bacteria;p__Firmicutes;c__Clostridia;o__Clostridiales;f__Ruminococcaceae
OTU_439	0.000059	0.000546	k__Bacteria;p__Firmicutes;c__Clostridia;o__Clostridiales;f__Lachnospiraceae;g__Blautia;s__Lachnospiraceae_bacterium_609
OTU_440	0.000000	0.000014	k__Bacteria;p__Bacteroidetes;c__Bacteroidia;o__Bacteroidales;f__Muribaculaceae;g__;s__
OTU_441	0.000003	0.000042	k__Bacteria;p__Firmicutes;c__Negativicutes;o__Selenomonadales;f__Acidaminococcaceae;g__Acidaminococcus
OTU_442	0.000008	0.000011	k__Bacteria;p__Firmicutes;c__Clostridia;o__Clostridiales;f__Ruminococcaceae;g__unidentified_Ruminococcaceae;s__Clostridium_sp_MC_40
OTU_443	0.000000	0.000014	k__Bacteria;p__Firmicutes;c__Clostridia;o__Clostridiales;f__Ruminococcaceae
OTU_444	0.000003	0.000006	k__Bacteria;p__Tenericutes;c__Mollicutes;o__Anaeroplasmatales;f__Anaeroplasmataceae;g__Anaeroplasma;s__
OTU_445	0.000025	0.000105	k__Bacteria;p__Firmicutes;c__Clostridia;o__Clostridiales;f__Ruminococcaceae
OTU_446	0.000085	0.000054	k__Bacteria;p__Firmicutes;c__Clostridia;o__Clostridiales;f__Lachnospiraceae
OTU_447	0.000031	0.000011	k__Bacteria;p__Firmicutes;c__Clostridia;o__Clostridiales;f__unidentified_Clostridiales;g__unidentified_Clostridiales;s__Clostridium_paraputrificum
OTU_448	0.000031	0.000017	k__Bacteria;p__Firmicutes;c__Clostridia;o__Clostridiales;f__Ruminococcaceae;g__Butyricicoccus;s__
OTU_449	0.000017	0.000037	k__Bacteria;p__Firmicutes;c__Clostridia;o__Clostridiales;f__Eubacteriaceae;g__Anaerofustis
OTU_450	0.000011	0.000000	k__Bacteria;p__Firmicutes;c__Clostridia;o__Clostridiales;f__Ruminococcaceae;g__unidentified_Ruminococcaceae
OTU_451	0.001626	0.002202	k__Bacteria;p__Firmicutes;c__Clostridia;o__Clostridiales;f__Ruminococcaceae;g__unidentified_Ruminococcaceae
OTU_452	0.004221	0.005389	k__Bacteria;p__Proteobacteria;c__Gammaproteobacteria;o__Enterobacteriales;f__Enterobacteriaceae
OTU_453	0.000291	0.000028	k__Bacteria;p__Firmicutes;c__Clostridia;o__Clostridiales;f__Lachnospiraceae;g__Lachnoclostridium
OTU_454	0.001137	0.001702	k__Bacteria;p__Bacteroidetes;c__Bacteroidia;o__Bacteroidales;f__Bacteroidaceae;g__Bacteroides
OTU_455	0.002771	0.002559	k__Bacteria;p__Bacteroidetes;c__Bacteroidia;o__Bacteroidales;f__Bacteroidaceae;g__Bacteroides
OTU_456	0.000006	0.000000	k__Bacteria;p__Actinobacteria;c__Rubrobacteria;o__Rubrobacterales;f__unidentified_Rubrobacterales;g__Rubrobacter;s__
OTU_457	0.000529	0.000105	k__Bacteria;p__Firmicutes;c__Clostridia;o__Clostridiales;f__Lachnospiraceae;g__unidentified_Lachnospiraceae;s__Clostridium_sp_ASF502
OTU_458	0.000017	0.000000	k__Bacteria;p__Actinobacteria;c__Rubrobacteria;o__Rubrobacterales;f__unidentified_Rubrobacterales;g__Rubrobacter;s__
OTU_459	0.000000	0.000008	k__Bacteria;p__Bacteroidetes;c__Bacteroidia;o__Bacteroidales;f__Muribaculaceae;g__;s__
OTU_460	0.000124	0.000124	k__Bacteria;p__Firmicutes;c__Clostridia;o__Clostridiales;f__Ruminococcaceae;g__Faecalibacterium;s__
OTU_461	0.000000	0.000014	k__Bacteria;p__Actinobacteria;c__Thermoleophilia;o__Solirubrobacterales;f__;g__;s__
OTU_462	0.000028	0.000000	k__Bacteria;p__Proteobacteria;c__Alphaproteobacteria;o__unidentified_Alphaproteobacteria;f__unidentified_Alphaproteobacteria;g__Reyranella;s__
OTU_463	0.000014	0.000017	k__Bacteria;p__Firmicutes;c__Clostridia;o__Clostridiales;f__unidentified_Clostridiales;g__Parvimonas
OTU_464	0.000008	0.000000	k__Bacteria;p__Bacteroidetes;c__Bacteroidia;o__Bacteroidales;f__Muribaculaceae;g__;s__
OTU_465	0.000020	0.000028	k__Bacteria;p__Bacteroidetes;c__Bacteroidia;o__Bacteroidales;f__Prevotellaceae;g__Alloprevotella;s__
OTU_466	0.000000	0.000025	k__Bacteria;p__Bacteroidetes;c__Bacteroidia;o__Bacteroidales;f__Prevotellaceae;g__;s__
OTU_467	0.000020	0.000008	k__Bacteria;p__Firmicutes;c__Clostridia;o__Clostridiales;f__Ruminococcaceae
OTU_468	0.000020	0.000023	k__Bacteria;p__Firmicutes;c__Erysipelotrichia;o__Erysipelotrichales;f__Erysipelotrichaceae;g__Faecalitalea;s__
OTU_469	0.000625	0.000546	k__Bacteria;p__Firmicutes;c__Clostridia;o__Clostridiales;f__Ruminococcaceae
OTU_470	0.000008	0.000003	k__Bacteria;p__Bacteroidetes;c__Bacteroidia;o__Bacteroidales;f__Rikenellaceae;g__Alistipes;s__
OTU_471	0.000000	0.000003	k__Bacteria;p__Firmicutes;c__Clostridia;o__Clostridiales;f__Ruminococcaceae
OTU_472	0.003548	0.003421	k__Bacteria;p__Firmicutes;c__Clostridia;o__Clostridiales;f__Ruminococcaceae
OTU_473	0.000359	0.000068	k__Bacteria;p__Firmicutes;c__Clostridia;o__Clostridiales;f__Lachnospiraceae;g__Roseburia;s__
OTU_474	0.000008	0.000006	k__Bacteria;p__Proteobacteria;c__Gammaproteobacteria;o__Xanthomonadales;f__Xanthomonadaceae;g__Arenimonas;s__
OTU_475	0.000102	0.000023	k__Bacteria;p__Firmicutes;c__Clostridia;o__Clostridiales;f__unidentified_Clostridiales;g__unidentified_Clostridiales
OTU_476	0.000006	0.000045	k__Bacteria;p__Proteobacteria;c__Gammaproteobacteria;o__Enterobacteriales;f__Enterobacteriaceae;g__Morganella;s__
OTU_477	0.000000	0.000008	k__Bacteria;p__Firmicutes;c__Erysipelotrichia;o__Erysipelotrichales;f__Erysipelotrichaceae;g__Faecalitalea
OTU_478	0.000155	0.000218	k__Bacteria;p__Firmicutes;c__Clostridia;o__Clostridiales
OTU_479	0.000042	0.000023	k__Bacteria;p__Firmicutes;c__Bacilli;o__Lactobacillales;f__Lactobacillaceae;g__Lactobacillus;s__Lactobacillus_sanfranciscensis
OTU_480	0.008445	0.009372	k__Bacteria;p__Bacteroidetes;c__Bacteroidia;o__Bacteroidales;f__Muribaculaceae;g__;s__
OTU_481	0.000348	0.000557	k__Bacteria;p__Firmicutes;c__Clostridia;o__Clostridiales;f__Lachnospiraceae
OTU_482	0.000339	0.000831	k__Bacteria;p__Firmicutes;c__Clostridia;o__Clostridiales;f__Ruminococcaceae;g__unidentified_Ruminococcaceae
OTU_483	0.000023	0.000031	k__Bacteria;p__Firmicutes;c__Clostridia;o__Clostridiales;f__Ruminococcaceae
OTU_484	0.000147	0.000127	k__Bacteria;p__Bacteroidetes;c__Bacteroidia;o__Bacteroidales;f__Marinifilaceae;g__Butyricimonas;s__
OTU_485	0.000014	0.000003	k__Bacteria;p__Firmicutes;c__Clostridia;o__Clostridiales;f__Lachnospiraceae;g__unidentified_Lachnospiraceae;s__Coprococcus_eutactus
OTU_486	0.000051	0.000263	k__Bacteria;p__Firmicutes;c__Clostridia;o__Clostridiales;f__Ruminococcaceae
OTU_487	0.000107	0.000102	k__Bacteria;p__Firmicutes;c__Clostridia;o__Clostridiales;f__Lachnospiraceae;g__Acetatifactor;s__
OTU_488	0.001111	0.001074	k__Bacteria;p__Firmicutes;c__Clostridia;o__Clostridiales;f__Ruminococcaceae
OTU_489	0.000421	0.000011	k__Bacteria;p__Firmicutes;c__Clostridia;o__Clostridiales;f__Lachnospiraceae
OTU_490	0.000017	0.000008	k__Bacteria;p__Firmicutes;c__Clostridia;o__Clostridiales;f__Lachnospiraceae
OTU_491	0.000023	0.000008	k__Bacteria;p__Proteobacteria;c__Gammaproteobacteria;o__Xanthomonadales;f__Xanthomonadaceae;g__Stenotrophomonas;s__Stenotrophomonas_acidaminiphila
OTU_492	0.000023	0.000028	k__Bacteria;p__Firmicutes;c__Bacilli;o__Lactobacillales;f__Lactobacillaceae;g__Lactobacillus
OTU_493	0.000020	0.000008	k__Bacteria;p__Firmicutes;c__Negativicutes;o__Selenomonadales;f__Veillonellaceae;g__Allisonella;s__
OTU_494	0.000037	0.000062	k__Bacteria;p__Proteobacteria;c__Deltaproteobacteria;o__Desulfovibrionales;f__Desulfovibrionaceae;g__;s__
OTU_495	0.001993	0.002502	k__Bacteria;p__Firmicutes;c__Clostridia;o__Clostridiales;f__Lachnospiraceae;g__Blautia;s__Lachnospiraceae_bacterium_609
OTU_496	0.014619	0.004507	k__Bacteria;p__Bacteroidetes;c__Bacteroidia;o__Bacteroidales;f__Muribaculaceae;g__;s__
OTU_497	0.000017	0.000000	k__Bacteria;p__Firmicutes;c__Clostridia;o__Clostridiales;f__Ruminococcaceae;g__Intestinimonas;s__
OTU_498	0.000020	0.000023	k__Bacteria;p__Firmicutes;c__Clostridia;o__Clostridiales;f__Lachnospiraceae
OTU_499	0.000178	0.000139	k__Bacteria;p__Firmicutes;c__Clostridia;o__Clostridiales;f__Lachnospiraceae;g__unidentified_Lachnospiraceae;s__Clostridium_sp_AT4
OTU_500	0.000011	0.000011	k__Bacteria;p__Bacteroidetes;c__Bacteroidia;o__Bacteroidales;f__Rikenellaceae;g__Alistipes;s__Faecalibacterium_prausnitzii
OTU_501	0.000014	0.000000	k__Bacteria;p__Acidobacteria;c__unidentified_Acidobacteria;o__unidentified_Acidobacteria;f__Pyrinomonadaceae;g__unidentified_Pyrinomonadaceae;s__Acidobacterium_sp_Ac_12_G8
OTU_502	0.000368	0.001125	k__Bacteria;p__Firmicutes;c__Clostridia;o__Clostridiales;f__Lachnospiraceae;g__Lachnoclostridium
OTU_503	0.000628	0.000294	k__Bacteria;p__Proteobacteria;c__Deltaproteobacteria;o__Desulfovibrionales;f__Desulfovibrionaceae;g__Desulfovibrio
OTU_504	0.000000	0.000006	k__Bacteria;p__Verrucomicrobia;c__Verrucomicrobiae;o__Chthoniobacterales;f__Chthoniobacteraceae
OTU_505	0.000006	0.000003	k__Bacteria;p__Firmicutes;c__Clostridia;o__Clostridiales;f__unidentified_Clostridiales;g__unidentified_Clostridiales
OTU_506	0.000006	0.000020	k__Bacteria;p__Firmicutes;c__Clostridia;o__Clostridiales;f__Ruminococcaceae;g__unidentified_Ruminococcaceae;s__Marseillibacter_massiliensis
OTU_507	0.000000	0.000486	k__Bacteria;p__Firmicutes;c__Clostridia;o__Clostridiales;f__Lachnospiraceae;g__Roseburia
OTU_508	0.000107	0.000074	k__Bacteria;p__Firmicutes;c__Clostridia;o__Clostridiales;f__Lachnospiraceae
OTU_509	0.000362	0.000054	k__Bacteria;p__Firmicutes;c__Clostridia;o__Clostridiales;f__Lachnospiraceae
OTU_510	0.000003	0.000000	k__Bacteria;p__Firmicutes;c__Clostridia;o__Clostridiales;f__Peptococcaceae;g__Peptococcus;s__
OTU_511	0.000122	0.000085	k__Bacteria;p__Firmicutes;c__Clostridia;o__Clostridiales;f__Ruminococcaceae
OTU_512	0.000000	0.000008	k__Bacteria;p__Firmicutes;c__Clostridia;o__Clostridiales;f__Lachnospiraceae;g__unidentified_Lachnospiraceae
OTU_513	0.000000	0.000006	k__Bacteria;p__Proteobacteria;c__Gammaproteobacteria;o__Alteromonadales;f__Shewanellaceae;g__Shewanella;s__Shewanella_algae
OTU_514	0.000000	0.000008	k__Bacteria;p__Bacteroidetes;c__Bacteroidia;o__Chitinophagales;f__Chitinophagaceae;g__Segetibacter;s__
OTU_515	0.000286	0.000291	k__Bacteria;p__Bacteroidetes;c__Bacteroidia;o__Bacteroidales;f__Bacteroidaceae;g__Bacteroides
OTU_516	0.000008	0.000006	k__Bacteria;p__Acidobacteria;c__unidentified_Acidobacteria;o__unidentified_Acidobacteria;f__unidentified_Acidobacteria;g__Blastocatella;s__
OTU_517	0.000317	0.000221	k__Bacteria;p__Firmicutes;c__Clostridia;o__Clostridiales;f__Lachnospiraceae
OTU_518	0.000028	0.000003	k__Bacteria;p__Proteobacteria;c__Gammaproteobacteria;o__unidentified_Gammaproteobacteria;f__Burkholderiaceae;g__Ralstonia
OTU_519	0.001108	0.001382	k__Bacteria;p__Bacteroidetes;c__Bacteroidia;o__Bacteroidales;f__Muribaculaceae;g__Muribaculum;s__
OTU_520	0.001091	0.004478	k__Bacteria;p__Bacteroidetes;c__Bacteroidia;o__Bacteroidales;f__Muribaculaceae;g__;s__
OTU_521	0.000122	0.000139	k__Bacteria;p__Bacteroidetes;c__Bacteroidia;o__Bacteroidales;f__Muribaculaceae;g__;s__
OTU_522	0.000006	0.000008	k__Bacteria;p__Proteobacteria;c__Alphaproteobacteria;o__Rhizobiales;f__Rhizobiaceae;g__Brucella;s__
OTU_523	0.000000	0.000000	k__Bacteria;p__Proteobacteria;c__Alphaproteobacteria;o__Rhizobiales;f__Beijerinckiaceae;g__Methylobacterium
OTU_524	0.000775	0.000729	k__Bacteria;p__Firmicutes;c__Clostridia;o__Clostridiales;f__Ruminococcaceae;g__Intestinimonas
OTU_525	0.000483	0.000040	k__Bacteria;p__Firmicutes;c__Clostridia;o__Clostridiales;f__Lachnospiraceae
OTU_526	0.000008	0.000014	k__Bacteria;p__Firmicutes;c__Clostridia;o__Clostridiales;f__Christensenellaceae;g__;s__
OTU_527	0.000014	0.000014	k__Bacteria;p__Firmicutes;c__Clostridia;o__Clostridiales;f__Lachnospiraceae;g__unidentified_Lachnospiraceae;s__Coprococcus_comes
OTU_528	0.000351	0.000096	k__Bacteria;p__Bacteroidetes;c__Bacteroidia;o__Bacteroidales;f__Muribaculaceae;g__;s__
OTU_529	0.000006	0.000003	k__Bacteria;p__Fusobacteria;c__Fusobacteriia;o__Fusobacteriales;f__Fusobacteriaceae
OTU_530	0.000003	0.000017	k__Bacteria;p__Firmicutes;c__Clostridia;o__Clostridiales
OTU_531	0.003065	0.003780	k__Bacteria;p__Bacteroidetes;c__Bacteroidia;o__Bacteroidales;f__Bacteroidaceae;g__Bacteroides;s__Bacteroides_salyersiae
OTU_532	0.000017	0.000277	k__Bacteria;p__Firmicutes;c__Clostridia;o__Clostridiales;f__Ruminococcaceae
OTU_533	0.000025	0.000048	k__Bacteria
OTU_534	0.000136	0.000427	k__Bacteria;p__Bacteroidetes;c__Bacteroidia;o__Bacteroidales;f__Muribaculaceae;g__;s__
OTU_535	0.000008	0.000144	k__Bacteria;p__Firmicutes;c__Clostridia;o__Clostridiales;f__Lachnospiraceae
OTU_536	0.000011	0.000025	k__Bacteria;p__Fusobacteria;c__Fusobacteriia;o__Fusobacteriales;f__Fusobacteriaceae;g__Fusobacterium
OTU_537	0.000008	0.000000	k__Bacteria;p__Bacteroidetes;c__Bacteroidia;o__Cytophagales
OTU_538	0.000000	0.000006	k__Bacteria;p__Acidobacteria;c__unidentified_Acidobacteria;o__unidentified_Acidobacteria;f__unidentified_Acidobacteria;g__Blastocatella;s__
OTU_539	0.002638	0.001448	k__Bacteria;p__Bacteroidetes;c__Bacteroidia;o__Bacteroidales;f__Muribaculaceae;g__;s__
OTU_540	0.000025	0.000048	k__Bacteria;p__Proteobacteria;c__Gammaproteobacteria;o__unidentified_Gammaproteobacteria;f__Burkholderiaceae
OTU_541	0.000896	0.000961	k__Bacteria;p__Proteobacteria;c__Deltaproteobacteria;o__Desulfovibrionales;f__Desulfovibrionaceae;g__Desulfovibrio
OTU_542	0.002802	0.001023	k__Bacteria;p__Proteobacteria;c__Gammaproteobacteria;o__Enterobacteriales;f__Enterobacteriaceae
OTU_543	0.000000	0.000003	k__Bacteria;p__Firmicutes;c__Clostridia;o__Clostridiales;f__Ruminococcaceae;g__unidentified_Ruminococcaceae;s__Ruminococcus_sp_YE281
OTU_544	0.000006	0.000006	k__Bacteria;p__Actinobacteria;c__unidentified_Actinobacteria;o__Corynebacteriales;f__Corynebacteriaceae;g__unidentified_Corynebacteriaceae;s__Corynebacterium_sp_KPL1855
OTU_545	0.000155	0.000141	k__Bacteria;p__Firmicutes;c__Clostridia;o__Clostridiales;f__Lachnospiraceae
OTU_546	0.000127	0.000085	k__Bacteria;p__Bacteroidetes;c__Bacteroidia;o__Bacteroidales;f__Muribaculaceae;g__;s__
OTU_547	0.000008	0.000011	k__Bacteria;p__Actinobacteria;c__Thermoleophilia;o__Solirubrobacterales;f__;g__;s__
OTU_548	0.000605	0.000532	k__Bacteria;p__Firmicutes;c__Clostridia;o__Clostridiales;f__Ruminococcaceae;g__Butyricicoccus
OTU_549	0.000008	0.000003	k__Bacteria;p__Proteobacteria;c__Alphaproteobacteria;o__unidentified_Alphaproteobacteria;f__unidentified_Alphaproteobacteria;g__Dongia;s__
OTU_550	0.000011	0.000006	k__Bacteria;p__Acidobacteria;c__Holophagae;o__;f__;g__;s__
OTU_551	0.000008	0.000008	k__Bacteria;p__Firmicutes;c__Clostridia;o__Clostridiales;f__Lachnospiraceae;g__Agathobacter;s__Eubacterium_ramulus
OTU_552	0.000074	0.000071	k__Bacteria;p__Firmicutes;c__Clostridia;o__Clostridiales;f__Lachnospiraceae;g__unidentified_Lachnospiraceae;s__Clostridium_sp_ASF356
OTU_553	0.000003	0.000006	k__Bacteria;p__Firmicutes;c__Clostridia;o__Clostridiales;f__Lachnospiraceae;g__unidentified_Lachnospiraceae;s__[Eubacterium]_hallii
OTU_554	0.000000	0.000006	k__Bacteria;p__Bacteroidetes;c__Bacteroidia;o__Chitinophagales;f__Chitinophagaceae;g__Segetibacter;s__
OTU_555	0.000011	0.000003	k__Bacteria;p__Firmicutes;c__Clostridia;o__Clostridiales;f__Lachnospiraceae;g__Tyzzerella
OTU_556	0.000178	0.000204	k__Bacteria;p__Bacteroidetes;c__Bacteroidia;o__Bacteroidales;f__Rikenellaceae;g__Alistipes
OTU_557	0.002666	0.006353	k__Bacteria;p__Bacteroidetes;c__Bacteroidia;o__Bacteroidales;f__Muribaculaceae;g__;s__
OTU_558	0.000000	0.000011	k__Bacteria;p__Actinobacteria;c__Rubrobacteria;o__Rubrobacterales;f__unidentified_Rubrobacterales;g__Rubrobacter;s__Rubrobacter_sp_C05_TP_Z26_S14
OTU_559	0.000065	0.000062	k__Bacteria;p__Bacteroidetes;c__Bacteroidia;o__Bacteroidales;f__Muribaculaceae;g__;s__
OTU_560	0.000000	0.000006	k__Bacteria;p__Bacteroidetes;c__Bacteroidia;o__Sphingobacteriales;f__;g__;s__
OTU_561	0.000000	0.000014	k__Bacteria;p__Proteobacteria;c__Alphaproteobacteria;o__Sphingomonadales;f__Sphingomonadaceae;g__Novosphingobium
OTU_562	0.000025	0.000011	k__Bacteria;p__Proteobacteria;c__Gammaproteobacteria;o__unidentified_Gammaproteobacteria;f__Burkholderiaceae;g__Sutterella;s__Sutterella_wadsworthensis
OTU_563	0.000011	0.000003	k__Bacteria;p__Firmicutes;c__Clostridia;o__Clostridiales;f__Lachnospiraceae
OTU_564	0.000068	0.000065	k__Bacteria;p__Firmicutes;c__Negativicutes;o__Selenomonadales;f__Veillonellaceae;g__Dialister
OTU_565	0.000023	0.001742	k__Bacteria;p__Firmicutes;c__Clostridia;o__Clostridiales;f__Ruminococcaceae;g__unidentified_Ruminococcaceae;s__[Clostridium]_papyrosolvens
OTU_566	0.000028	0.000025	k__Bacteria;p__Firmicutes;c__Bacilli;o__Lactobacillales;f__Lactobacillaceae;g__Lactobacillus
OTU_567	0.000034	0.000025	k__Bacteria;p__Bacteroidetes;c__Bacteroidia;o__Bacteroidales;f__Barnesiellaceae;g__Coprobacter;s__
OTU_568	0.000229	0.000028	k__Bacteria;p__Firmicutes;c__Clostridia;o__Clostridiales;f__Lachnospiraceae;g__Roseburia;s__
OTU_569	0.000074	0.000051	k__Bacteria;p__Firmicutes;c__Clostridia;o__Clostridiales;f__Lachnospiraceae;g__unidentified_Lachnospiraceae;s__Eubacterium_ventriosum
OTU_570	0.000291	0.000263	k__Bacteria;p__Bacteroidetes;c__Bacteroidia;o__Bacteroidales;f__Muribaculaceae;g__;s__
OTU_571	0.000294	0.000011	k__Bacteria;p__Firmicutes;c__Clostridia;o__Clostridiales;f__Lachnospiraceae
OTU_572	0.000006	0.000000	k__Bacteria;p__Actinobacteria;c__Thermoleophilia;o__Solirubrobacterales;f__;g__;s__
OTU_573	0.000071	0.000113	k__Bacteria;p__Firmicutes;c__Clostridia;o__Clostridiales;f__Ruminococcaceae;g__unidentified_Ruminococcaceae
OTU_574	0.000000	0.000003	k__Bacteria;p__Actinobacteria;c__Thermoleophilia;o__Gaiellales;f__;g__;s__
OTU_575	0.000000	0.000003	k__Bacteria;p__Firmicutes;c__Clostridia;o__Clostridiales;f__Lachnospiraceae;g__Blautia
OTU_576	0.000000	0.000006	k__Bacteria;p__Bacteroidetes;c__Bacteroidia;o__Bacteroidales;f__Muribaculaceae;g__;s__
OTU_577	0.000014	0.000003	k__Bacteria;p__Proteobacteria;c__Alphaproteobacteria;o__Rhizobiales
OTU_578	0.000000	0.000003	k__Bacteria;p__Proteobacteria;c__Gammaproteobacteria;o__Xanthomonadales;f__Rhodanobacteraceae;g__Rhodanobacter;s__Rhodanobacter_sp
OTU_579	0.000000	0.000014	k__Bacteria;p__Firmicutes;c__Clostridia;o__Clostridiales;f__Lachnospiraceae
OTU_580	0.000096	0.000096	k__Bacteria;p__Bacteroidetes;c__Bacteroidia;o__Bacteroidales;f__Rikenellaceae;g__Alistipes;s__
OTU_581	0.000000	0.000006	k__Bacteria;p__Proteobacteria;c__Alphaproteobacteria;o__Caulobacterales;f__Caulobacteraceae;g__Brevundimonas
OTU_582	0.000000	0.000008	k__Bacteria;p__Bacteroidetes;c__Bacteroidia;o__Bacteroidales;f__Muribaculaceae;g__;s__
OTU_583	0.000034	0.000006	k__Bacteria;p__Firmicutes;c__Clostridia;o__Clostridiales;f__Ruminococcaceae;g__Ruminiclostridium;s__
OTU_584	0.000469	0.000048	k__Bacteria;p__Firmicutes;c__Clostridia;o__Clostridiales;f__Lachnospiraceae
OTU_585	0.000025	0.000040	k__Bacteria;p__Firmicutes;c__Bacilli;o__Lactobacillales;f__Streptococcaceae;g__Streptococcus
OTU_586	0.000249	0.000003	k__Bacteria;p__Firmicutes;c__Clostridia;o__Clostridiales;f__Lachnospiraceae
OTU_587	0.000221	0.000000	k__Bacteria;p__Firmicutes;c__Clostridia;o__Clostridiales;f__Lachnospiraceae;g__Acetatifactor;s__
OTU_588	0.000000	0.000150	k__Bacteria;p__Firmicutes;c__Clostridia;o__Clostridiales;f__Lachnospiraceae
OTU_589	0.000008	0.000006	k__Bacteria;p__Firmicutes;c__Negativicutes;o__Selenomonadales;f__Veillonellaceae;g__Megasphaera;s__
OTU_590	0.000023	0.000023	k__Bacteria;p__Firmicutes;c__Clostridia;o__Clostridiales;f__Ruminococcaceae;g__unidentified_Ruminococcaceae
OTU_591	0.000000	0.000014	k__Bacteria;p__Bacteroidetes;c__Bacteroidia;o__Flavobacteriales;f__unidentified_Flavobacteriales;g__Chryseobacterium;s__Chryseobacterium_balustinum
OTU_592	0.000006	0.000003	k__Bacteria;p__Firmicutes;c__Clostridia;o__Clostridiales;f__Lachnospiraceae
OTU_593	0.000011	0.000000	k__Bacteria;p__Firmicutes;c__Clostridia;o__Clostridiales;f__Lachnospiraceae
OTU_594	0.000006	0.000000	k__Bacteria;p__Proteobacteria;c__Alphaproteobacteria;o__Rhizobiales;f__Rhizobiaceae;g__Ensifer;s__Ensifer_fredii
OTU_595	0.000000	0.000014	k__Archaea;p__Euryarchaeota;c__Methanobacteria;o__Methanobacteriales;f__Methanobacteriaceae;g__Methanobrevibacter;s__Methanobrevibacter_smithii
OTU_596	0.000014	0.000000	k__Bacteria;p__Firmicutes;c__Clostridia;o__Clostridiales;f__Lachnospiraceae
OTU_597	0.000023	0.000006	k__Bacteria;p__Firmicutes;c__Clostridia;o__Clostridiales;f__Lachnospiraceae
OTU_598	0.000011	0.000025	k__Bacteria;p__Firmicutes;c__Clostridia;o__Clostridiales;f__Lachnospiraceae
OTU_599	0.000003	0.000000	k__Bacteria;p__Proteobacteria;c__Gammaproteobacteria;o__Xanthomonadales;f__Rhodanobacteraceae;g__Chujaibacter;s__
OTU_600	0.000011	0.000000	k__Bacteria;p__Firmicutes;c__Clostridia;o__Clostridiales
OTU_601	0.000006	0.000006	k__Bacteria;p__Firmicutes;c__Clostridia;o__Clostridiales;f__Ruminococcaceae;g__Intestinimonas
OTU_602	0.000000	0.000003	k__Bacteria;p__Proteobacteria;c__Alphaproteobacteria;o__Rhodospirillales;f__unidentified_Rhodospirillales;g__Defluviicoccus;s__
OTU_603	0.000014	0.000014	k__Bacteria;p__Firmicutes;c__Negativicutes;o__Selenomonadales;f__Acidaminococcaceae;g__Phascolarctobacterium;s__
OTU_604	0.000003	0.000014	k__Bacteria;p__Actinobacteria;c__unidentified_Actinobacteria;o__Micrococcales;f__Microbacteriaceae
OTU_605	0.000008	0.000000	k__Bacteria;p__Actinobacteria;c__Rubrobacteria;o__Rubrobacterales;f__unidentified_Rubrobacterales;g__Rubrobacter;s__
OTU_606	0.000000	0.000011	k__Bacteria;p__Firmicutes;c__Clostridia;o__Clostridiales;f__Lachnospiraceae
OTU_607	0.002431	0.000365	k__Bacteria;p__Firmicutes;c__Clostridia;o__Clostridiales;f__Lachnospiraceae
OTU_608	0.000594	0.000418	k__Bacteria;p__Firmicutes;c__Clostridia;o__Clostridiales;f__Ruminococcaceae;g__Oscillibacter;s__
OTU_609	0.000011	0.000000	k__Bacteria;p__Actinobacteria;c__unidentified_Actinobacteria;o__Propionibacteriales;f__Nocardioidaceae;g__Aeromicrobium;s__
OTU_610	0.000003	0.000008	k__Bacteria;p__Firmicutes;c__Clostridia;o__Clostridiales;f__Lachnospiraceae;g__unidentified_Lachnospiraceae;s__Clostridium_sp_L2-50
OTU_611	0.000000	0.000006	k__Bacteria;p__unidentified_Bacteria;c__unidentified_Bacteria;o__Campylobacterales;f__Campylobacteraceae;g__Campylobacter
OTU_612	0.000006	0.000000	k__Bacteria;p__Actinobacteria;c__Acidimicrobiia;o__;f__;g__;s__
OTU_613	0.000563	0.000062	k__Bacteria;p__Firmicutes;c__Clostridia;o__Clostridiales;f__Lachnospiraceae
OTU_614	0.000059	0.000025	k__Bacteria;p__Firmicutes;c__Clostridia;o__Clostridiales;f__Lachnospiraceae;g__unidentified_Lachnospiraceae;s__Clostridium_sp_ASF356
OTU_615	0.000000	0.000006	k__Bacteria;p__Armatimonadetes;c__Fimbriimonadia;o__Fimbriimonadales;f__Fimbriimonadaceae;g__;s__
OTU_616	0.000025	0.000147	k__Bacteria;p__Firmicutes;c__Clostridia;o__Clostridiales;f__Ruminococcaceae
OTU_617	0.000000	0.000014	k__Bacteria
OTU_618	0.000008	0.000000	k__Bacteria;p__Firmicutes;c__Clostridia;o__Clostridiales;f__Lachnospiraceae;g__unidentified_Lachnospiraceae;s__[Clostridium]_colinum
OTU_619	0.000034	0.000031	k__Bacteria;p__Firmicutes;c__Clostridia;o__Clostridiales;f__Ruminococcaceae;g__Oscillibacter;s__Oscilibacter_massiliensis
OTU_620	0.000707	0.000113	k__Bacteria;p__Firmicutes;c__Clostridia;o__Clostridiales;f__Lachnospiraceae
OTU_621	0.000006	0.000003	k__Bacteria;p__Bacteroidetes;c__Bacteroidia;o__Flavobacteriales;f__Flavobacteriaceae
OTU_622	0.000006	0.000000	k__Bacteria;p__unidentified_Bacteria;c__unidentified_Bacteria;o__unidentified_Bacteria;f__unidentified_Bacteria;g__unidentified_Bacteria;s__Candidatus_Saccharibacteria_bacterium_GW2011_GWC2_44_17
OTU_623	0.000051	0.000076	k__Bacteria;p__Firmicutes;c__Clostridia;o__Clostridiales;f__Lachnospiraceae;g__Blautia;s__Ruminococcus_sp_Marseille-P328
OTU_624	0.000006	0.000006	k__Bacteria;p__Proteobacteria;c__Alphaproteobacteria;o__Rhizobiales;f__Xanthobacteraceae;g__Bradyrhizobium;s__Bradyrhizobium_elkanii
OTU_625	0.000011	0.000003	k__Bacteria;p__Actinobacteria;c__Coriobacteriia;o__Coriobacteriales;f__Atopobiaceae;g__Atopobium;s__Atopobium_parvulum
OTU_626	0.000008	0.000000	k__Bacteria;p__Proteobacteria
OTU_627	0.000006	0.000000	k__Bacteria;p__Firmicutes;c__Erysipelotrichia;o__Erysipelotrichales;f__Erysipelotrichaceae;g__Erysipelatoclostridium
OTU_628	0.000003	0.000003	k__Bacteria;p__Proteobacteria;c__Alphaproteobacteria;o__Rhizobiales;f__Beijerinckiaceae;g__Methylobacterium
OTU_629	0.001363	0.001504	k__Bacteria;p__Bacteroidetes;c__Bacteroidia;o__Bacteroidales;f__Bacteroidaceae;g__Bacteroides
OTU_630	0.000057	0.000028	k__Bacteria;p__Bacteroidetes;c__Bacteroidia;o__Bacteroidales;f__Muribaculaceae;g__;s__
OTU_631	0.000006	0.000000	k__Bacteria;p__Actinobacteria;c__Thermoleophilia;o__Solirubrobacterales
OTU_632	0.001490	0.000526	k__Bacteria;p__Firmicutes;c__Clostridia;o__Clostridiales;f__Lachnospiraceae
OTU_633	0.000020	0.000006	k__Bacteria;p__Bacteroidetes;c__Bacteroidia;o__Bacteroidales;f__Bacteroidaceae;g__Bacteroides;s__Bacteroides_stercoris
OTU_634	0.000280	0.000218	k__Bacteria;p__Bacteroidetes;c__Bacteroidia;o__Bacteroidales;f__Muribaculaceae;g__;s__
OTU_635	0.000068	0.000057	k__Bacteria;p__Firmicutes;c__Clostridia;o__Clostridiales;f__Lachnospiraceae
OTU_636	0.000014	0.000008	k__Bacteria;p__Firmicutes;c__Negativicutes;o__Selenomonadales;f__Veillonellaceae;g__Dialister;s__Dialister_pneumosintes
OTU_637	0.000008	0.000006	k__Bacteria;p__Firmicutes;c__Clostridia;o__Clostridiales;f__Lachnospiraceae;g__unidentified_Lachnospiraceae;s__Coprococcus_catus
OTU_638	0.000978	0.000096	k__Bacteria;p__Firmicutes;c__Clostridia;o__Clostridiales;f__Lachnospiraceae;g__unidentified_Lachnospiraceae;s__Lachnospiraceae_bacterium_DW17
OTU_639	0.000011	0.000000	k__Bacteria;p__Actinobacteria;c__Acidimicrobiia
OTU_640	0.000003	0.000003	k__Bacteria;p__Firmicutes;c__Clostridia;o__Clostridiales;f__Lachnospiraceae
OTU_641	0.000008	0.000006	k__Bacteria;p__Firmicutes;c__Bacilli;o__Lactobacillales;f__Leuconostocaceae;g__Leuconostoc
OTU_642	0.000057	0.000023	k__Bacteria;p__Firmicutes;c__Clostridia;o__Clostridiales;f__Ruminococcaceae
