# Supplementary material for: The Gut Bacteria Dysbiosis Contributes to Chronic Graft-Versus-Host Disease Associated With a Treg/Th1 Ratio Imbalance
Source: Front Microbiol. 2022 Sep 8;13:813576. doi: 10.3389/fmicb.2022.813576 (PMC9493085; doi:10.3389/fmicb.2022.813576)
Supplement: Supplementary file 1 [file Data_Sheet_1.zip › P101SC18090073-01-B1-3-4_result/02.OTUanalysis/taxa_heatmap/cluster/cluster.c.txt]

Taxon	MD1	MD2	MD3	MD4	MD5	MC1	MC2	MC3	MC4	MC5
Holophagae	0.0	0.0	5.65434960844e-05	0.0	0.0	0.0	0.0	0.0	0.0	2.82717480422e-05
Fimbriimonadia	0.0	0.0	0.0	0.0	0.0	2.82717480422e-05	0.0	0.0	0.0	0.0
Fusobacteriia	0.000296853354443	0.00025444573238	0.000212038110316	0.000325125102485	0.000268581606401	0.000395804472591	0.000282717480422	0.000268581606401	0.000310989228464	0.000339260976506
Thermoleophilia	1.41358740211e-05	0.0	8.48152441265e-05	0.0	0.0	0.0	0.0	0.000141358740211	0.0	0.0
Clostridia	0.468717310791	0.399239489978	0.401091289474	0.208617228803	0.434678126149	0.266079556699	0.219968335642	0.295241864805	0.577733171242	0.393316558763
unidentified_Actinobacteria	0.000268581606401	0.000310989228464	0.00025444573238	0.000268581606401	0.000183766362274	0.000537163212801	0.00052302733878	0.000395804472591	0.000339260976506	0.000664386078991
unidentified_Acidobacteria	0.0	0.0	0.000113086992169	0.0	0.0	0.0	0.0	2.82717480422e-05	0.0	2.82717480422e-05
Verrucomicrobiae	0.00166803313449	0.00407113171807	0.00337847389104	0.0103333239094	0.000395804472591	0.0868084023635	0.0124678408866	0.00114500579571	0.00130050040994	0.0141782816432
Bacteroidia	0.430168782336	0.474880551865	0.47162930084	0.682932345707	0.500395804473	0.563569025473	0.644723078228	0.614557123067	0.387238132934	0.51364111843
Methanobacteria	0.0	0.0	0.0	0.0	0.0	0.0	1.41358740211e-05	5.65434960844e-05	0.0	0.0
Negativicutes	0.000409940346612	0.000325125102485	0.000438212094654	0.000339260976506	0.000735065449097	0.000409940346612	0.000325125102485	0.000508891464759	0.00077747307116	0.000607842582907
Deinococci	0.0	0.0	0.0	0.0	0.0	0.0	0.0	1.41358740211e-05	0.0	1.41358740211e-05
Gammaproteobacteria	0.0787085465494	0.0929150999406	0.0932402250431	0.0761216816036	0.0199881258658	0.0298691018066	0.0834440643465	0.0434960843629	0.0117469113115	0.0486839501286
Mollicutes	0.000819880693223	0.00135704390602	0.000819880693223	0.000282717480422	0.0041559469622	0.0251901275056	0.00385909360776	0.00318057165475	0.000819880693223	0.00460829493088
Acidimicrobiia	0.0	0.0	8.48152441265e-05	0.0	0.0	0.0	0.0	0.0	0.0	0.0
Rubrobacteria	0.0	0.0	0.000155494614232	0.0	0.0	0.0	1.41358740211e-05	4.24076220633e-05	0.0	0.0
Coriobacteriia	0.0	4.24076220633e-05	0.0	0.0	1.41358740211e-05	0.0	0.0	1.41358740211e-05	0.0	0.0
Erysipelotrichia	0.00244550620565	0.00296853354443	0.00460829493088	0.0016114896384	0.00117327754375	0.0103474597834	0.00568262135648	0.00689830652229	0.00248791382771	0.00221933222131
unidentified_Bacteria	0.000169630488253	0.000395804472591	0.000310989228464	0.000720929575076	0.000508891464759	0.00065025020497	0.00114500579571	0.000735065449097	0.000565434960844	0.000862288315287
Alphaproteobacteria	7.06793701055e-05	7.06793701055e-05	0.000367532724548	8.48152441265e-05	0.00012722286619	0.000169630488253	5.65434960844e-05	0.000226173984337	0.00012722286619	5.65434960844e-05
Deltaproteobacteria	0.00993751943683	0.0117751830596	0.01342908032	0.00802917644398	0.0136128466823	0.00453761556077	0.0128636453592	0.018786576574	0.00838257329451	0.0101919651692
unidentified_Oxyphotobacteria	2.82717480422e-05	0.00190834299285	0.000819880693223	7.06793701055e-05	1.41358740211e-05	0.00104605467756	1.41358740211e-05	5.65434960844e-05	4.24076220633e-05	0.0
Bacilli	0.00561194198637	0.00735065449097	0.00759096434933	0.00989511181476	0.022758757174	0.0072375674988	0.0138107489186	0.0128919171072	0.00506064289955	0.00773232308954
