# Supplementary material for: The Gut Bacteria Dysbiosis Contributes to Chronic Graft-Versus-Host Disease Associated With a Treg/Th1 Ratio Imbalance
Source: Front Microbiol. 2022 Sep 8;13:813576. doi: 10.3389/fmicb.2022.813576 (PMC9493085; doi:10.3389/fmicb.2022.813576)
Supplement: Supplementary file 1 [file Data_Sheet_1.zip › P101SC18090073-01-B1-3-4_result/02.OTUanalysis/taxa_heatmap/cluster/cluster.f.txt]

Taxon	MD1	MD2	MD3	MD4	MD5	MC1	MC2	MC3	MC4	MC5
Peptostreptococcaceae	0.000212038110316	7.06793701055e-05	5.65434960844e-05	0.000113086992169	0.000113086992169	0.000183766362274	0.0	0.000113086992169	0.000155494614232	8.48152441265e-05
unidentified_Oxyphotobacteria	2.82717480422e-05	0.00190834299285	0.000819880693223	7.06793701055e-05	1.41358740211e-05	0.00104605467756	1.41358740211e-05	5.65434960844e-05	4.24076220633e-05	0.0
Tannerellaceae	0.0043538491985	0.00384495773374	0.00392977297786	0.00699725764044	0.00530095275791	0.00702552938848	0.00941449209805	0.00634700743547	0.00537163212801	0.00736479036499
Pasteurellaceae	4.24076220633e-05	5.65434960844e-05	0.000141358740211	8.48152441265e-05	1.41358740211e-05	4.24076220633e-05	1.41358740211e-05	0.000183766362274	4.24076220633e-05	0.00012722286619
Akkermansiaceae	0.00166803313449	0.00407113171807	0.00337847389104	0.0103333239094	0.000395804472591	0.0867801306155	0.0124678408866	0.00114500579571	0.00130050040994	0.0141782816432
Enterococcaceae	0.00214865285121	0.00286958242628	0.00336433801702	0.00498996352945	0.0106019055158	0.00278476718215	0.00934381272794	0.00414181108818	0.00125809278788	0.00302507704051
Fusobacteriaceae	0.000296853354443	0.00025444573238	0.000212038110316	0.000325125102485	0.000268581606401	0.000395804472591	0.000282717480422	0.000268581606401	0.000310989228464	0.000339260976506
Rikenellaceae	0.0129767323514	0.0128212377371	0.0102343727913	0.023437279127	0.0138248847926	0.0177546577705	0.0250770405134	0.0307879336179	0.0282717480422	0.0193944191569
Lachnospiraceae	0.375109553024	0.303327584745	0.314212207741	0.137754092336	0.331316615306	0.124862175228	0.108280795002	0.128226513245	0.310876141472	0.200022617398
unidentified_Campylobacterales	0.000113086992169	0.000141358740211	0.000183766362274	2.82717480422e-05	5.65434960844e-05	5.65434960844e-05	2.82717480422e-05	0.000113086992169	0.000367532724548	4.24076220633e-05
Porphyromonadaceae	0.000113086992169	1.41358740211e-05	7.06793701055e-05	0.000113086992169	9.89511181476e-05	9.89511181476e-05	5.65434960844e-05	0.000113086992169	0.00012722286619	8.48152441265e-05
unidentified_Alphaproteobacteria	0.0	0.0	0.000183766362274	0.0	0.0	0.0	1.41358740211e-05	0.0	0.0	0.0
Streptococcaceae	4.24076220633e-05	0.000113086992169	0.000113086992169	0.000113086992169	0.000155494614232	7.06793701055e-05	0.000212038110316	0.000240309858359	2.82717480422e-05	9.89511181476e-05
unidentified_Rubrobacterales	0.0	0.0	0.000155494614232	0.0	0.0	0.0	1.41358740211e-05	4.24076220633e-05	0.0	0.0
Pseudomonadaceae	0.000197902236295	8.48152441265e-05	0.000113086992169	2.82717480422e-05	2.82717480422e-05	0.000113086992169	7.06793701055e-05	0.000141358740211	4.24076220633e-05	9.89511181476e-05
Enterobacteriaceae	0.0776200842498	0.091854909389	0.0923779367278	0.0753300726584	0.0193944191569	0.0290774928614	0.0829351728817	0.0424500296853	0.0109694382404	0.0478923411835
Bacteroidaceae	0.11963190184	0.133145797405	0.121511973085	0.291750303921	0.171128890899	0.155155353255	0.270037601425	0.213508241215	0.103941081677	0.195018517995
Muribaculaceae	0.280314381838	0.304939074383	0.323895281445	0.329196234203	0.3003590512	0.36996409488	0.300966893783	0.340999689011	0.239009357949	0.262008424981
Veillonellaceae	0.000310989228464	0.000240309858359	0.000395804472591	0.000296853354443	0.000607842582907	0.000296853354443	0.000226173984337	0.000424076220633	0.000607842582907	0.000452347968675
Peptococcaceae	0.00106019055158	0.00115914166973	0.000890560063329	0.000325125102485	0.000395804472591	0.00025444573238	0.000494755590738	0.000480619716717	0.00272822368607	0.00077747307116
Erysipelotrichaceae	0.00244550620565	0.00296853354443	0.00460829493088	0.0016114896384	0.00117327754375	0.0103474597834	0.00568262135648	0.00689830652229	0.00248791382771	0.00221933222131
Xanthomonadaceae	7.06793701055e-05	0.0	4.24076220633e-05	2.82717480422e-05	0.00012722286619	0.0	1.41358740211e-05	7.06793701055e-05	4.24076220633e-05	1.41358740211e-05
Burkholderiaceae	0.000636114330949	0.000678521953012	0.000466483842696	0.00052302733878	0.000353396850527	0.000409940346612	0.000339260976506	0.000466483842696	0.000579570834865	0.000409940346612
unidentified_Bacteria	5.65434960844e-05	0.00025444573238	0.00012722286619	0.000692657827033	0.000452347968675	0.000593706708886	0.00111673404767	0.000593706708886	0.000197902236295	0.000819880693223
Nocardiaceae	1.41358740211e-05	4.24076220633e-05	4.24076220633e-05	5.65434960844e-05	0.0	4.24076220633e-05	5.65434960844e-05	4.24076220633e-05	1.41358740211e-05	0.000409940346612
Moraxellaceae	9.89511181476e-05	0.000183766362274	9.89511181476e-05	0.000113086992169	4.24076220633e-05	0.000197902236295	7.06793701055e-05	0.00012722286619	7.06793701055e-05	0.000141358740211
Desulfovibrionaceae	0.00993751943683	0.0117751830596	0.01342908032	0.00802917644398	0.0136128466823	0.00453761556077	0.0128636453592	0.018786576574	0.00838257329451	0.0101919651692
Ruminococcaceae	0.0882361256396	0.0894235390574	0.0828927652597	0.0667354612536	0.0959401769811	0.13639704843	0.106598625993	0.161813349919	0.256806423341	0.18346950892
Bifidobacteriaceae	0.000240309858359	0.00025444573238	0.000141358740211	0.000197902236295	0.000169630488253	0.000480619716717	0.000395804472591	0.000353396850527	0.000212038110316	0.00025444573238
Barnesiellaceae	8.48152441265e-05	4.24076220633e-05	5.65434960844e-05	0.000183766362274	4.24076220633e-05	0.000113086992169	5.65434960844e-05	8.48152441265e-05	5.65434960844e-05	9.89511181476e-05
Acidaminococcaceae	9.89511181476e-05	8.48152441265e-05	4.24076220633e-05	4.24076220633e-05	0.00012722286619	0.000113086992169	9.89511181476e-05	8.48152441265e-05	0.000169630488253	0.000155494614232
Prevotellaceae	0.0123547538944	0.0192671962907	0.0111249328546	0.0297701506884	0.00880664951514	0.0119872211699	0.0384213055893	0.0222357298352	0.0101071499251	0.0286534166408
unidentified_Clostridiales	0.00114500579571	0.00128636453592	0.00104605467756	0.00135704390602	0.00213451697718	0.00145599502417	0.00115914166973	0.00162562551243	0.00155494614232	0.00178112012666
Lactobacillaceae	0.003350202143	0.00429730570241	0.00409940346612	0.00477792541913	0.0119872211699	0.00432557745045	0.00422662633231	0.00835430154646	0.00371773486755	0.00460829493088
Marinifilaceae	0.000339260976506	0.00077747307116	0.000763337197139	0.00148426677221	0.000805744819202	0.00138531565407	0.000636114330949	0.000367532724548	0.000353396850527	0.00101778292952
