# Supplementary material for: The Gut Bacteria Dysbiosis Contributes to Chronic Graft-Versus-Host Disease Associated With a Treg/Th1 Ratio Imbalance
Source: Front Microbiol. 2022 Sep 8;13:813576. doi: 10.3389/fmicb.2022.813576 (PMC9493085; doi:10.3389/fmicb.2022.813576)
Supplement: Supplementary file 1 [file Data_Sheet_1.zip › P101SC18090073-01-B1-3-4_result/02.OTUanalysis/taxa_heatmap/cluster/cluster.g.txt]

Taxon	MD1	MD2	MD3	MD4	MD5	MC1	MC2	MC3	MC4	MC5
Blautia	0.0177829295185	0.0172174945577	0.0173447174239	0.00768991546747	0.0175143479121	0.00538576800204	0.00226173984337	0.00229001159142	0.0163127986203	0.0104605467756
Dubosiella	0.00139945152809	0.00156908201634	0.00333606626898	0.00025444573238	0.000240309858359	0.0073082468689	0.00363291962342	0.000438212094654	0.000155494614232	0.00012722286619
Anaerotruncus	0.00425489808035	0.00356224025331	0.00320884340279	0.00302507704051	0.00333606626898	0.000975375307455	0.000989511181476	0.00108846229962	0.00467897430098	0.00326538689887
Desulfovibrio	0.00989511181476	0.0115914166973	0.013400808572	0.00798676882192	0.0134997596901	0.00453761556077	0.012708150745	0.0186452178338	0.00829775805038	0.0101636934212
unidentified_Lachnospiraceae	0.0845042548981	0.0658873088123	0.0703401091289	0.0206101043228	0.0718243759012	0.024144072828	0.024144072828	0.0214017132679	0.0832744338582	0.0365412343445
Roseburia	0.0162562551243	0.0158180430296	0.0183483644794	0.0120296287919	0.0114500579571	0.00360464787538	0.00169630488253	0.00988097594074	0.0193944191569	0.00718102400271
Alloprevotella	0.0119730852959	0.0188572559441	0.0106725848859	0.0291199004834	0.00798676882192	0.00588052359277	0.0203273868423	0.019436826779	0.00923072573577	0.0250063611433
Harryflintia	0.000720929575076	0.000593706708886	0.00052302733878	0.000212038110316	0.00132877215798	0.00025444573238	0.000339260976506	0.00012722286619	0.00147013089819	0.000452347968675
Lactobacillus	0.003350202143	0.00429730570241	0.00409940346612	0.00477792541913	0.0119872211699	0.00432557745045	0.00422662633231	0.00835430154646	0.00371773486755	0.00460829493088
Oscillibacter	0.00491928415934	0.00619151282124	0.00548471912018	0.00202142998502	0.00323711515083	0.00405699584405	0.00320884340279	0.00200729411099	0.0268440247661	0.00907523112154
Bacteroides	0.11963190184	0.133145797405	0.121511973085	0.291750303921	0.171128890899	0.155155353255	0.270037601425	0.213508241215	0.103941081677	0.195018517995
unidentified_Prevotellaceae	0.000353396850527	0.000296853354443	0.000367532724548	0.000494755590738	0.000735065449097	0.000579570834865	0.000367532724548	0.00065025020497	0.000438212094654	0.000367532724548
Butyricicoccus	0.00500409940347	0.00354810437929	0.00357637612734	0.000508891464759	0.00996579118487	0.00101778292952	0.00135704390602	0.00319470752877	0.0122982103983	0.00240309858359
Parabacteroides	0.0043538491985	0.00384495773374	0.00392977297786	0.00699725764044	0.00530095275791	0.00702552938848	0.00941449209805	0.00634700743547	0.00537163212801	0.00736479036499
unidentified_Clostridiales	0.000579570834865	0.000763337197139	0.000678521953012	0.000692657827033	0.000848152441265	0.00131463628396	0.00090469593735	0.000678521953012	0.000876424189308	0.00152667439428
Butyricimonas	0.000268581606401	0.000692657827033	0.000508891464759	0.001342908032	0.000720929575076	0.00128636453592	0.000565434960844	0.00025444573238	0.000226173984337	0.0010036470555
Muribaculum	0.00829775805038	0.00855220378276	0.00737892623901	0.00585225184473	0.00404285997003	0.0200163976139	0.00407113171807	0.00819880693223	0.00449520793871	0.00337847389104
unidentified_Ruminococcaceae	0.0251901275056	0.0272256933646	0.0271832857426	0.0287523677589	0.0350428316983	0.0446128184106	0.0401600180939	0.0705097396172	0.0626077860394	0.0428316982839
Marvinbryantia	0.000240309858359	0.00012722286619	0.000113086992169	0.000141358740211	0.000155494614232	8.48152441265e-05	0.0	0.000834016567244	0.000113086992169	9.89511181476e-05
Ruminiclostridium	0.00761923609737	0.0082412145543	0.00688417064827	0.00306748466258	0.0022758757174	0.00250204970173	0.00090469593735	0.00111673404767	0.0101354216731	0.00418421871024
Faecalibacterium	0.000819880693223	0.000636114330949	0.000551299086823	0.000678521953012	0.000834016567244	0.000819880693223	0.000664386078991	0.00106019055158	0.000918831811371	0.000735065449097
Intestinimonas	0.00272822368607	0.00253032144978	0.00233241921348	0.00131463628396	0.00312402815866	0.00111673404767	0.0015408102683	0.00209210935512	0.00595120296288	0.00329365864691
Subdoligranulum	8.48152441265e-05	0.00025444573238	0.000240309858359	0.00025444573238	0.000197902236295	0.000169630488253	0.000183766362274	0.000593706708886	0.000395804472591	0.000438212094654
Acetatifactor	0.00240309858359	0.00190834299285	0.00275649543411	0.000169630488253	0.00264340844194	0.000537163212801	0.000240309858359	2.82717480422e-05	0.00101778292952	0.000975375307455
unidentified_Oxyphotobacteria	2.82717480422e-05	0.00190834299285	0.000819880693223	7.06793701055e-05	1.41358740211e-05	0.00104605467756	1.41358740211e-05	5.65434960844e-05	4.24076220633e-05	0.0
Tyzzerella	0.000678521953012	0.000466483842696	0.000409940346612	0.000141358740211	0.00108846229962	0.000169630488253	0.000268581606401	0.000197902236295	0.000579570834865	0.000537163212801
Lachnoclostridium	0.0151960645727	0.0111956122247	0.0104181391535	0.0101636934212	0.0229425235362	0.00969720957847	0.00655904554579	0.00562607786039	0.0244974696786	0.00883492126318
Akkermansia	0.00166803313449	0.00407113171807	0.00337847389104	0.0103333239094	0.000395804472591	0.0867801306155	0.0124678408866	0.00114500579571	0.00130050040994	0.0141782816432
Enterococcus	0.00214865285121	0.00286958242628	0.00336433801702	0.00498996352945	0.0106019055158	0.00278476718215	0.00934381272794	0.00414181108818	0.00125809278788	0.00302507704051
Anaerovorax	0.000381668598569	0.000310989228464	0.000240309858359	0.000565434960844	0.00065025020497	5.65434960844e-05	0.0	0.000466483842696	0.000367532724548	1.41358740211e-05
Candidatus_Saccharimonas	5.65434960844e-05	0.00025444573238	0.00012722286619	0.000664386078991	0.000452347968675	0.000593706708886	0.00111673404767	0.000593706708886	0.000197902236295	0.000819880693223
Caproiciproducens	0.00012722286619	0.000226173984337	9.89511181476e-05	8.48152441265e-05	0.000961239433434	0.000155494614232	0.000141358740211	0.000508891464759	0.000155494614232	0.00025444573238
Proteus	0.00694071414436	0.00893387238133	0.00732238274292	0.0103474597834	0.00347742500919	0.000678521953012	0.00221933222131	0.0180232393769	0.00371773486755	0.00275649543411
unidentified_Enterobacteriaceae	0.0564304090922	0.0662407056628	0.0665941025134	0.0438494812134	0.0117469113115	0.0166520595968	0.0633569873625	0.0192530604167	0.00541403975008	0.0229001159142
Alistipes	0.0129767323514	0.0128212377371	0.0102343727913	0.023437279127	0.0138248847926	0.0177546577705	0.0250770405134	0.0307879336179	0.0282717480422	0.0193944191569
