# Supplementary material for: The Gut Bacteria Dysbiosis Contributes to Chronic Graft-Versus-Host Disease Associated With a Treg/Th1 Ratio Imbalance
Source: Front Microbiol. 2022 Sep 8;13:813576. doi: 10.3389/fmicb.2022.813576 (PMC9493085; doi:10.3389/fmicb.2022.813576)
Supplement: Supplementary file 1 [file Data_Sheet_1.zip › P101SC18090073-01-B1-3-4_result/02.OTUanalysis/taxa_heatmap/cluster/cluster.o.txt]

Taxon	MD1	MD2	MD3	MD4	MD5	MC1	MC2	MC3	MC4	MC5
unidentified_Alphaproteobacteria	0.0	0.0	0.000183766362274	0.0	0.0	0.0	1.41358740211e-05	0.0	0.0	0.0
Lactobacillales	0.00554126261627	0.00732238274292	0.0075768284753	0.00988097594074	0.0227446212999	0.00718102400271	0.0137824771706	0.012764694241	0.00500409940347	0.00773232308954
Rubrobacterales	0.0	0.0	0.000155494614232	0.0	0.0	0.0	1.41358740211e-05	4.24076220633e-05	0.0	0.0
Campylobacterales	0.000113086992169	0.000141358740211	0.000183766362274	2.82717480422e-05	5.65434960844e-05	5.65434960844e-05	2.82717480422e-05	0.000141358740211	0.000367532724548	4.24076220633e-05
Verrucomicrobiales	0.00166803313449	0.00407113171807	0.00337847389104	0.0103333239094	0.000395804472591	0.0867801306155	0.0124678408866	0.00114500579571	0.00130050040994	0.0141782816432
Bifidobacteriales	0.000240309858359	0.00025444573238	0.000141358740211	0.000197902236295	0.000169630488253	0.000480619716717	0.000395804472591	0.000353396850527	0.000212038110316	0.00025444573238
Actinomycetales	1.41358740211e-05	0.0	1.41358740211e-05	0.0	0.0	1.41358740211e-05	0.0	0.0	8.48152441265e-05	0.0
Cytophagales	0.0	0.0	4.24076220633e-05	0.0	0.0	0.0	0.0	0.0	0.0	0.0
Selenomonadales	0.000409940346612	0.000325125102485	0.000438212094654	0.000339260976506	0.000735065449097	0.000409940346612	0.000325125102485	0.000508891464759	0.00077747307116	0.000607842582907
Enterobacteriales	0.0776200842498	0.091854909389	0.0923779367278	0.0753300726584	0.0193944191569	0.0290774928614	0.0829351728817	0.0424500296853	0.0109694382404	0.0478923411835
Erysipelotrichales	0.00244550620565	0.00296853354443	0.00460829493088	0.0016114896384	0.00117327754375	0.0103474597834	0.00568262135648	0.00689830652229	0.00248791382771	0.00221933222131
Coriobacteriales	0.0	4.24076220633e-05	0.0	0.0	1.41358740211e-05	0.0	0.0	1.41358740211e-05	0.0	0.0
Pasteurellales	4.24076220633e-05	5.65434960844e-05	0.000141358740211	8.48152441265e-05	1.41358740211e-05	4.24076220633e-05	1.41358740211e-05	0.000183766362274	4.24076220633e-05	0.00012722286619
unidentified_Bacteria	5.65434960844e-05	0.00025444573238	0.00012722286619	0.000692657827033	0.000452347968675	0.000593706708886	0.00111673404767	0.000593706708886	0.000197902236295	0.000819880693223
Solirubrobacterales	1.41358740211e-05	0.0	8.48152441265e-05	0.0	0.0	0.0	0.0	0.00012722286619	0.0	0.0
Bacillales	7.06793701055e-05	2.82717480422e-05	1.41358740211e-05	1.41358740211e-05	1.41358740211e-05	5.65434960844e-05	2.82717480422e-05	0.00012722286619	5.65434960844e-05	0.0
unidentified_Oxyphotobacteria	2.82717480422e-05	0.00190834299285	0.000819880693223	7.06793701055e-05	1.41358740211e-05	0.00104605467756	1.41358740211e-05	5.65434960844e-05	4.24076220633e-05	0.0
Clostridiales	0.468717310791	0.399239489978	0.401091289474	0.208617228803	0.434678126149	0.266079556699	0.219968335642	0.295241864805	0.577733171242	0.393316558763
Corynebacteriales	1.41358740211e-05	5.65434960844e-05	4.24076220633e-05	5.65434960844e-05	1.41358740211e-05	4.24076220633e-05	5.65434960844e-05	4.24076220633e-05	4.24076220633e-05	0.000409940346612
unidentified_Gammaproteobacteria	0.000664386078991	0.000735065449097	0.000466483842696	0.000537163212801	0.000381668598569	0.000409940346612	0.000339260976506	0.000508891464759	0.000579570834865	0.000409940346612
unidentified_Acidobacteria	0.0	0.0	0.000113086992169	0.0	0.0	0.0	0.0	2.82717480422e-05	0.0	2.82717480422e-05
Xanthomonadales	8.48152441265e-05	0.0	4.24076220633e-05	2.82717480422e-05	0.00012722286619	0.0	1.41358740211e-05	8.48152441265e-05	4.24076220633e-05	1.41358740211e-05
Bacteroidales	0.430168782336	0.474852280116	0.471586893218	0.682932345707	0.500367532725	0.563484210229	0.644666534732	0.614444036075	0.387238132934	0.51364111843
Methanobacteriales	0.0	0.0	0.0	0.0	0.0	0.0	1.41358740211e-05	5.65434960844e-05	0.0	0.0
Micrococcales	0.0	0.0	0.0	1.41358740211e-05	0.0	0.0	7.06793701055e-05	0.0	0.0	0.0
Pseudomonadales	0.000296853354443	0.000268581606401	0.000212038110316	0.000141358740211	7.06793701055e-05	0.000310989228464	0.000141358740211	0.000268581606401	0.000113086992169	0.000240309858359
Propionibacteriales	0.0	0.0	5.65434960844e-05	0.0	0.0	0.0	0.0	0.0	0.0	0.0
Sphingomonadales	2.82717480422e-05	0.0	5.65434960844e-05	2.82717480422e-05	7.06793701055e-05	5.65434960844e-05	2.82717480422e-05	8.48152441265e-05	4.24076220633e-05	0.0
Flavobacteriales	0.0	2.82717480422e-05	0.0	0.0	2.82717480422e-05	8.48152441265e-05	5.65434960844e-05	1.41358740211e-05	0.0	0.0
Rhodospirillales	0.0	4.24076220633e-05	4.24076220633e-05	0.0	1.41358740211e-05	2.82717480422e-05	0.0	5.65434960844e-05	5.65434960844e-05	1.41358740211e-05
Fusobacteriales	0.000296853354443	0.00025444573238	0.000212038110316	0.000325125102485	0.000268581606401	0.000395804472591	0.000282717480422	0.000268581606401	0.000310989228464	0.000339260976506
Rhizobiales	4.24076220633e-05	2.82717480422e-05	8.48152441265e-05	5.65434960844e-05	4.24076220633e-05	8.48152441265e-05	1.41358740211e-05	8.48152441265e-05	2.82717480422e-05	1.41358740211e-05
Desulfovibrionales	0.00993751943683	0.0117751830596	0.01342908032	0.00802917644398	0.0136128466823	0.00453761556077	0.0128636453592	0.018786576574	0.00838257329451	0.0101919651692
Alteromonadales	0.0	0.0	0.0	0.0	0.0	2.82717480422e-05	0.0	0.0	0.0	0.0
Chitinophagales	0.0	0.0	0.0	0.0	0.0	0.0	0.0	7.06793701055e-05	0.0	0.0
