# Supplementary material for: The Gut Bacteria Dysbiosis Contributes to Chronic Graft-Versus-Host Disease Associated With a Treg/Th1 Ratio Imbalance
Source: Front Microbiol. 2022 Sep 8;13:813576. doi: 10.3389/fmicb.2022.813576 (PMC9493085; doi:10.3389/fmicb.2022.813576)
Supplement: Supplementary file 1 [file Data_Sheet_1.zip › P101SC18090073-01-B1-3-4_result/02.OTUanalysis/taxa_heatmap/cluster/cluster.p.txt]

Taxon	MD1	MD2	MD3	MD4	MD5	MC1	MC2	MC3	MC4	MC5
Oxyphotobacteria	2.82717480422e-05	0.00190834299285	0.000819880693223	7.06793701055e-05	1.41358740211e-05	0.00104605467756	1.41358740211e-05	5.65434960844e-05	4.24076220633e-05	0.0
Acidobacteria	0.0	0.0	0.000169630488253	0.0	0.0	0.0	0.0	2.82717480422e-05	0.0	5.65434960844e-05
Deinococcus-Thermus	0.0	0.0	0.0	0.0	0.0	0.0	0.0	1.41358740211e-05	0.0	1.41358740211e-05
Firmicutes	0.47739673744	0.410138248848	0.414025614204	0.220533770603	0.459938933024	0.28425829069	0.240027140878	0.315993327867	0.586921489356	0.404187045885
Proteobacteria	0.0887167453564	0.10476096237	0.107036838088	0.0842356732917	0.0337706030364	0.0345763478556	0.0963642532018	0.0625088349213	0.0202567074722	0.0589324587939
Actinobacteria	0.000282717480422	0.000353396850527	0.000579570834865	0.000268581606401	0.000197902236295	0.000537163212801	0.000537163212801	0.000593706708886	0.000339260976506	0.000664386078991
Melainabacteria	9.89511181476e-05	0.000169630488253	8.48152441265e-05	0.000296853354443	8.48152441265e-05	0.00166803313449	0.000310989228464	0.000155494614232	0.000325125102485	0.00144185915015
Euryarchaeota	0.0	0.0	0.0	0.0	0.0	0.0	1.41358740211e-05	5.65434960844e-05	0.0	0.0
Fusobacteria	0.000296853354443	0.00025444573238	0.000212038110316	0.000325125102485	0.000268581606401	0.000395804472591	0.000282717480422	0.000268581606401	0.000310989228464	0.000339260976506
Tenericutes	0.000819880693223	0.00135704390602	0.000819880693223	0.000282717480422	0.0041559469622	0.0251901275056	0.00385909360776	0.00318057165475	0.000819880693223	0.00460829493088
Bacteroidetes	0.430168782336	0.474880551865	0.47162930084	0.682932345707	0.500395804473	0.563569025473	0.644723078228	0.614557123067	0.387238132934	0.51364111843
Verrucomicrobia	0.00166803313449	0.00407113171807	0.00337847389104	0.0103333239094	0.000395804472591	0.0868084023635	0.0124678408866	0.00114500579571	0.00130050040994	0.0141782816432
Armatimonadetes	0.0	0.0	0.0	0.0	0.0	2.82717480422e-05	0.0	0.0	0.0	0.0
unidentified_Bacteria	0.000169630488253	0.000395804472591	0.000310989228464	0.000720929575076	0.000508891464759	0.00065025020497	0.00114500579571	0.000735065449097	0.000565434960844	0.000862288315287
