# Supplementary material for: The Gut Bacteria Dysbiosis Contributes to Chronic Graft-Versus-Host Disease Associated With a Treg/Th1 Ratio Imbalance
Source: Front Microbiol. 2022 Sep 8;13:813576. doi: 10.3389/fmicb.2022.813576 (PMC9493085; doi:10.3389/fmicb.2022.813576)
Supplement: Supplementary file 1 [file Data_Sheet_1.zip › P101SC18090073-01-B1-3-4_result/02.OTUanalysis/taxa_heatmap/cluster_group/cluster.c.txt]

Taxon	MD	MC
unidentified_Oxyphotobacteria	0.000568262135648	0.000231828333946
Clostridia	0.382468689039	0.35046789743
unidentified_Actinobacteria	0.000257272907184	0.000491928415934
Bacilli	0.0106414859631	0.00934663990275
Methanobacteria	0.0	1.41358740211e-05
Coriobacteriia	1.13086992169e-05	2.82717480422e-06
unidentified_Bacteria	0.000421249045829	0.000791608945181
Fusobacteriia	0.000271408781205	0.000319470752877
Alphaproteobacteria	0.000144185915015	0.00012722286619
Deltaproteobacteria	0.0113567611885	0.0109524751915
Verrucomicrobiae	0.00396935342512	0.0231800062198
Deinococci	0.0	5.65434960844e-06
Erysipelotrichia	0.00256142037262	0.00552712674225
Acidimicrobiia	1.69630488253e-05	0.0
Negativicutes	0.000449520793871	0.000525854513585
Thermoleophilia	1.97902236295e-05	2.82717480422e-05
Gammaproteobacteria	0.0721947358005	0.0434480223912
Fimbriimonadia	0.0	5.65434960844e-06
Bacteroidia	0.512001357044	0.544745695626
Mollicutes	0.00148709394702	0.00753159367844
Rubrobacteria	3.10989228464e-05	1.13086992169e-05
unidentified_Acidobacteria	2.26173984337e-05	1.13086992169e-05
Holophagae	1.13086992169e-05	5.65434960844e-06
