# Supplementary material for: The Gut Bacteria Dysbiosis Contributes to Chronic Graft-Versus-Host Disease Associated With a Treg/Th1 Ratio Imbalance
Source: Front Microbiol. 2022 Sep 8;13:813576. doi: 10.3389/fmicb.2022.813576 (PMC9493085; doi:10.3389/fmicb.2022.813576)
Supplement: Supplementary file 1 [file Data_Sheet_1.zip › P101SC18090073-01-B1-3-4_result/02.OTUanalysis/taxa_heatmap/cluster_group/cluster.f.txt]

Taxon	MD	MC
Marinifilaceae	0.000834016567244	0.000752028497922
Pseudomonadaceae	9.0469593735e-05	9.32967685392e-05
Enterobacteriaceae	0.0713154844364	0.0426648949705
Moraxellaceae	0.00010743264256	0.000121568516581
Barnesiellaceae	8.19880693223e-05	8.19880693223e-05
Akkermansiaceae	0.00396935342512	0.0231743518702
unidentified_Clostridiales	0.00139379717848	0.00151536569506
Lactobacillaceae	0.00570241158011	0.00504650702553
Streptococcaceae	0.00010743264256	0.000130050040994
Bacteroidaceae	0.16743377343	0.187532159113
Fusobacteriaceae	0.000271408781205	0.000319470752877
Veillonellaceae	0.000370359899353	0.000401458822199
Acidaminococcaceae	7.91608945181e-05	0.000124395691386
Pasteurellaceae	6.78521953012e-05	8.19880693223e-05
Tannerellaceae	0.00488535806169	0.007104690283
Enterococcaceae	0.00479488846795	0.00411071216533
Ruminococcaceae	0.0846456136383	0.169016991321
Eubacteriaceae	1.69630488253e-05	3.67532724548e-05
unidentified_Bacteria	0.000316643578072	0.000664386078991
Peptococcaceae	0.000766164371943	0.000947103559413
Burkholderiaceae	0.000531508863193	0.000441039269458
unidentified_Oxyphotobacteria	0.000568262135648	0.000231828333946
Desulfovibrionaceae	0.0113567611885	0.0109524751915
Erysipelotrichaceae	0.00256142037262	0.00552712674225
Nocardiaceae	3.10989228464e-05	0.000113086992169
Xanthomonadaceae	5.37163212801e-05	2.82717480422e-05
Bifidobacteriaceae	0.000200729411099	0.000339260976506
Prevotellaceae	0.0162647366487	0.022280964632
Rikenellaceae	0.0146589013599	0.0242571598202
Muribaculaceae	0.307740804614	0.302589692121
Peptostreptococcaceae	0.000113086992169	0.00010743264256
Sphingomonadaceae	3.67532724548e-05	4.24076220633e-05
Lachnospiraceae	0.29234401063	0.174453648469
Porphyromonadaceae	8.19880693223e-05	9.61239433434e-05
unidentified_Campylobacterales	0.000104605467756	0.000121568516581
