# Supplementary material for: The Gut Bacteria Dysbiosis Contributes to Chronic Graft-Versus-Host Disease Associated With a Treg/Th1 Ratio Imbalance
Source: Front Microbiol. 2022 Sep 8;13:813576. doi: 10.3389/fmicb.2022.813576 (PMC9493085; doi:10.3389/fmicb.2022.813576)
Supplement: Supplementary file 1 [file Data_Sheet_1.zip › P101SC18090073-01-B1-3-4_result/02.OTUanalysis/taxa_heatmap/cluster_group/cluster.g.txt]

Taxon	MD	MC
Lactobacillus	0.00570241158011	0.00504650702553
Tyzzerella	0.000556953436431	0.000350569675723
Acetatifactor	0.00197619518815	0.000559780611235
Alloprevotella	0.0157219190863	0.0159763648186
Faecalibacterium	0.00070396652625	0.000839670916853
Enterococcus	0.00479488846795	0.00411071216533
Desulfovibrio	0.0112747731192	0.0108704871222
Oscillibacter	0.00437081224732	0.00903847784909
Subdoligranulum	0.000206383760708	0.000356224025331
Muribaculum	0.00682479997738	0.00803200361878
unidentified_Lachnospiraceae	0.0626332306126	0.0379011054253
Bacteroides	0.16743377343	0.187532159113
Parabacteroides	0.00488535806169	0.007104690283
unidentified_Clostridiales	0.000712448050663	0.00106019055158
Butyricimonas	0.000706793701055	0.000667213253795
Candidatus_Saccharimonas	0.000310989228464	0.000664386078991
Ruminiclostridium	0.00561759633598	0.00376862401402
Fusobacterium	0.000265754431597	0.000316643578072
Blautia	0.0155098809759	0.00734217296655
unidentified_Enterobacteriaceae	0.0489723219587	0.0255152526081
Lachnoclostridium	0.0139832065817	0.0110429447853
Dubosiella	0.00135987108083	0.00233241921348
Alistipes	0.0146589013599	0.0242571598202
Butyricicoccus	0.00452065251194	0.00405416866925
Anaerovorax	0.000429730570241	0.00018093918747
Roseburia	0.0147804698765	0.00835147437166
Proteus	0.00740437081225	0.00547906477057
Bifidobacterium	0.000200729411099	0.000339260976506
Harryflintia	0.000675694778208	0.000528681688389
Akkermansia	0.00396935342512	0.0231743518702
Anaerotruncus	0.00347742500919	0.00219954199768
unidentified_Oxyphotobacteria	0.000568262135648	0.000231828333946
unidentified_Prevotellaceae	0.000449520793871	0.000480619716717
Intestinimonas	0.00240592575839	0.00279890305618
unidentified_Ruminococcaceae	0.028678861214	0.052144412089
