# Supplementary material for: The Gut Bacteria Dysbiosis Contributes to Chronic Graft-Versus-Host Disease Associated With a Treg/Th1 Ratio Imbalance
Source: Front Microbiol. 2022 Sep 8;13:813576. doi: 10.3389/fmicb.2022.813576 (PMC9493085; doi:10.3389/fmicb.2022.813576)
Supplement: Supplementary file 1 [file Data_Sheet_1.zip › P101SC18090073-01-B1-3-4_result/02.OTUanalysis/taxa_heatmap/cluster_group/cluster.o.txt]

Taxon	MD	MC
Lactobacillales	0.010613214215	0.00929292358147
Sphingomonadales	3.67532724548e-05	4.24076220633e-05
Campylobacterales	0.000104605467756	0.00012722286619
Actinomycetales	5.65434960844e-06	1.97902236295e-05
Rhizobiales	5.08891464759e-05	4.52347968675e-05
Rhodospirillales	1.97902236295e-05	3.10989228464e-05
Selenomonadales	0.000449520793871	0.000525854513585
Propionibacteriales	1.13086992169e-05	0.0
Methanobacteriales	0.0	1.41358740211e-05
Flavobacteriales	1.13086992169e-05	3.10989228464e-05
Clostridiales	0.382468689039	0.35046789743
unidentified_Alphaproteobacteria	3.67532724548e-05	2.82717480422e-06
Desulfovibrionales	0.0113567611885	0.0109524751915
Erysipelotrichales	0.00256142037262	0.00552712674225
unidentified_Bacteria	0.000316643578072	0.000664386078991
Pasteurellales	6.78521953012e-05	8.19880693223e-05
unidentified_Oxyphotobacteria	0.000568262135648	0.000231828333946
Cytophagales	8.48152441265e-06	0.0
Coriobacteriales	1.13086992169e-05	2.82717480422e-06
Corynebacteriales	3.67532724548e-05	0.000118741341777
Solirubrobacterales	1.97902236295e-05	2.5444573238e-05
Anaeroplasmatales	2.82717480422e-06	5.65434960844e-06
Bacteroidales	0.51198156682	0.54469480648
Micrococcales	2.82717480422e-06	1.41358740211e-05
unidentified_Gammaproteobacteria	0.000556953436431	0.000449520793871
Xanthomonadales	5.65434960844e-05	3.10989228464e-05
Verrucomicrobiales	0.00396935342512	0.0231743518702
unidentified_Acidobacteria	2.26173984337e-05	1.13086992169e-05
Rubrobacterales	3.10989228464e-05	1.13086992169e-05
Pseudomonadales	0.000197902236295	0.000214865285121
Enterobacteriales	0.0713154844364	0.0426648949705
Bacillales	2.82717480422e-05	5.37163212801e-05
Fusobacteriales	0.000271408781205	0.000319470752877
Bifidobacteriales	0.000200729411099	0.000339260976506
Chitinophagales	0.0	1.41358740211e-05
