# Supplementary material for: The Gut Bacteria Dysbiosis Contributes to Chronic Graft-Versus-Host Disease Associated With a Treg/Th1 Ratio Imbalance
Source: Front Microbiol. 2022 Sep 8;13:813576. doi: 10.3389/fmicb.2022.813576 (PMC9493085; doi:10.3389/fmicb.2022.813576)
Supplement: Supplementary file 1 [file Data_Sheet_1.zip › P101SC18090073-01-B1-3-4_result/02.OTUanalysis/taxa_heatmap/cluster_group/cluster.p.txt]

Taxon	MD	MC
Deinococcus-Thermus	0.0	5.65434960844e-06
Bacteroidetes	0.512001357044	0.544745695626
Fusobacteria	0.000271408781205	0.000319470752877
Proteobacteria	0.0837041644285	0.054527720449
Armatimonadetes	0.0	5.65434960844e-06
Melainabacteria	0.000147013089819	0.000780300245964
Verrucomicrobia	0.00396935342512	0.0231800062198
Firmicutes	0.396406660824	0.366277458935
unidentified_Bacteria	0.000421249045829	0.000791608945181
Acidobacteria	3.39260976506e-05	1.69630488253e-05
Oxyphotobacteria	0.000568262135648	0.000231828333946
Euryarchaeota	0.0	1.41358740211e-05
Tenericutes	0.00148709394702	0.00753159367844
Actinobacteria	0.000336433801702	0.000534336037997
