# Supplementary material for: The Gut Bacteria Dysbiosis Contributes to Chronic Graft-Versus-Host Disease Associated With a Treg/Th1 Ratio Imbalance
Source: Front Microbiol. 2022 Sep 8;13:813576. doi: 10.3389/fmicb.2022.813576 (PMC9493085; doi:10.3389/fmicb.2022.813576)
Supplement: Supplementary file 1 [file Data_Sheet_1.zip › P101SC18090073-01-B1-3-4_result/02.OTUanalysis/taxa_stat/Tags_stat.xls]

Sample_Name	Total_tag	Taxon_Tag	Unclassified_Tag	Unique_Tag	OTU_num
MD1	80404	73020	0	7384	530
MD2	80179	73165	0	7014	527
MD3	80060	73327	0	6733	529
MD4	80118	73929	0	6189	483
MD5	80141	74919	0	5222	517
MC1	80394	75082	0	5312	488
MC2	80289	74627	0	5662	471
MC3	80090	75707	0	4383	511
MC4	80036	70742	0	9294	505
MC5	80133	72892	0	7241	481
