# Supplementary material for: The Gut Bacteria Dysbiosis Contributes to Chronic Graft-Versus-Host Disease Associated With a Treg/Th1 Ratio Imbalance
Source: Front Microbiol. 2022 Sep 8;13:813576. doi: 10.3389/fmicb.2022.813576 (PMC9493085; doi:10.3389/fmicb.2022.813576)
Supplement: Supplementary file 1 [file Data_Sheet_1.zip › P101SC18090073-01-B1-3-4_result/02.OTUanalysis/taxa_stat/classified_stat.xls]

Sample_Name	Kingdom	Phylum	Class	Order	Family	Genus	Species
MD1	73020	72994	72972	72913	72694	31616	16072
MD2	73165	73037	73005	72907	72613	32930	16458
MD3	73327	73258	73229	73158	73000	31662	16405
MD4	73929	73929	73901	73878	73708	39722	22767
MD5	74919	74899	74846	74534	74185	33643	11233
MC1	75082	74990	74848	72955	72744	32826	19172
MC2	74627	74608	74568	74279	74023	39354	17339
MC3	75707	75653	75607	75367	75136	36200	11840
MC4	70742	70610	70526	70465	70071	32008	13415
MC5	72892	72814	72687	72351	71822	32575	14093
