# Supplementary material for: The Gut Bacteria Dysbiosis Contributes to Chronic Graft-Versus-Host Disease Associated With a Treg/Th1 Ratio Imbalance
Source: Front Microbiol. 2022 Sep 8;13:813576. doi: 10.3389/fmicb.2022.813576 (PMC9493085; doi:10.3389/fmicb.2022.813576)
Supplement: Supplementary file 1 [file Data_Sheet_1.zip › P101SC18090073-01-B1-3-4_result/02.OTUanalysis/top10/class/otu_table.c10.relative.tran.xls]

Taxonomy	Bacteroidia	Clostridia	Gammaproteobacteria	Verrucomicrobiae	Mollicutes	Bacilli	Deltaproteobacteria	Erysipelotrichia	unidentified_Oxyphotobacteria	unidentified_Bacteria	Others
MD1	0.430168782	0.468717311	0.078708547	0.001668033	0.000819881	0.005611942	0.009937519	0.002445506	2.83E-05	0.00016963	0.001724577
MD2	0.474880552	0.39923949	0.0929151	0.004071132	0.001357044	0.007350654	0.011775183	0.002968534	0.001908343	0.000395804	0.003138164
MD3	0.471629301	0.401091289	0.093240225	0.003378474	0.000819881	0.007590964	0.01342908	0.004608295	0.000819881	0.000310989	0.003081621
MD4	0.682932346	0.208617229	0.076121682	0.010333324	0.000282717	0.009895112	0.008029176	0.00161149	7.07E-05	0.00072093	0.001385316
MD5	0.500395804	0.434678126	0.019988126	0.000395804	0.004155947	0.022758757	0.013612847	0.001173278	1.41E-05	0.000508891	0.002318283
MC1	0.563569025	0.266079557	0.029869102	0.086808402	0.025190128	0.007237567	0.004537616	0.01034746	0.001046055	0.00065025	0.004664838
MC2	0.644723078	0.219968336	0.083444064	0.012467841	0.003859094	0.013810749	0.012863645	0.005682621	1.41E-05	0.001145006	0.00202143
MC3	0.614557123	0.295241865	0.043496084	0.001145006	0.003180572	0.012891917	0.018786577	0.006898307	5.65E-05	0.000735065	0.003010941
MC4	0.387238133	0.577733171	0.011746911	0.0013005	0.000819881	0.005060643	0.008382573	0.002487914	4.24E-05	0.000565435	0.004622431
MC5	0.513641118	0.393316559	0.04868395	0.014178282	0.004608295	0.007732323	0.010191965	0.002219332	0	0.000862288	0.004565887
	1	2	3	5	1	2	3	5
MD	0.4301688	0.4716293	0.4748805	0.5003958	0.4687173	0.3992395	0.4010913	0.4346781	0.07870854	0.0929151	0.09324022	0.01998813	0.001668033	0.004071132	0.003378474	0.000395804	0.000819881	0.001357044	0.000819881	0.004155947	0.005611942	0.007350654	0.007590964	0.02275876	0.009937519	0.01177518	0.01342908	0.01361285	0.002445506	0.002968534	0.004608295	0.001173278	0.0000283	0.001908343	0.000819881	0.0000141	0.00016963	0.000395804	0.000310989	0.000508891	0.001724577	0.003138164	0.003081621	0.002318283
MC	0.563569	0.6447231	0.6145571	0.5136411	0.2660795	0.2199683	0.2952419	0.3933166	0.0298691	0.08344407	0.04349608	0.04868395	0.0868084	0.01246784	0.001145006	0.01417828	0.02519013	0.003859094	0.003180572	0.004608295	0.007237567	0.01381075	0.01289192	0.007732323	0.004537616	0.01286365	0.01878658	0.01019196	0.01034746	0.005682621	0.006898307	0.002219332	0.001046055	0.0000141	0.0000565	0	0.00065025	0.001145006	0.000735065	0.000862288	0.004664838	0.00202143	0.003010941	0.004565887
