# Supplementary material for: The Gut Bacteria Dysbiosis Contributes to Chronic Graft-Versus-Host Disease Associated With a Treg/Th1 Ratio Imbalance
Source: Front Microbiol. 2022 Sep 8;13:813576. doi: 10.3389/fmicb.2022.813576 (PMC9493085; doi:10.3389/fmicb.2022.813576)
Supplement: Supplementary file 1 [file Data_Sheet_1.zip › P101SC18090073-01-B1-3-4_result/02.OTUanalysis/top10/family/otu_table.f10.relative.tran.xls]

Taxonomy	Lachnospiraceae	Muribaculaceae	Bacteroidaceae	Ruminococcaceae	Enterobacteriaceae	Akkermansiaceae	Prevotellaceae	Rikenellaceae	Desulfovibrionaceae	Lactobacillaceae	Others
MD1	0.375109553	0.280314382	0.119631902	0.088236126	0.077620084	0.001668033	0.012354754	0.012976732	0.009937519	0.003350202	0.018800712
MD2	0.303327585	0.304939074	0.133145797	0.089423539	0.091854909	0.004071132	0.019267196	0.012821238	0.011775183	0.004297306	0.025077041
MD3	0.314212208	0.323895281	0.121511973	0.082892765	0.092377937	0.003378474	0.011124933	0.010234373	0.01342908	0.004099403	0.022843572
MD4	0.137754092	0.329196234	0.291750304	0.066735461	0.075330073	0.010333324	0.029770151	0.023437279	0.008029176	0.004777925	0.02288598
MD5	0.331316615	0.300359051	0.171128891	0.095940177	0.019394419	0.000395804	0.00880665	0.013824885	0.013612847	0.011987221	0.03323344
MC1	0.124862175	0.369964095	0.155155353	0.136397048	0.029077493	0.086780131	0.011987221	0.017754658	0.004537616	0.004325577	0.059158633
MC2	0.108280795	0.300966894	0.270037601	0.106598626	0.082935173	0.012467841	0.038421306	0.025077041	0.012863645	0.004226626	0.038124452
MC3	0.128226513	0.340999689	0.213508241	0.16181335	0.04245003	0.001145006	0.02223573	0.030787934	0.018786577	0.008354302	0.03169263
MC4	0.310876141	0.239009358	0.103941082	0.256806423	0.010969438	0.0013005	0.01010715	0.028271748	0.008382573	0.003717735	0.026617851
MC5	0.200022617	0.262008425	0.195018518	0.183469509	0.047892341	0.014178282	0.028653417	0.019394419	0.010191965	0.004608295	0.034562212
cGVHD	0.3751096	0.3033276	0.3142122	0.3313166	0.2803144	0.3049391	0.3238953	0.300359	0.1196319	0.1331458	0.121512	0.1711289	0.08823612	0.08942354	0.08289277	0.09594018	0.07762008	0.09185491	0.09237794	0.01939442	0.001668033	0.004071132	0.003378474	0.000395804	0.01235475	0.0192672	0.01112493	0.00880665	0.01297673	0.01282124	0.01023437	0.01382488	0.009937519	0.01177518	0.01342908	0.01361285	0.003350202	0.004297306	0.004099403	0.01198722	0.01880071	0.02507704	0.02284357	0.03323344
No GVHD	0.1248622	0.1082808	0.1282265	0.2000226	0.3699641	0.3009669	0.3409997	0.2620084	0.1551553	0.2700376	0.2135082	0.1950185	0.136397	0.1065986	0.1618133	0.1834695	0.02907749	0.08293517	0.04245003	0.04789234	0.08678013	0.01246784	0.001145006	0.01417828	0.01198722	0.03842131	0.02223573	0.02865342	0.01775466	0.02507704	0.03078793	0.01939442	0.004537616	0.01286365	0.01878658	0.01019196	0.004325577	0.004226626	0.008354302	0.004608295	0.05915863	0.03812445	0.03169263	0.03456221
