# Supplementary material for: The Gut Bacteria Dysbiosis Contributes to Chronic Graft-Versus-Host Disease Associated With a Treg/Th1 Ratio Imbalance
Source: Front Microbiol. 2022 Sep 8;13:813576. doi: 10.3389/fmicb.2022.813576 (PMC9493085; doi:10.3389/fmicb.2022.813576)
Supplement: Supplementary file 1 [file Data_Sheet_1.zip › P101SC18090073-01-B1-3-4_result/02.OTUanalysis/top10/genus/otu_table.g10.relative.tran.xls]

Taxonomy	Bacteroides	Akkermansia	unidentified_Lachnospiraceae	unidentified_Ruminococcaceae	unidentified_Enterobacteriaceae	Alistipes	Alloprevotella	Oscillibacter	Lachnoclostridium	Muribaculum	Others
MD1	0.119631902	0.001668033	0.084504255	0.025190128	0.056430409	0.012976732	0.011973085	0.004919284	0.015196065	0.008297758	0.659212349
MD2	0.133145797	0.004071132	0.065887309	0.027225693	0.066240706	0.012821238	0.018857256	0.006191513	0.011195612	0.008552204	0.645811541
MD3	0.121511973	0.003378474	0.070340109	0.027183286	0.066594103	0.010234373	0.010672585	0.005484719	0.010418139	0.007378926	0.666803313
MD4	0.291750304	0.010333324	0.020610104	0.028752368	0.043849481	0.023437279	0.0291199	0.00202143	0.010163693	0.005852252	0.534109864
MD5	0.171128891	0.000395804	0.071824376	0.035042832	0.011746911	0.013824885	0.007986769	0.003237115	0.022942524	0.00404286	0.657827033
MC1	0.155155353	0.086780131	0.024144073	0.044612818	0.01665206	0.017754658	0.005880524	0.004056996	0.00969721	0.020016398	0.615249781
MC2	0.270037601	0.012467841	0.024144073	0.040160018	0.063356987	0.025077041	0.020327387	0.003208843	0.006559046	0.004071132	0.530590031
MC3	0.213508241	0.001145006	0.021401713	0.07050974	0.01925306	0.030787934	0.019436827	0.002007294	0.005626078	0.008198807	0.6081253
MC4	0.103941082	0.0013005	0.083274434	0.062607786	0.00541404	0.028271748	0.009230726	0.026844025	0.02449747	0.004495208	0.650122982
MC5	0.195018518	0.014178282	0.036541234	0.042831698	0.022900116	0.019394419	0.025006361	0.009075231	0.008834921	0.003378474	0.622840745
Taxonomy	MD1	MD2	MD3	MD4	MD5	MC1	MC2	MC3	MC4	MC5
Bacteroides	0.119631902	0.133145797	0.121511973	0.291750304	0.171128891	0.155155353	0.270037601	0.213508241	0.103941082	0.195018518
Akkermansia	0.001668033	0.004071132	0.003378474	0.010333324	0.000395804	0.086780131	0.012467841	0.001145006	0.0013005	0.014178282
unidentified_Lachnospiraceae	0.084504255	0.065887309	0.070340109	0.020610104	0.071824376	0.024144073	0.024144073	0.021401713	0.083274434	0.036541234
unidentified_Ruminococcaceae	0.025190128	0.027225693	0.027183286	0.028752368	0.035042832	0.044612818	0.040160018	0.07050974	0.062607786	0.042831698
unidentified_Enterobacteriaceae	0.056430409	0.066240706	0.066594103	0.043849481	0.011746911	0.01665206	0.063356987	0.01925306	0.00541404	0.022900116
Alistipes	0.012976732	0.012821238	0.010234373	0.023437279	0.013824885	0.017754658	0.025077041	0.030787934	0.028271748	0.019394419
Alloprevotella	0.011973085	0.018857256	0.010672585	0.0291199	0.007986769	0.005880524	0.020327387	0.019436827	0.009230726	0.025006361
Oscillibacter	0.004919284	0.006191513	0.005484719	0.00202143	0.003237115	0.004056996	0.003208843	0.002007294	0.026844025	0.009075231
Lachnoclostridium	0.015196065	0.011195612	0.010418139	0.010163693	0.022942524	0.00969721	0.006559046	0.005626078	0.02449747	0.008834921
Muribaculum	0.008297758	0.008552204	0.007378926	0.005852252	0.00404286	0.020016398	0.004071132	0.008198807	0.004495208	0.003378474
Others	0.659212349	0.645811541	0.666803313	0.534109864	0.657827033	0.615249781	0.530590031	0.6081253	0.650122982	0.622840745
