# Supplementary material for: The Gut Bacteria Dysbiosis Contributes to Chronic Graft-Versus-Host Disease Associated With a Treg/Th1 Ratio Imbalance
Source: Front Microbiol. 2022 Sep 8;13:813576. doi: 10.3389/fmicb.2022.813576 (PMC9493085; doi:10.3389/fmicb.2022.813576)
Supplement: Supplementary file 1 [file Data_Sheet_1.zip › P101SC18090073-01-B1-3-4_result/02.OTUanalysis/top10/genus/otu_table.g30.relative.tran.xls]

Taxonomy	Bacteroides	Akkermansia	unidentified_Lachnospiraceae	unidentified_Ruminococcaceae	unidentified_Enterobacteriaceae	Alistipes	Alloprevotella	Oscillibacter	Lachnoclostridium	Muribaculum	Roseburia	Desulfovibrio	Proteus	Blautia	Butyricicoccus	Lactobacillus	Enterococcus	Ruminiclostridium	Parabacteroides	Dubosiella	Intestinimonas	Anaerotruncus	Acetatifactor	unidentified_Oxyphotobacteria	unidentified_Clostridiales	Harryflintia	Butyricimonas	Candidatus_Saccharimonas	Tyzzerella	Faecalibacterium	Others
MD1	0.119631901840491	0.00166803313448871	0.0845042548980803	0.0251901275055837	0.0564304090921942	0.0129767323513613	0.0119730852958638	0.00491928415933957	0.0151960645726725	0.00829775805038025	0.0162562551242543	0.00989511181476351	0.00694071414435555	0.0177829295185321	0.00500409940346612	0.0033502021429985	0.00214865285120579	0.0076192360973679	0.00435384919849594	0.00139945152808798	0.00272822368607051	0.00425489808034831	0.00240309858358542	2.82717480421814e-05	0.00057957083486472	0.000720929575075627	0.000268581606400724	5.65434960843629e-05	0.000678521953012355	0.000819880693223262	0.57192332701931
MD2	0.133145797404654	0.00407113171807413	0.0658873088123038	0.0272256933646207	0.0662407056628311	0.0128212377371293	0.018857255944135	0.00619151282123774	0.0111956122247039	0.00855220378275989	0.0158180430296005	0.0115914166972944	0.00893387238132934	0.0172174945576885	0.00354810437929377	0.00429730570241158	0.00286958242628142	0.00824121455429589	0.00384495773373668	0.00156908201634107	0.00253032144977524	0.00356224025331486	0.00190834299284725	0.00190834299284725	0.000763337197138899	0.00059370670888581	0.000692657827033445	0.000254445732379633	0.000466483842695994	0.000636114330949082	0.55456447372141
MD3	0.121511973085296	0.00337847389104068	0.0703401091289474	0.0271832857425575	0.0665941025133584	0.0102343727912697	0.0106725848859235	0.0054847191201832	0.0104181391535439	0.00737892623900936	0.0183483644793758	0.013400808571994	0.00732238274292499	0.0173447174238783	0.00357637612733595	0.00409940346611631	0.00336433801701959	0.00688417064827118	0.00392977297786322	0.00333606626897741	0.00233241921347997	0.00320884340278759	0.00275649543411269	0.000819880693223262	0.000678521953012355	0.000523027338780357	0.000508891464759266	0.000127222866189817	0.000409940346611631	0.000551299086822538	0.573280370925334
MD4	0.291750303921291	0.0103333239094173	0.0206101043227503	0.0287523677588985	0.0438494812134234	0.0234372791269684	0.0291199004834469	0.00202142998501597	0.0101636934211642	0.00585225184473156	0.0120296287919482	0.00798676882191626	0.0103474597834384	0.00768991546747335	0.000508891464759266	0.00477792541912866	0.00498996352944503	0.00306748466257669	0.00699725764043991	0.000254445732379633	0.00131463628396144	0.00302507704051342	0.000169630488253089	7.06793701054536e-05	0.000692657827033445	0.000212038110316361	0.00134290803200362	0.000664386078991264	0.000141358740210907	0.000678521953012355	0.467148228774986
MD5	0.171128890899324	0.00039580447259054	0.071824375901162	0.0350428316982839	0.0117469113115264	0.0138248847926267	0.00798676882191626	0.00323711515082978	0.0229425235362302	0.00404285997003195	0.0114500579570835	0.0134997596901416	0.00347742500918832	0.0175143479121314	0.00996579118486896	0.0119872211698849	0.010601905515818	0.00227587571739561	0.00530095275790902	0.000240309858358542	0.00312402815866105	0.00333606626897741	0.00264340844194397	1.41358740210907e-05	0.000848152441265443	0.00132877215798253	0.000720929575075627	0.000452347968674903	0.00108846229962399	0.000834016567244353	0.557123066919228
MC1	0.155155353255492	0.086780130615476	0.0241440728280229	0.0446128184105623	0.0166520595968449	0.0177546577704899	0.00588052359277374	0.00405699584405304	0.00969720957846824	0.0200163976138645	0.00360464787537813	0.00453761556077012	0.000678521953012355	0.00538576800203557	0.00101778292951853	0.00432557745045376	0.00278476718215487	0.00250204970173306	0.00702552938848209	0.0073082468689039	0.00111673404766617	0.00097537530745526	0.000537163212801447	0.00104605467756071	0.00131463628396144	0.000254445732379633	0.00128636453591926	0.00059370670888581	0.000169630488253089	0.000819880693223262	0.567965282293404
MC2	0.270037601424896	0.012467840886602	0.024144072828023	0.0401600180939187	0.0633569873625286	0.0250770405134149	0.0203273868423285	0.00320884340278759	0.0065590455457861	0.00407113171807413	0.00169630488253089	0.0127081507449606	0.00221933222131124	0.00226173984337452	0.00135704390602471	0.00422662633230613	0.00934381272794097	0.000904695937349806	0.00941449209804642	0.00363291962342032	0.00154081026829889	0.000989511181476351	0.000240309858358542	1.41358740210907e-05	0.000904695937349806	0.000339260976506177	0.000565434960843629	0.00111673404766617	0.000268581606400724	0.000664386078991264	0.476181052274462
MC3	0.213508241214554	0.00114500579570835	0.0214017132679314	0.0705097396172005	0.0192530604167256	0.0307879336179356	0.0194368267789997	0.00200729411099488	0.00562607786039411	0.00819880693223262	0.00988097594074242	0.0186452178338187	0.0180232393768907	0.0022900115914167	0.0031947075287665	0.00835430154646462	0.00414181108817958	0.00111673404766617	0.00634700743546973	0.000438212094653812	0.00209210935512143	0.00108846229962399	2.82717480421814e-05	5.65434960843629e-05	0.000678521953012355	0.000127222866189817	0.000254445732379633	0.00059370670888581	0.00019790223629527	0.0010601905515818	0.529515704956038
MC4	0.10394108167708	0.00130050040994035	0.0832744338582455	0.0626077860394108	0.00541403975007775	0.0282717480421814	0.00923072573577224	0.0268440247660513	0.0244974696785502	0.00449520793870685	0.0193944191569365	0.00829775805038026	0.00371773486754686	0.0163127986203387	0.0122982103983489	0.00371773486754686	0.00125809278787707	0.010135421673122	0.00537163212801448	0.000155494614231998	0.00595120296287919	0.00467897430098103	0.00101778292951853	4.24076220632722e-05	0.000876424189307625	0.00147013089819344	0.000226173984337452	0.00019790223629527	0.00057957083486472	0.000918831811370897	0.553504283169829
MC5	0.195018517994968	0.014178281643154	0.0365412343445195	0.0428316982839049	0.022900115914167	0.0193944191569365	0.0250063611433095	0.00907523112154024	0.0088349212631817	0.00337847389104068	0.00718102400271409	0.0101636934211642	0.00275649543411269	0.0104605467756071	0.00240309858358542	0.00460829493087558	0.00302507704051341	0.00418421871024285	0.00736479036498827	0.000127222866189817	0.00329365864691414	0.00326538689887196	0.00097537530745526	0	0.0015266743942778	0.000452347968674903	0.00100364705549744	0.000819880693223262	0.000537163212801447	0.000735065449096718	0.557957083486472
