# Supplementary material for: The Gut Bacteria Dysbiosis Contributes to Chronic Graft-Versus-Host Disease Associated With a Treg/Th1 Ratio Imbalance
Source: Front Microbiol. 2022 Sep 8;13:813576. doi: 10.3389/fmicb.2022.813576 (PMC9493085; doi:10.3389/fmicb.2022.813576)
Supplement: Supplementary file 1 [file Data_Sheet_1.zip › P101SC18090073-01-B1-3-4_result/02.OTUanalysis/top10/order/otu_table.o10.relative.tran.xls]

Taxonomy	Bacteroidales	Clostridiales	Enterobacteriales	Verrucomicrobiales	Lactobacillales	Desulfovibrionales	Erysipelotrichales	unidentified_Oxyphotobacteria	unidentified_Bacteria	Selenomonadales	Others
MD1	0.430168782	0.468717311	0.077620084	0.001668033	0.005541263	0.009937519	0.002445506	2.83E-05	5.65E-05	0.00040994	0.003406746
MD2	0.47485228	0.39923949	0.091854909	0.004071132	0.007322383	0.011775183	0.002968534	0.001908343	0.000254446	0.000325125	0.005428176
MD3	0.471586893	0.401091289	0.092377937	0.003378474	0.007576828	0.01342908	0.004608295	0.000819881	0.000127223	0.000438212	0.004565887
MD4	0.682932346	0.208617229	0.075330073	0.010333324	0.009880976	0.008029176	0.00161149	7.07E-05	0.000692658	0.000339261	0.002162789
MD5	0.500367533	0.434678126	0.019394419	0.000395804	0.022744621	0.013612847	0.001173278	1.41E-05	0.000452348	0.000735065	0.006431823
MC1	0.56348421	0.266079557	0.029077493	0.086780131	0.007181024	0.004537616	0.01034746	0.001046055	0.000593707	0.00040994	0.030462809
MC2	0.644666535	0.219968336	0.082935173	0.012467841	0.013782477	0.012863645	0.005682621	1.41E-05	0.001116734	0.000325125	0.006177377
MC3	0.614444036	0.295241865	0.04245003	0.001145006	0.012764694	0.018786577	0.006898307	5.65E-05	0.000593707	0.000508891	0.007110345
MC4	0.387238133	0.577733171	0.010969438	0.0013005	0.005004099	0.008382573	0.002487914	4.24E-05	0.000197902	0.000777473	0.005866388
MC5	0.513641118	0.393316559	0.047892341	0.014178282	0.007732323	0.010191965	0.002219332	0	0.000819881	0.000607843	0.009400356
Taxonomy	MD1	MD2	MD3	MD4	MD5	MC1	MC2	MC3	MC4	MC5
Bacteroidales	0.430168782	0.47485228	0.471586893	0.682932346	0.500367533	0.56348421	0.644666535	0.614444036	0.387238133	0.513641118
Clostridiales	0.468717311	0.39923949	0.401091289	0.208617229	0.434678126	0.266079557	0.219968336	0.295241865	0.577733171	0.393316559
Enterobacteriales	0.077620084	0.091854909	0.092377937	0.075330073	0.019394419	0.029077493	0.082935173	0.04245003	0.010969438	0.047892341
Verrucomicrobiales	0.001668033	0.004071132	0.003378474	0.010333324	0.000395804	0.086780131	0.012467841	0.001145006	0.0013005	0.014178282
Lactobacillales	0.005541263	0.007322383	0.007576828	0.009880976	0.022744621	0.007181024	0.013782477	0.012764694	0.005004099	0.007732323
Desulfovibrionales	0.009937519	0.011775183	0.01342908	0.008029176	0.013612847	0.004537616	0.012863645	0.018786577	0.008382573	0.010191965
Erysipelotrichales	0.002445506	0.002968534	0.004608295	0.00161149	0.001173278	0.01034746	0.005682621	0.006898307	0.002487914	0.002219332
unidentified_Oxyphotobacteria	2.83E-05	0.001908343	0.000819881	7.07E-05	1.41E-05	0.001046055	1.41E-05	5.65E-05	4.24E-05	0
unidentified_Bacteria	5.65E-05	0.000254446	0.000127223	0.000692658	0.000452348	0.000593707	0.001116734	0.000593707	0.000197902	0.000819881
Selenomonadales	0.00040994	0.000325125	0.000438212	0.000339261	0.000735065	0.00040994	0.000325125	0.000508891	0.000777473	0.000607843
Others	0.003406746	0.005428176	0.004565887	0.002162789	0.006431823	0.030462809	0.006177377	0.007110345	0.005866388	0.009400356
