# Supplementary material for: The Gut Bacteria Dysbiosis Contributes to Chronic Graft-Versus-Host Disease Associated With a Treg/Th1 Ratio Imbalance
Source: Front Microbiol. 2022 Sep 8;13:813576. doi: 10.3389/fmicb.2022.813576 (PMC9493085; doi:10.3389/fmicb.2022.813576)
Supplement: Supplementary file 1 [file Data_Sheet_1.zip › P101SC18090073-01-B1-3-4_result/02.OTUanalysis/top10/phylum/otu_table.p10.relative.tran.xls]

Taxonomy	Bacteroidetes	Firmicutes	Proteobacteria	Verrucomicrobia	Tenericutes	Oxyphotobacteria	Melainabacteria	unidentified_Bacteria	Actinobacteria	Fusobacteria	Others		Bacteroidetes/Firmicutes
MD1	0.430168782	0.477396737	0.088716745	0.001668033	0.000819881	2.83E-05	9.90E-05	0.00016963	0.000282717	0.000296853	0.000353397		0.901071894
MD2	0.474880552	0.410138249	0.104760962	0.004071132	0.001357044	0.001908343	0.00016963	0.000395804	0.000353397	0.000254446	0.001710441		1.157854829
MD3	0.471629301	0.414025614	0.107036838	0.003378474	0.000819881	0.000819881	8.48E-05	0.000310989	0.000579571	0.000212038	0.001102598		1.139130732
MD4	0.682932346	0.220533771	0.084235673	0.010333324	0.000282717	7.07E-05	0.000296853	0.00072093	0.000268582	0.000325125	0		3.096724569
MD5	0.500395804	0.459938933	0.033770603	0.000395804	0.004155947	1.41E-05	8.48E-05	0.000508891	0.000197902	0.000268582	0.000268582		1.087961398
MC1	0.563569025	0.284258291	0.034576348	0.086808402	0.025190128	0.001046055	0.001668033	0.00065025	0.000537163	0.000395804	0.0013005		1.982594858
MC2	0.644723078	0.240027141	0.096364253	0.012467841	0.003859094	1.41E-05	0.000310989	0.001145006	0.000537163	0.000282717	0.000268582		2.686042403
MC3	0.614557123	0.315993328	0.062508835	0.001145006	0.003180572	5.65E-05	0.000155495	0.000735065	0.000593707	0.000268582	0.000805745		1.944842086
MC4	0.387238133	0.586921489	0.020256707	0.0013005	0.000819881	4.24E-05	0.000325125	0.000565435	0.000339261	0.000310989	0.001880071		0.65977842
MC5	0.513641118	0.404187046	0.058932459	0.014178282	0.004608295	0	0.001441859	0.000862288	0.000664386	0.000339261	0.001145006		1.270800546
cGVHD	0.4301688	0.4748805	0.4716293	0.5003958	0.4773967	0.4101382	0.4140256	0.4599389	0.104761	0.104761	0.1070368	0.0337706	0.001668033	0.004071132	0.003378474	0.000395804	0.000819881	0.001357044	0.000819881	0.000819881	0.0000283	0.001908343	0.000819881	0.0000141	0.000099	0.00016963	0.0000848	0.0000848	0.00016963	0.000395804	0.000310989	0.000508891	0.000282717	0.000353397	0.000579571	0.000197902	0.000296853	0.000254446	0.000268582	0.000268582	0.000353397	0.001710441	0.001102598	0.000268582
No GVHD	0.563569	0.6447231	0.6145571	0.5136411	0.2842583	0.2400271	0.3159933	0.4041871	0.03457635	0.09636425	0.06250884	0.05893246	0.0868084	0.01246784	0.001145006	0.01417828	0.02519013	0.003859094	0.003180572	0.004608295	0.001046055	0.0000141	0.0000565	0	0.001668033	0.000310989	0.000155495	0.001441859	0.00065025	0.001145006	0.000735065	0.000862288	0.000537163	0.000537163	0.000593707	0.000664386	0.000395804	0.000282717	0.000268582	0.000339261	0.0013005	0.000268582	0.000805745	0.001145006
Taxonomy	MD1	MD2	MD3	MD4	MD5	MC1	MC2	MC3	MC4	MC5
Bacteroidetes	0.430168782	0.474880552	0.471629301	0.682932346	0.500395804	0.563569025	0.644723078	0.614557123	0.387238133	0.513641118
Firmicutes	0.477396737	0.410138249	0.414025614	0.220533771	0.459938933	0.284258291	0.240027141	0.315993328	0.586921489	0.404187046
Proteobacteria	0.088716745	0.104760962	0.107036838	0.084235673	0.033770603	0.034576348	0.096364253	0.062508835	0.020256707	0.058932459
Verrucomicrobia	0.001668033	0.004071132	0.003378474	0.010333324	0.000395804	0.086808402	0.012467841	0.001145006	0.0013005	0.014178282
Tenericutes	0.000819881	0.001357044	0.000819881	0.000282717	0.004155947	0.025190128	0.003859094	0.003180572	0.000819881	0.004608295
Oxyphotobacteria	2.83E-05	0.001908343	0.000819881	7.07E-05	1.41E-05	0.001046055	1.41E-05	5.65E-05	4.24E-05	0
Melainabacteria	9.90E-05	0.00016963	8.48E-05	0.000296853	8.48E-05	0.001668033	0.000310989	0.000155495	0.000325125	0.001441859
unidentified_Bacteria	0.00016963	0.000395804	0.000310989	0.00072093	0.000508891	0.00065025	0.001145006	0.000735065	0.000565435	0.000862288
Actinobacteria	0.000282717	0.000353397	0.000579571	0.000268582	0.000197902	0.000537163	0.000537163	0.000593707	0.000339261	0.000664386
Fusobacteria	0.000296853	0.000254446	0.000212038	0.000325125	0.000268582	0.000395804	0.000282717	0.000268582	0.000310989	0.000339261
Others	0.000353397	0.001710441	0.001102598	0	0.000268582	0.0013005	0.000268582	0.000805745	0.001880071	0.001145006
