# Supplementary material for: The Gut Bacteria Dysbiosis Contributes to Chronic Graft-Versus-Host Disease Associated With a Treg/Th1 Ratio Imbalance
Source: Front Microbiol. 2022 Sep 8;13:813576. doi: 10.3389/fmicb.2022.813576 (PMC9493085; doi:10.3389/fmicb.2022.813576)
Supplement: Supplementary file 1 [file Data_Sheet_1.zip › P101SC18090073-01-B1-3-4_result/02.OTUanalysis/top10/species/otu_table.s10.relative.tran.xls]

Taxonomy	Bacteroides_acidifaciens	Akkermansia_muciniphila	Bacteroides_uniformis	Escherichia_coli	Ruminiclostridium_sp_KB18	Lachnospiraceae_bacterium_DW17	[Clostridium]_papyrosolvens	Proteus_mirabilis	Firmicutes_bacterium_ASF500	Lachnospiraceae_bacterium_615	Others
MD1	0.0161290322580645	0.00166803313448871	0.0113935144609991	0.0564304090921942	0.00586638771875265	0.0295015690820163	0.000904695937349806	0.00694071414435555	0.00753442085324136	0.00886319301122388	0.854768030307314
MD2	0.021345169771847	0.00407113171807413	0.01153487320121	0.0662407056628311	0.00650250204970173	0.0220095558508383	0.000890560063328716	0.00893387238132934	0.00723756749879845	0.00846738853863334	0.842766673263408
MD3	0.0188148483220718	0.00337847389104068	0.0108139436261344	0.0665941025133584	0.00681349127816573	0.0249922252692884	0.000834016567244353	0.00732238274292499	0.00703966526250318	0.00937208447598315	0.844024766051285
MD4	0.0874727884425094	0.0103333239094173	0.0776342201238303	0.0438494812134234	0.0117751830595686	0.0025868649458596	0.00195075061491052	0.0103474597834384	0.00223346809533233	0.0012156851658138	0.750600774645896
MD5	0.00961239433434169	0.00039580447259054	0.00402872409601086	0.0117469113115264	0.00172457663057307	0.030222498657092	0.000212038110316361	0.00347742500918832	0.00968307370444715	0.0157614995335162	0.913135054140397
MC1	0.0697039947979984	0.086780130615476	0.00347742500918832	0.0166520595968449	0.0100364705549744	0.000848152441265443	0.0186028102117554	0.000678521953012355	0.00233241921347997	0.00104605467756071	0.789841960928444
MC2	0.0667778688756326	0.012467840886602	0.00790195357778972	0.0633569873625286	0.0169489129512878	0.000452347968674903	0.0121427157841169	0.00221933222131124	0.0021345169771847	0.000692657827033445	0.814904865567838
MC3	0.0182211416131859	0.00114500579570835	0.00339260976506177	0.0192530604167256	0.0405275508184671	0.00308162053659778	0.00506064289955048	0.0180232393768907	0.00248791382771197	0.000678521953012355	0.888128692997088
MC4	0.0402589692120664	0.00130050040994035	0.00482033304119194	0.00541403975007775	0.0304769443894716	0.00336433801701959	0.00254445732379633	0.00371773486754686	0.0170054564473721	0.00169630488253089	0.889400921658986
MC5	0.0363857397302875	0.014178281643154	0.0317350371773487	0.022900115914167	0.0129060529812558	0.00132877215798253	0.00682762715218682	0.00275649543411269	0.00756269260128354	0.000890560063328716	0.862528625144893
