# Supplementary material for: The Gut Bacteria Dysbiosis Contributes to Chronic Graft-Versus-Host Disease Associated With a Treg/Th1 Ratio Imbalance
Source: Front Microbiol. 2022 Sep 8;13:813576. doi: 10.3389/fmicb.2022.813576 (PMC9493085; doi:10.3389/fmicb.2022.813576)
Supplement: Supplementary file 1 [file Data_Sheet_1.zip › P101SC18090073-01-B1-3-4_result/02.OTUanalysis/top10_group/class/otu_table.c10.group.relative.tran.xls]

Taxonomy	Bacteroidia	Clostridia	Gammaproteobacteria	Verrucomicrobiae	Mollicutes	Bacilli	Deltaproteobacteria	Erysipelotrichia	unidentified_Oxyphotobacteria	unidentified_Bacteria	Others
MD	0.512001	0.382469	0.072195	0.003969	0.001487	0.010641	0.011357	0.002561	0.000568	0.000421	0.002330
MC	0.544746	0.350468	0.043448	0.023180	0.007532	0.009347	0.010952	0.005527	0.000232	0.000792	0.003777
