# Supplementary material for: The Gut Bacteria Dysbiosis Contributes to Chronic Graft-Versus-Host Disease Associated With a Treg/Th1 Ratio Imbalance
Source: Front Microbiol. 2022 Sep 8;13:813576. doi: 10.3389/fmicb.2022.813576 (PMC9493085; doi:10.3389/fmicb.2022.813576)
Supplement: Supplementary file 1 [file Data_Sheet_1.zip › P101SC18090073-01-B1-3-4_result/02.OTUanalysis/top10_group/family/otu_table.f10.group.relative.tran.xls]

Taxonomy	Lachnospiraceae	Muribaculaceae	Bacteroidaceae	Ruminococcaceae	Enterobacteriaceae	Akkermansiaceae	Prevotellaceae	Rikenellaceae	Desulfovibrionaceae	Lactobacillaceae	Others
MD	0.292344	0.307741	0.167434	0.084646	0.071315	0.003969	0.016265	0.014659	0.011357	0.005702	0.024568
MC	0.174454	0.302590	0.187532	0.169017	0.042665	0.023174	0.022281	0.024257	0.010952	0.005047	0.038031
