# Supplementary material for: The Gut Bacteria Dysbiosis Contributes to Chronic Graft-Versus-Host Disease Associated With a Treg/Th1 Ratio Imbalance
Source: Front Microbiol. 2022 Sep 8;13:813576. doi: 10.3389/fmicb.2022.813576 (PMC9493085; doi:10.3389/fmicb.2022.813576)
Supplement: Supplementary file 1 [file Data_Sheet_1.zip › P101SC18090073-01-B1-3-4_result/02.OTUanalysis/top10_group/genus/otu_table.g10.group.relative.tran.xls]

Taxonomy	Bacteroides	Akkermansia	unidentified_Lachnospiraceae	unidentified_Ruminococcaceae	unidentified_Enterobacteriaceae	Alistipes	Alloprevotella	Oscillibacter	Lachnoclostridium	Muribaculum	Others
MD	0.167434	0.003969	0.062633	0.028679	0.048972	0.014659	0.015722	0.004371	0.013983	0.006825	0.632753
MC	0.187532	0.023174	0.037901	0.052144	0.025515	0.024257	0.015976	0.009038	0.011043	0.008032	0.605386
