# Supplementary material for: The Gut Bacteria Dysbiosis Contributes to Chronic Graft-Versus-Host Disease Associated With a Treg/Th1 Ratio Imbalance
Source: Front Microbiol. 2022 Sep 8;13:813576. doi: 10.3389/fmicb.2022.813576 (PMC9493085; doi:10.3389/fmicb.2022.813576)
Supplement: Supplementary file 1 [file Data_Sheet_1.zip › P101SC18090073-01-B1-3-4_result/02.OTUanalysis/top10_group/order/otu_table.o10.group.relative.tran.xls]

Taxonomy	Bacteroidales	Clostridiales	Enterobacteriales	Verrucomicrobiales	Lactobacillales	Desulfovibrionales	Erysipelotrichales	unidentified_Oxyphotobacteria	unidentified_Bacteria	Selenomonadales	Others
MD	0.511982	0.382469	0.071315	0.003969	0.010613	0.011357	0.002561	0.000568	0.000317	0.000450	0.004399
MC	0.544695	0.350468	0.042665	0.023174	0.009293	0.010952	0.005527	0.000232	0.000664	0.000526	0.011803
