# Supplementary material for: The Gut Bacteria Dysbiosis Contributes to Chronic Graft-Versus-Host Disease Associated With a Treg/Th1 Ratio Imbalance
Source: Front Microbiol. 2022 Sep 8;13:813576. doi: 10.3389/fmicb.2022.813576 (PMC9493085; doi:10.3389/fmicb.2022.813576)
Supplement: Supplementary file 1 [file Data_Sheet_1.zip › P101SC18090073-01-B1-3-4_result/02.OTUanalysis/top10_group/phylum/otu_table.p10.group.relative.tran.xls]

Taxonomy	Bacteroidetes	Firmicutes	Proteobacteria	Verrucomicrobia	Tenericutes	Oxyphotobacteria	Melainabacteria	unidentified_Bacteria	Actinobacteria	Fusobacteria	Others
MD	0.512001	0.396407	0.083704	0.003969	0.001487	0.000568	0.000147	0.000421	0.000336	0.000271	0.000687
MC	0.544746	0.366277	0.054528	0.023180	0.007532	0.000232	0.000780	0.000792	0.000534	0.000319	0.001080
