# Supplementary material for: The Gut Bacteria Dysbiosis Contributes to Chronic Graft-Versus-Host Disease Associated With a Treg/Th1 Ratio Imbalance
Source: Front Microbiol. 2022 Sep 8;13:813576. doi: 10.3389/fmicb.2022.813576 (PMC9493085; doi:10.3389/fmicb.2022.813576)
Supplement: Supplementary file 1 [file Data_Sheet_1.zip › P101SC18090073-01-B1-3-4_result/02.OTUanalysis/top10_group/species/otu_table.s10.group.relative.tran.xls]

Taxonomy	Bacteroides_acidifaciens	Akkermansia_muciniphila	Bacteroides_uniformis	Escherichia_coli	Ruminiclostridium_sp_KB18	Lachnospiraceae_bacterium_DW17	[Clostridium]_papyrosolvens	Proteus_mirabilis	Firmicutes_bacterium_ASF500	Lachnospiraceae_bacterium_615	Others
MD	0.030675	0.003969	0.023081	0.048972	0.006536	0.021863	0.000958	0.007404	0.006746	0.008736	0.841059
MC	0.046270	0.023174	0.010265	0.025515	0.022179	0.001815	0.009036	0.005479	0.006305	0.001001	0.848961
