# Supplementary material for: The Gut Bacteria Dysbiosis Contributes to Chronic Graft-Versus-Host Disease Associated With a Treg/Th1 Ratio Imbalance
Source: Front Microbiol. 2022 Sep 8;13:813576. doi: 10.3389/fmicb.2022.813576 (PMC9493085; doi:10.3389/fmicb.2022.813576)
Supplement: Supplementary file 1 [file Data_Sheet_1.zip › P101SC18090073-01-B1-3-4_result/03.AlphaDiversity/Alpha_div/alpha diversity.xlt]

## Sheet: plot_observed_species
series	MD1	MD2	MD3	MD4	MD5	MC1	MC2	MC3	MC4	MC5
10	9.3	9.1	9.1	9	9.2	8.7	8.8	8.5	8.9	8.6
11798	399.1	397.4	394.5	331.7	375.6	352	322.2	359.9	381.6	357.6
23586	453.1	447.6	448	390.5	427.8	405.4	385.1	419.6	429.7	408.3
35374	477.1	474	475.4	422	456.9	428.1	409.6	456.2	454.5	431.2
47162	495.7	490.8	489.2	440	473.6	442.5	428.4	474.7	467.1	446.8
58950	505.6	499.5	499.5	452.1	484	454.9	439.2	488.2	475.1	455.9
70738	513	506	505	461	492	462	445	497	480	464

## Sheet: ACE
Sample name	observed_species	shannon	simpson	chao1	ACE	goods_coverage	PD_whole_tree
MD1	513	6.791	0.981	529.029	528.773	1	26.645
MD2	506	6.738	0.98	525.833	523.833	1	27.009
MD3	505	6.705	0.98	515.216	516.426	1	27.493
MD4	461	5.889	0.962	487.053	483.527	0.999	24.653
MD5	492	6.51	0.977	514.778	510.709	0.999	26.172
MC1	462	6.014	0.961	476.512	479.001	1	25.767
MC2	445	5.926	0.964	456.234	459.881	1	25.261
MC3	497	5.952	0.961	515.812	518.404	0.999	29.058
MC4	480	6.664	0.981	497.55	491.766	1	25.612
MC5	464	6.34	0.974	483.588	483.181	0.999	24.784
