# Supplementary material for: The Gut Bacteria Dysbiosis Contributes to Chronic Graft-Versus-Host Disease Associated With a Treg/Th1 Ratio Imbalance
Source: Front Microbiol. 2022 Sep 8;13:813576. doi: 10.3389/fmicb.2022.813576 (PMC9493085; doi:10.3389/fmicb.2022.813576)
Supplement: Supplementary file 1 [file Data_Sheet_1.zip › P101SC18090073-01-B1-3-4_result/03.AlphaDiversity/Alpha_div/chao1/chao1_test.txt]

Group_Pair	p_value
MD_MC	0.0543714948977432
