# Supplementary material for: The Gut Bacteria Dysbiosis Contributes to Chronic Graft-Versus-Host Disease Associated With a Treg/Th1 Ratio Imbalance
Source: Front Microbiol. 2022 Sep 8;13:813576. doi: 10.3389/fmicb.2022.813576 (PMC9493085; doi:10.3389/fmicb.2022.813576)
Supplement: Supplementary file 1 [file Data_Sheet_1.zip › P101SC18090073-01-B1-3-4_result/03.AlphaDiversity/Flower_figure/flowerdata/1.MC3.uniq.otu.xls]

OTU_440	k__Bacteria; p__Bacteroidetes; c__Bacteroidia; o__Bacteroidales; f__Muribaculaceae; g__; s__
OTU_459	k__Bacteria; p__Bacteroidetes; c__Bacteroidia; o__Bacteroidales; f__Muribaculaceae; g__; s__
OTU_461	k__Bacteria; p__Actinobacteria; c__Thermoleophilia; o__Solirubrobacterales; f__; g__; s__
OTU_514	k__Bacteria; p__Bacteroidetes; c__Bacteroidia; o__Chitinophagales; f__Chitinophagaceae; g__Segetibacter; s__
OTU_554	k__Bacteria; p__Bacteroidetes; c__Bacteroidia; o__Chitinophagales; f__Chitinophagaceae; g__Segetibacter; s__
OTU_560	k__Bacteria; p__Bacteroidetes; c__Bacteroidia; o__Sphingobacteriales; f__; g__; s__
OTU_574	k__Bacteria; p__Actinobacteria; c__Thermoleophilia; o__Gaiellales; f__; g__; s__
OTU_576	k__Bacteria; p__Bacteroidetes; c__Bacteroidia; o__Bacteroidales; f__Muribaculaceae; g__; s__
OTU_578	k__Bacteria; p__Proteobacteria; c__Gammaproteobacteria; o__Xanthomonadales; f__Rhodanobacteraceae; g__Rhodanobacter; s__Rhodanobacter_sp
OTU_602	k__Bacteria; p__Proteobacteria; c__Alphaproteobacteria; o__Rhodospirillales; f__unidentified_Rhodospirillales; g__Defluviicoccus; s__
OTU_611	k__Bacteria; p__unidentified_Bacteria; c__unidentified_Bacteria; o__Campylobacterales; f__Campylobacteraceae; g__Campylobacter
