# Supplementary material for: The Gut Bacteria Dysbiosis Contributes to Chronic Graft-Versus-Host Disease Associated With a Treg/Th1 Ratio Imbalance
Source: Front Microbiol. 2022 Sep 8;13:813576. doi: 10.3389/fmicb.2022.813576 (PMC9493085; doi:10.3389/fmicb.2022.813576)
Supplement: Supplementary file 1 [file Data_Sheet_1.zip › P101SC18090073-01-B1-3-4_result/03.AlphaDiversity/Flower_figure/flowerdata/1.MD3.uniq.otu.xls]

OTU_456	k__Bacteria; p__Actinobacteria; c__Rubrobacteria; o__Rubrobacterales; f__unidentified_Rubrobacterales; g__Rubrobacter; s__
OTU_458	k__Bacteria; p__Actinobacteria; c__Rubrobacteria; o__Rubrobacterales; f__unidentified_Rubrobacterales; g__Rubrobacter; s__
OTU_462	k__Bacteria; p__Proteobacteria; c__Alphaproteobacteria; o__unidentified_Alphaproteobacteria; f__unidentified_Alphaproteobacteria; g__Reyranella; s__
OTU_464	k__Bacteria; p__Bacteroidetes; c__Bacteroidia; o__Bacteroidales; f__Muribaculaceae; g__; s__
OTU_501	k__Bacteria; p__Acidobacteria; c__unidentified_Acidobacteria; o__unidentified_Acidobacteria; f__Pyrinomonadaceae; g__unidentified_Pyrinomonadaceae; s__Acidobacterium_sp_Ac_12_G8
OTU_510	k__Bacteria; p__Firmicutes; c__Clostridia; o__Clostridiales; f__Peptococcaceae; g__Peptococcus; s__
OTU_537	k__Bacteria; p__Bacteroidetes; c__Bacteroidia; o__Cytophagales
OTU_572	k__Bacteria; p__Actinobacteria; c__Thermoleophilia; o__Solirubrobacterales; f__; g__; s__
OTU_605	k__Bacteria; p__Actinobacteria; c__Rubrobacteria; o__Rubrobacterales; f__unidentified_Rubrobacterales; g__Rubrobacter; s__
OTU_609	k__Bacteria; p__Actinobacteria; c__unidentified_Actinobacteria; o__Propionibacteriales; f__Nocardioidaceae; g__Aeromicrobium; s__
OTU_612	k__Bacteria; p__Actinobacteria; c__Acidimicrobiia; o__; f__; g__; s__
OTU_631	k__Bacteria; p__Actinobacteria; c__Thermoleophilia; o__Solirubrobacterales
OTU_639	k__Bacteria; p__Actinobacteria; c__Acidimicrobiia
