# Supplementary material for: The Gut Bacteria Dysbiosis Contributes to Chronic Graft-Versus-Host Disease Associated With a Treg/Th1 Ratio Imbalance
Source: Front Microbiol. 2022 Sep 8;13:813576. doi: 10.3389/fmicb.2022.813576 (PMC9493085; doi:10.3389/fmicb.2022.813576)
Supplement: Supplementary file 1 [file Data_Sheet_1.zip › P101SC18090073-01-B1-3-4_result/03.AlphaDiversity/alpha_diversity_index.txt]

Sample name	observed_species	shannon	simpson	chao1	ACE	goods_coverage	PD_whole_tree
MD1	513	6.791	0.981	529.029	528.773	1.000	26.645
MD2	506	6.738	0.980	525.833	523.259	1.000	27.009
MD3	505	6.705	0.980	515.216	516.426	1.000	27.493
MD4	461	5.889	0.962	487.053	483.527	0.999	24.653
MD5	492	6.510	0.977	514.778	510.709	0.999	26.172
MC1	462	6.014	0.961	476.512	479.001	1.000	25.767
MC2	445	5.926	0.964	456.234	459.881	1.000	25.261
MC3	497	5.952	0.961	515.812	518.404	0.999	29.058
MC4	480	6.664	0.981	497.550	491.766	1.000	25.612
MC5	464	6.340	0.974	483.588	483.181	0.999	24.784
