# Supplementary material for: The Gut Bacteria Dysbiosis Contributes to Chronic Graft-Versus-Host Disease Associated With a Treg/Th1 Ratio Imbalance
Source: Front Microbiol. 2022 Sep 8;13:813576. doi: 10.3389/fmicb.2022.813576 (PMC9493085; doi:10.3389/fmicb.2022.813576)
Supplement: Supplementary file 1 [file Data_Sheet_1.zip › P101SC18090073-01-B1-3-4_result/03.AlphaDiversity/alpha_diversity_index_group.txt]

group	observed_species	shannon	simpson	chao1	ACE	goods_coverage	PD_whole_tree
MC	469	6.179	0.968	485.939	486.447	1.000	26.096
MD	495	6.527	0.976	514.382	512.539	1.000	26.394
