# Supplementary material for: The Gut Bacteria Dysbiosis Contributes to Chronic Graft-Versus-Host Disease Associated With a Treg/Th1 Ratio Imbalance
Source: Front Microbiol. 2022 Sep 8;13:813576. doi: 10.3389/fmicb.2022.813576 (PMC9493085; doi:10.3389/fmicb.2022.813576)
Supplement: Supplementary file 1 [file Data_Sheet_1.zip › P101SC18090073-01-B1-3-4_result/03.AlphaDiversity/plot_observed_species.xls]

Sample name	observed_species	shannon	simpson	chao1	ACE	goods_coverage	PD_whole_tree
MD1	513	6.791	0.981	529.029	528.773	1	26.645
MD2	506	6.738	0.98	525.833	523.833	1	27.009
MD3	505	6.705	0.98	515.216	516.426	1	27.493
MD4	461	5.889	0.962	487.053	483.527	0.999	24.653
MD5	492	6.51	0.977	514.778	510.709	0.999	26.172
MC1	462	6.014	0.961	476.512	479.001	1	25.767
MC2	445	5.926	0.964	456.234	459.881	1	25.261
MC3	497	5.952	0.961	515.812	518.404	0.999	29.058
MC4	480	6.664	0.981	497.55	491.766	1	25.612
MC5	464	6.34	0.974	483.588	483.181	0.999	24.784
