# Supplementary material for: The Gut Bacteria Dysbiosis Contributes to Chronic Graft-Versus-Host Disease Associated With a Treg/Th1 Ratio Imbalance
Source: Front Microbiol. 2022 Sep 8;13:813576. doi: 10.3389/fmicb.2022.813576 (PMC9493085; doi:10.3389/fmicb.2022.813576)
Supplement: Supplementary file 1 [file Data_Sheet_1.zip › P101SC18090073-01-B1-3-4_result/03.AlphaDiversity/venn_group/venndata/1_MC.vennarea.xls]

OTU_579	k__Bacteria; p__Firmicutes; c__Clostridia; o__Clostridiales; f__Lachnospiraceae
OTU_554	k__Bacteria; p__Bacteroidetes; c__Bacteroidia; o__Chitinophagales; f__Chitinophagaceae; g__Segetibacter; s__
OTU_459	k__Bacteria; p__Bacteroidetes; c__Bacteroidia; o__Bacteroidales; f__Muribaculaceae; g__; s__
OTU_504	k__Bacteria; p__Verrucomicrobia; c__Verrucomicrobiae; o__Chthoniobacterales; f__Chthoniobacteraceae
OTU_617	k__Bacteria
OTU_560	k__Bacteria; p__Bacteroidetes; c__Bacteroidia; o__Sphingobacteriales; f__; g__; s__
OTU_207	k__Bacteria; p__Tenericutes; c__Mollicutes; o__; f__; g__; s__
OTU_578	k__Bacteria; p__Proteobacteria; c__Gammaproteobacteria; o__Xanthomonadales; f__Rhodanobacteraceae; g__Rhodanobacter; s__Rhodanobacter_sp
OTU_575	k__Bacteria; p__Firmicutes; c__Clostridia; o__Clostridiales; f__Lachnospiraceae; g__Blautia
OTU_576	k__Bacteria; p__Bacteroidetes; c__Bacteroidia; o__Bacteroidales; f__Muribaculaceae; g__; s__
OTU_443	k__Bacteria; p__Firmicutes; c__Clostridia; o__Clostridiales; f__Ruminococcaceae
OTU_507	k__Bacteria; p__Firmicutes; c__Clostridia; o__Clostridiales; f__Lachnospiraceae; g__Roseburia
OTU_440	k__Bacteria; p__Bacteroidetes; c__Bacteroidia; o__Bacteroidales; f__Muribaculaceae; g__; s__
OTU_434	k__Bacteria; p__Deinococcus-Thermus; c__Deinococci; o__Deinococcales; f__Deinococcaceae; g__Deinococcus
OTU_574	k__Bacteria; p__Actinobacteria; c__Thermoleophilia; o__Gaiellales; f__; g__; s__
OTU_615	k__Bacteria; p__Armatimonadetes; c__Fimbriimonadia; o__Fimbriimonadales; f__Fimbriimonadaceae; g__; s__
OTU_558	k__Bacteria; p__Actinobacteria; c__Rubrobacteria; o__Rubrobacterales; f__unidentified_Rubrobacterales; g__Rubrobacter; s__Rubrobacter_sp_C05_TP_Z26_S14
OTU_581	k__Bacteria; p__Proteobacteria; c__Alphaproteobacteria; o__Caulobacterales; f__Caulobacteraceae; g__Brevundimonas
OTU_591	k__Bacteria; p__Bacteroidetes; c__Bacteroidia; o__Flavobacteriales; f__unidentified_Flavobacteriales; g__Chryseobacterium; s__Chryseobacterium_balustinum
OTU_513	k__Bacteria; p__Proteobacteria; c__Gammaproteobacteria; o__Alteromonadales; f__Shewanellaceae; g__Shewanella; s__Shewanella_algae
OTU_298	k__Bacteria; p__Firmicutes; c__Clostridia; o__Clostridiales; f__Lachnospiraceae
OTU_471	k__Bacteria; p__Firmicutes; c__Clostridia; o__Clostridiales; f__Ruminococcaceae
OTU_512	k__Bacteria; p__Firmicutes; c__Clostridia; o__Clostridiales; f__Lachnospiraceae; g__unidentified_Lachnospiraceae
OTU_237	k__Bacteria; p__Firmicutes; c__Clostridia; o__Clostridiales
OTU_543	k__Bacteria; p__Firmicutes; c__Clostridia; o__Clostridiales; f__Ruminococcaceae; g__unidentified_Ruminococcaceae; s__Ruminococcus_sp_YE281
OTU_611	k__Bacteria; p__unidentified_Bacteria; c__unidentified_Bacteria; o__Campylobacterales; f__Campylobacteraceae; g__Campylobacter
OTU_347	k__Bacteria; p__Firmicutes
OTU_461	k__Bacteria; p__Actinobacteria; c__Thermoleophilia; o__Solirubrobacterales; f__; g__; s__
OTU_466	k__Bacteria; p__Bacteroidetes; c__Bacteroidia; o__Bacteroidales; f__Prevotellaceae; g__; s__
OTU_582	k__Bacteria; p__Bacteroidetes; c__Bacteroidia; o__Bacteroidales; f__Muribaculaceae; g__; s__
OTU_602	k__Bacteria; p__Proteobacteria; c__Alphaproteobacteria; o__Rhodospirillales; f__unidentified_Rhodospirillales; g__Defluviicoccus; s__
OTU_514	k__Bacteria; p__Bacteroidetes; c__Bacteroidia; o__Chitinophagales; f__Chitinophagaceae; g__Segetibacter; s__
OTU_253	k__Bacteria
OTU_606	k__Bacteria; p__Firmicutes; c__Clostridia; o__Clostridiales; f__Lachnospiraceae
OTU_595	k__Archaea; p__Euryarchaeota; c__Methanobacteria; o__Methanobacteriales; f__Methanobacteriaceae; g__Methanobrevibacter; s__Methanobrevibacter_smithii
OTU_538	k__Bacteria; p__Acidobacteria; c__unidentified_Acidobacteria; o__unidentified_Acidobacteria; f__unidentified_Acidobacteria; g__Blastocatella; s__
OTU_477	k__Bacteria; p__Firmicutes; c__Erysipelotrichia; o__Erysipelotrichales; f__Erysipelotrichaceae; g__Faecalitalea
OTU_588	k__Bacteria; p__Firmicutes; c__Clostridia; o__Clostridiales; f__Lachnospiraceae
OTU_561	k__Bacteria; p__Proteobacteria; c__Alphaproteobacteria; o__Sphingomonadales; f__Sphingomonadaceae; g__Novosphingobium
