# Supplementary material for: The Gut Bacteria Dysbiosis Contributes to Chronic Graft-Versus-Host Disease Associated With a Treg/Th1 Ratio Imbalance
Source: Front Microbiol. 2022 Sep 8;13:813576. doi: 10.3389/fmicb.2022.813576 (PMC9493085; doi:10.3389/fmicb.2022.813576)
Supplement: Supplementary file 1 [file Data_Sheet_1.zip › P101SC18090073-01-B1-3-4_result/04.BetaDiversity/Adonis/bray_adonis.txt]

Vs_group	Df	SumsOfSqs	MeanSqs	F.Model	R2	Pr(>F)
MC-MD	1(8)	0.28231(0.51951)	0.282310(0.064939)	4.3473	0.35209(0.64791)	0.012
