# Supplementary material for: The Gut Bacteria Dysbiosis Contributes to Chronic Graft-Versus-Host Disease Associated With a Treg/Th1 Ratio Imbalance
Source: Front Microbiol. 2022 Sep 8;13:813576. doi: 10.3389/fmicb.2022.813576 (PMC9493085; doi:10.3389/fmicb.2022.813576)
Supplement: Supplementary file 1 [file Data_Sheet_1.zip › P101SC18090073-01-B1-3-4_result/04.BetaDiversity/Amova/weighted_unifrac_amova.txt]

vs_group	SS	df	MS	Fs	p-value
MC-MD	0.0292091(0.127719)	1(8)	0.0292091(0.0159648)	1.82959	0.147
